# Supplementary material for: Single-cell mass cytometry and transcriptome profiling reveal the impact of graphene on human immune cells
Source: Nat Commun. 2017 Oct 24;8:1109. doi: 10.1038/s41467-017-01015-3 (PMC5653675; doi:10.1038/s41467-017-01015-3)
Supplement: Supplementary file 2 — Supplementary Data 1 [file 41467_2017_1015_MOESM2_ESM.xlsx]

## Sheet: GO Transcripts T cells
Supplementary Dataset 1: T cells (Jurkat cell line) gene expression after GO incubation
	FC <1
	FC >1
	Parametricp-value	FDR	Geom mean of intensities Control	Geom mean of intensities GO	Fold Change	UniqueID	Symbol	Name
1	< 1e-07	< 1e-07	1673	175.16	0.104698	ILMN_1664861	ID1	inhibitor of DNA binding 1, dominant negative helix-loop-helix protein
2	< 1e-07	< 1e-07	2886.42	349.54	0.121098	ILMN_3261197	ATP5E	ATP synthase, H+ transp., mitochondrial F1 complex, epsilon subunit
3	< 1e-07	< 1e-07	5272.85	598.26	0.11346	ILMN_1726603	ATP5I	ATP synthase, H+ transp., mitochondrial Fo complex, subunit E
4	< 1e-07	< 1e-07	14409.25	2049.11	0.142208	ILMN_1756674	ATP5EP2	ATP synthase, H+ transp., mitochondrial F1 complex, epsilon subunit pseudogene 2
5	< 1e-07	< 1e-07	4738.05	604.73	0.127633	ILMN_2119945	NDUFB3	NADH dehydrogenase (ubiquinone) 1 beta subcomplex, 3, 12kDa
6	< 1e-07	< 1e-07	5397.72	902.27	0.167158	ILMN_1719032	LSM3	LSM3 homolog, U6 small nuclear RNA associated (S. cerevisiae)
7	< 1e-07	< 1e-07	1068.06	218.92	0.20497	ILMN_1774823	RPL34	ribosomal protein L34
8	< 1e-07	< 1e-07	4429.66	758.89	0.17132	ILMN_1659343	BOLA2	bolA family member 2
9	< 1e-07	< 1e-07	7911.3	1498.83	0.189454	ILMN_1812638	ATP5L	ATP synthase, H+ transporting, mitochondrial Fo complex, subunit G
10	< 1e-07	< 1e-07	7772.84	1122.98	0.144475	ILMN_1784286	NDUFA1	NADH dehydrogenase (ubiquinone) 1 alpha subcomplex, 1, 7.5kDa
11	< 1e-07	< 1e-07	11535.41	1721.28	0.149217	ILMN_1731546	RPL26	ribosomal protein L26
12	< 1e-07	< 1e-07	6099.83	1197.03	0.19624	ILMN_3248443	SNHG6	small nucleolar RNA host gene 6 (non-protein coding)
13	< 1e-07	< 1e-07	2904.65	431.9	0.148693	ILMN_2340065	UBL5	ubiquitin-like 5
14	< 1e-07	< 1e-07	5232.61	980.47	0.187377	ILMN_1815479	NOP10	NOP10 ribonucleoprotein
15	< 1e-07	< 1e-07	2933.98	513.4	0.174984	ILMN_1658416	MRPS18C	mitochondrial ribosomal protein S18C
16	< 1e-07	< 1e-07	2918.84	451.12	0.154555	ILMN_2399893	RPS24	ribosomal protein S24
17	< 1e-07	< 1e-07	3289.95	507.4	0.154227	ILMN_1712678	RPS27L	ribosomal protein S27-like
18	< 1e-07	< 1e-07	10458.94	948.54	0.0906918	ILMN_1696839	RPS27	ribosomal protein S27
19	< 1e-07	< 1e-07	2552.81	557.5	0.218387	ILMN_2117330	NDUFB2	NADH dehydrogenase (ubiquinone) 1 beta subcomplex, 2, 8kDa
20	< 1e-07	< 1e-07	4240.1	867.75	0.204653	ILMN_3243890	NDUFA2	NADH dehydrogenase (ubiquinone) 1 alpha subcomplex, 2, 8kDa
21	< 1e-07	< 1e-07	4289.02	758.09	0.176751	ILMN_2343010	BOLA3	bolA family member 3
22	< 1e-07	< 1e-07	5066.6	741.7	0.14639	ILMN_2128128	SHFM1	split hand/foot malformation (ectrodactyly) type 1
23	< 1e-07	< 1e-07	2961.35	434.43	0.1467	ILMN_2184049	COX7B	cytochrome c oxidase subunit VIIb
24	< 1e-07	< 1e-07	11863.56	2909.33	0.245232	ILMN_1654151	COX6C	cytochrome c oxidase subunit VIc
25	< 1e-07	< 1e-07	15904.75	3057.18	0.192218	ILMN_1798189	COX7C	cytochrome c oxidase subunit VIIc
26	< 1e-07	< 1e-07	3557.23	701.21	0.197122	ILMN_1653205	C8orf59	chromosome 8 open reading frame 59
27	< 1e-07	< 1e-07	4683.27	800.86	0.171004	ILMN_1777378	COMMD6	COMM domain containing 6
28	< 1e-07	< 1e-07	9068.15	1835.1	0.202368	ILMN_1751258	NDUFA4	NADH dehydrogenase (ubiquinone) 1 alpha subcomplex, 4, 9kDa
29	< 1e-07	< 1e-07	574.92	129.12	0.224588	ILMN_2281502	DHRS9	dehydrogenase/reductase (SDR family) member 9
30	< 1e-07	< 1e-07	1980.32	336.9	0.170124	ILMN_1759453	UQCRB	ubiquinol-cytochrome c reductase binding protein
31	< 1e-07	< 1e-07	5597.26	1335.81	0.238654	ILMN_1730628	RNASE2	ribonuclease, RNase A family, 2 (liver, eosinophil-derived neurotoxin)
32	< 1e-07	< 1e-07	1451.12	409.45	0.282161	ILMN_2228710	PDCD5	programmed cell death 5
33	< 1e-07	< 1e-07	1065.9	260.51	0.244404	ILMN_1727332	ATPIF1	ATPase inhibitory factor 1
34	< 1e-07	< 1e-07	693.85	158.44	0.228349	ILMN_2112811	RPL36A	ribosomal protein L36a
35	< 1e-07	< 1e-07	11141.59	3023.32	0.271354	ILMN_3305152	XAGE1A	X antigen family, member 1A
36	< 1e-07	< 1e-07	21187.56	3406.69	0.160787	ILMN_2415722	RPS29	ribosomal protein S29
37	< 1e-07	< 1e-07	4617.23	994.27	0.215339	ILMN_1716895	RPA3	replication protein A3, 14kDa
38	< 1e-07	< 1e-07	2773.93	589.19	0.212403	ILMN_1655340	RNF181	ring finger protein 181
39	< 1e-07	< 1e-07	2119.31	482.31	0.227579	ILMN_3288587	LOC100131785	ring finger protein 181 pseudogene
40	< 1e-07	< 1e-07	11427.24	1903.17	0.166547	ILMN_2200659	SNHG5	small nucleolar RNA host gene 5 (non-protein coding)
41	< 1e-07	< 1e-07	1607.99	389.91	0.242483	ILMN_1652806	ATP5J	ATP synthase, H+ transporting, mitochondrial Fo complex, subunit F6
42	< 1e-07	< 1e-07	5529.89	1163.54	0.210409	ILMN_1680314	TXN	thioredoxin
43	< 1e-07	< 1e-07	8945.69	1209.9	0.135249	ILMN_1666471	UQCRQ	ubiquinol-cytochrome c reductase, complex III subunit VII, 9.5kDa
44	< 1e-07	< 1e-07	1173.14	333.89	0.284612	ILMN_1804851	MRPS17	mitochondrial ribosomal protein S17
45	< 1e-07	< 1e-07	7131.92	1215.51	0.170432	ILMN_2189933	RPL36AL	ribosomal protein L36a-like
46	< 1e-07	< 1e-07	2296.95	545.92	0.237672	ILMN_3309349	SNHG8	small nucleolar RNA host gene 8 (non-protein coding)
47	< 1e-07	< 1e-07	612.67	151.28	0.246919	ILMN_3238785	SNHG9	small nucleolar RNA host gene 9 (non-protein coding)
48	< 1e-07	< 1e-07	2920.51	689.83	0.236202	ILMN_1659437	TXNDC17	thioredoxin domain containing 17
49	< 1e-07	< 1e-07	4655.56	906.79	0.194776	ILMN_1776104	NDUFS5	NADH dehyd. (ubiquinone) Fe-S protein 5, 15kDa (NADH-C Q reductase)
50	< 1e-07	< 1e-07	13349.72	2593.64	0.194284	ILMN_2369785	SNRPD2	small nuclear ribonucleoprotein D2 polypeptide 16.5kDa
51	< 1e-07	< 1e-07	4799.98	866.28	0.180476	ILMN_3234993	ROMO1	reactive oxygen species modulator 1
52	< 1e-07	< 1e-07	2102.64	593.23	0.282136	ILMN_2131880	DPY30	dpy-30 homolog (C. elegans)
53	< 1e-07	< 1e-07	5121.4	1140.99	0.222789	ILMN_2356284	PFDN5	prefoldin subunit 5
54	< 1e-07	< 1e-07	5554.34	1235.43	0.222426	ILMN_2255310	RPS15A	ribosomal protein S15a
55	< 1e-07	< 1e-07	4365.5	997.48	0.228492	ILMN_2166865	ENY2	enhancer of yellow 2 homolog (Drosophila)
56	< 1e-07	< 1e-07	2461.9	637.57	0.258975	ILMN_1800197	MRPL36	mitochondrial ribosomal protein L36
57	< 1e-07	< 1e-07	2988.61	669.18	0.22391	ILMN_1737738	NDUFA12	NADH dehydrogenase (ubiquinone) 1 alpha subcomplex, 12
58	< 1e-07	< 1e-07	2592.9	618.76	0.238636	ILMN_1792138	UQCRH	ubiquinol-cytochrome c reductase hinge protein
59	< 1e-07	< 1e-07	14525.28	3487.72	0.240114	ILMN_1701293	COX7A2	cytochrome c oxidase subunit VIIa polypeptide 2 (liver)
60	< 1e-07	< 1e-07	4122.73	599	0.145292	ILMN_2187718	COX17	COX17 cytochrome c oxidase copper chaperone
61	< 1e-07	< 1e-07	7404.17	1899.6	0.256558	ILMN_1695868	PRICKLE4	prickle homolog 4 (Drosophila)
62	< 1e-07	< 1e-07	1190.48	310.38	0.260718	ILMN_1682857	NDUFAF2	NADH dehydrogenase (ubiquinone) complex I, assembly factor 2
63	< 1e-07	< 1e-07	2356.23	712.57	0.30242	ILMN_2414027	CKLF	chemokine-like factor
64	< 1e-07	< 1e-07	5698.9	902.69	0.158397	ILMN_1800573	RPS21	ribosomal protein S21
65	< 1e-07	< 1e-07	2030.32	564.25	0.277912	ILMN_1691570	METTL5	methyltransferase like 5
66	< 1e-07	< 1e-07	2737.32	710.41	0.259528	ILMN_1702231	C1orf54	chromosome 1 open reading frame 54
67	< 1e-07	< 1e-07	1800.93	566.03	0.314299	ILMN_1739497	GTF2H5	general transcription factor IIH, polypeptide 5
68	< 1e-07	< 1e-07	2360.28	676.81	0.28675	ILMN_3299047	XAGE1C	X antigen family, member 1C
69	< 1e-07	< 1e-07	1622.47	456.46	0.281336	ILMN_1808661	TOMM5	translocase of outer mitochondrial membrane 5 homolog (yeast)
70	< 1e-07	< 1e-07	5339.39	1634.03	0.306033	ILMN_2234758	SRP14	signal recognition particle 14kDa (homologous Alu RNA binding protein)
71	< 1e-07	< 1e-07	1049.01	279.93	0.266852	ILMN_1802923	APOC2	apolipoprotein C-II
72	< 1e-07	< 1e-07	1918.46	448.13	0.233588	ILMN_2110532	RPL26L1	ribosomal protein L26-like 1
73	< 1e-07	< 1e-07	5880.34	1183.51	0.201266	ILMN_1706326	MRPL33	mitochondrial ribosomal protein L33
74	< 1e-07	< 1e-07	6484.59	1526.31	0.235375	ILMN_2367020	SEC61G	Sec61 gamma subunit
75	< 1e-07	< 1e-07	11341.7	2602.99	0.229506	ILMN_1683562	SNRPG	small nuclear ribonucleoprotein polypeptide G
76	< 1e-07	< 1e-07	2018.41	624.46	0.309382	ILMN_1756326	CKS2	CDC28 protein kinase regulatory subunit 2
77	< 1e-07	< 1e-07	1379.47	459.25	0.332918	ILMN_2348050	MRPL21	mitochondrial ribosomal protein L21
78	< 1e-07	< 1e-07	6499.38	1351.39	0.207926	ILMN_1666372	ATP5H	ATP synthase, H+ transporting, mitochondrial Fo complex, subunit d
79	< 1e-07	< 1e-07	1101.32	341.71	0.310273	ILMN_1703538	AIF1	allograft inflammatory factor 1
80	< 1e-07	< 1e-07	510.73	151.03	0.295714	ILMN_3242315	SNORD3D	small nucleolar RNA, C/D box 3D
81	< 1e-07	< 1e-07	978.07	241.56	0.246976	ILMN_2128967	C11orf1	chromosome 11 open reading frame 1
82	< 1e-07	< 1e-07	1596.38	405.83	0.254219	ILMN_2217809	TMEM126A	transmembrane protein 126A
83	< 1e-07	< 1e-07	2007.22	555.95	0.276975	ILMN_1767139	NDUFA13	NADH dehydrogenase (ubiquinone) 1 alpha subcomplex, 13
84	< 1e-07	< 1e-07	4226.73	13029.57	3.08266	ILMN_1789005	ATP6V0C	ATPase, H+ transporting, lysosomal 16kDa, V0 subunit c
85	< 1e-07	< 1e-07	7667.49	2021.63	0.263663	ILMN_3235113	TOMM6	translocase of outer mitochondrial membrane 6 homolog (yeast)
86	< 1e-07	< 1e-07	928.67	306.55	0.330096	ILMN_3238680	C7orf55	chromosome 7 open reading frame 55
87	< 1e-07	< 1e-07	482.81	163	0.337607	ILMN_1719433	CD1D	CD1d molecule
88	< 1e-07	< 1e-07	827.19	194.2	0.234771	ILMN_1681737	TMSB15A	thymosin beta 15a
89	< 1e-07	< 1e-07	3130.42	1041.09	0.332572	ILMN_1664167	RPF2	ribosome production factor 2 homolog (S. cerevisiae)
90	< 1e-07	< 1e-07	1098.93	3702.71	3.36938	ILMN_1701875	ZYX	zyxin
91	< 1e-07	< 1e-07	3132.1	1146.6	0.36608	ILMN_1671158	MRPL13	mitochondrial ribosomal protein L13
92	< 1e-07	< 1e-07	3252.4	974.86	0.299736	ILMN_1655422	RPL17	ribosomal protein L17
93	< 1e-07	< 1e-07	849.36	271.63	0.319806	ILMN_1690307	TPRKB	TP53RK binding protein
94	< 1e-07	< 1e-07	2819	819.83	0.290823	ILMN_1666670	RBX1	ring-box 1, E3 ubiquitin protein ligase
95	< 1e-07	< 1e-07	2541.12	489.25	0.192533	ILMN_1726460	RPL14	ribosomal protein L14
96	< 1e-07	< 1e-07	778.2	249.37	0.320445	ILMN_1652722	C14orf2	chromosome 14 open reading frame 2
97	< 1e-07	< 1e-07	5787.89	1876.7	0.324246	ILMN_3281563	LOC648771	60S ribosomal protein L12-like
98	< 1e-07	< 1e-07	11166.84	3040.97	0.272321	ILMN_2207539	RPS17	ribosomal protein S17
99	< 1e-07	< 1e-07	3738.6	1163.25	0.311146	ILMN_2041046	CKS1B	CDC28 protein kinase regulatory subunit 1B
100	< 1e-07	< 1e-07	2615.34	7500.5	2.86789	ILMN_2075794	NLRP8	NLR family, pyrin domain containing 8
101	< 1e-07	< 1e-07	380.49	134.33	0.353045	ILMN_1686573	DEFB1	defensin, beta 1
102	< 1e-07	< 1e-07	816.52	268	0.328222	ILMN_1737308	GLRX	glutaredoxin (thioltransferase)
103	< 1e-07	< 1e-07	5941.52	18868.1	3.17564	ILMN_1805668	ZNF486	zinc finger protein 486
104	< 1e-07	< 1e-07	1331.32	475.04	0.356819	ILMN_1807633	HRSP12	heat-responsive protein 12
105	< 1e-07	< 1e-07	543.81	192.13	0.353304	ILMN_1659017	C11orf74	chromosome 11 open reading frame 74
106	< 1e-07	< 1e-07	1174.4	347.58	0.295964	ILMN_1720526	CENPN	centromere protein N
107	< 1e-07	< 1e-07	1377.72	363.11	0.263559	ILMN_1755926	DBI	diazepam binding inhibitor (GABA receptor modulator, acyl-CoA binding protein)
108	< 1e-07	< 1e-07	1071.92	382.16	0.356519	ILMN_1718271	MTIF3	mitochondrial translational initiation factor 3
109	< 1e-07	< 1e-07	4726.57	13700.4	2.89859	ILMN_2097410	DAPP1	dual adaptor of phosphotyrosine and 3-phosphoinositides
110	< 1e-07	< 1e-07	3738.96	10173.38	2.72091	ILMN_2380163	PTPRF	protein tyrosine phosphatase, receptor type, F
111	< 1e-07	< 1e-07	1175.56	385.25	0.327716	ILMN_1778347	NUDT2	nudix (nucleoside diphosphate linked moiety X)-type motif 2
112	< 1e-07	< 1e-07	2885.88	995.19	0.344848	ILMN_2049021	PTTG3P	pituitary tumor-transforming 3, pseudogene
113	< 1e-07	< 1e-07	1808.14	480.91	0.265969	ILMN_1713482	CWC15	CWC15 spliceosome-associated protein homolog (S. cerevisiae)
114	< 1e-07	< 1e-07	3549.8	9934.74	2.79868	ILMN_1701331	UBE2M	ubiquitin-conjugating enzyme E2M
115	< 1e-07	< 1e-07	1762.66	4615.15	2.61829	ILMN_1659027	SLC2A1	solute carrier family 2 (facilitated glucose transporter), member 1
116	< 1e-07	< 1e-07	779.62	2429.3	3.11601	ILMN_2317463	INTS1	integrator complex subunit 1
117	< 1e-07	< 1e-07	1254.69	437.56	0.34874	ILMN_1744059	DCTN6	dynactin 6
118	< 1e-07	< 1e-07	2395.37	865.88	0.361481	ILMN_2211950	SRP14P1	signal recognition particle 14kDa (homologous Alu RNA binding protein) pseudogene 1
119	< 1e-07	< 1e-07	1498.73	499.06	0.332989	ILMN_1755537	EIF1AY	eukaryotic translation initiation factor 1A, Y-linked
120	< 1e-07	< 1e-07	4200.11	11767.39	2.80169	ILMN_2330495	OCIAD1	OCIA domain containing 1
121	< 1e-07	< 1e-07	2032.41	724.84	0.356641	ILMN_2122952	CISD1	CDGSH iron sulfur domain 1
122	< 1e-07	< 1e-07	1186.01	400.04	0.337299	ILMN_3226244	RPL12P6	ribosomal protein L12 pseudogene 6
123	< 1e-07	< 1e-07	21758.91	5290.17	0.243127	ILMN_1756360	RPL35A	ribosomal protein L35a
124	< 1e-07	< 1e-07	3776.49	1329.74	0.35211	ILMN_1745885	POLR2F	polymerase (RNA) II (DNA directed) polypeptide F
125	< 1e-07	< 1e-07	1294.91	398.22	0.307527	ILMN_1679838	WBP5	WW domain binding protein 5
126	< 1e-07	< 1e-07	4354.36	1157.29	0.265777	ILMN_1733927	TCEB2	transcription elongation factor B (SIII), polypeptide 2 (18kDa, elongin B)
127	< 1e-07	< 1e-07	2291.33	742.09	0.323869	ILMN_1751956	MGST3	microsomal glutathione S-transferase 3
128	< 1e-07	< 1e-07	991.65	322.93	0.325649	ILMN_1687384	IFI6	interferon, alpha-inducible protein 6
129	< 1e-07	< 1e-07	2610.15	960.97	0.368167	ILMN_1802027	MGST2	microsomal glutathione S-transferase 2
130	< 1e-07	< 1e-07	2975.26	8474.99	2.84849	ILMN_1726981	VEGFB	vascular endothelial growth factor B
131	< 1e-07	< 1e-07	2699.51	7007.41	2.59581	ILMN_1668721	CCND3	cyclin D3
132	< 1e-07	< 1e-07	1993.91	571.55	0.286648	ILMN_2341952	MRPL35	mitochondrial ribosomal protein L35
133	< 1e-07	< 1e-07	522.36	203.46	0.389501	ILMN_2319825	ACYP1	acylphosphatase 1, erythrocyte (common) type
134	< 1e-07	< 1e-07	5689.4	1015.74	0.178532	ILMN_3235148	FLJ43681	ribosomal protein L23a pseudogene
135	< 1e-07	< 1e-07	12677.06	4893.61	0.386021	ILMN_1685088	RPL36	ribosomal protein L36
136	< 1e-07	< 1e-07	962.1	2666.82	2.77187	ILMN_1696749	LMNA	lamin A/C
137	< 1e-07	< 1e-07	10157.3	3998.18	0.393626	ILMN_1809347	LOC729466	signal recognition particle 14 kDa protein-like
138	< 1e-07	< 1e-07	469.86	191.17	0.406866	ILMN_1678423	SPA17	sperm autoantigenic protein 17
139	< 1e-07	< 1e-07	1246.54	378.77	0.303857	ILMN_1721035	MS4A6A	membrane-spanning 4-domains, subfamily A, member 6A
140	< 1e-07	< 1e-07	1622.28	4321.65	2.66394	ILMN_1677534	SCAP	SREBF chaperone
141	< 1e-07	< 1e-07	4519.32	1677.73	0.371235	ILMN_1671314	UXT	ubiquitously-expressed, prefoldin-like chaperone
142	< 1e-07	< 1e-07	602.74	216.08	0.358496	ILMN_3238560	IFI27L2	interferon, alpha-inducible protein 27-like 2
143	< 1e-07	< 1e-07	774.71	2240.19	2.89165	ILMN_1737163	SH3BGRL3	SH3 domain binding glutamate-rich protein like 3
144	< 1e-07	< 1e-07	785.76	253.19	0.322223	ILMN_2222750	RPL23AP7	ribosomal protein L23a pseudogene 7
145	< 1e-07	< 1e-07	1182.16	3120.91	2.64001	ILMN_1651237	CDT1	chromatin licensing and DNA replication factor 1
146	< 1e-07	< 1e-07	705.63	1792.85	2.54078	ILMN_1658883	ARAF	v-raf murine sarcoma 3611 viral oncogene homolog
147	< 1e-07	< 1e-07	13482.55	3849.47	0.285515	ILMN_2142815	RPL35	ribosomal protein L35
148	< 1e-07	< 1e-07	4638.8	12505.79	2.69591	ILMN_2073307	IL10	interleukin 10
149	< 1e-07	< 1e-07	1407.3	545.53	0.387643	ILMN_1711470	UBE2T	ubiquitin-conjugating enzyme E2T (putative)
150	< 1e-07	< 1e-07	976.7	279.64	0.286311	ILMN_1686920	CCDC58	coiled-coil domain containing 58
151	< 1e-07	< 1e-07	888.17	317.49	0.357465	ILMN_1687864	POP5	processing of precursor 5, ribonuclease P/MRP subunit (S. cerevisiae)
152	< 1e-07	< 1e-07	1204.98	428.68	0.355757	ILMN_2224031	CETN3	centrin, EF-hand protein, 3
153	< 1e-07	< 1e-07	978.4	2431.02	2.48469	ILMN_2319000	MATK	megakaryocyte-associated tyrosine kinase
154	< 1e-07	< 1e-07	806.47	304.13	0.377113	ILMN_1752273	KIAA1143	KIAA1143
155	< 1e-07	< 1e-07	563.52	1538.81	2.73071	ILMN_1692295	MYO1G	myosin IG
156	< 1e-07	< 1e-07	797.34	248.99	0.312276	ILMN_1675239	NDUFA7	NADH dehydrogenase (ubiquinone) 1 alpha subcomplex, 7, 14.5kDa
157	< 1e-07	< 1e-07	21578.61	4815.92	0.22318	ILMN_1754195	RPL31	ribosomal protein L31
158	< 1e-07	< 1e-07	4558.38	12390.47	2.71817	ILMN_2117809	DUXAP3	double homeobox A pseudogene 3
159	< 1e-07	< 1e-07	13429.08	4683.35	0.348747	ILMN_1755883	RPS27A	ribosomal protein S27a
160	< 1e-07	< 1e-07	1106.53	321.67	0.290702	ILMN_2369924	NDUFB6	NADH dehydrogenase (ubiquinone) 1 beta subcomplex, 6, 17kDa
161	< 1e-07	< 1e-07	2299.94	6610.85	2.87436	ILMN_2108735	EEF1A2	eukaryotic translation elongation factor 1 alpha 2
162	< 1e-07	< 1e-07	923.3	281.13	0.304484	ILMN_1785711	NEDD8	neural precursor cell expressed, developmentally down-regulated 8
163	< 1e-07	< 1e-07	1299.46	3310.94	2.54794	ILMN_2359742	CTSB	cathepsin B
164	< 1e-07	< 1e-07	4236.09	1551.92	0.366357	ILMN_1786612	PSME2	proteasome (prosome, macropain) activator subunit 2 (PA28 beta)
165	< 1e-07	< 1e-07	862.92	281.63	0.326369	ILMN_1768973	HIST2H2AC	histone cluster 2, H2ac
166	< 1e-07	< 1e-07	3293.14	1143.72	0.347304	ILMN_2146761	FABP5	fatty acid binding protein 5 (psoriasis-associated)
167	< 1e-07	< 1e-07	7317.27	19858.04	2.71386	ILMN_2401906	CDAN1	codanin 1
168	< 1e-07	< 1e-07	998.75	387.09	0.387574	ILMN_2311548	PTRH2	peptidyl-tRNA hydrolase 2
169	< 1e-07	< 1e-07	1230.48	438.78	0.356593	ILMN_1770339	RPAIN	RPA interacting protein
170	< 1e-07	< 1e-07	8087.54	20206.71	2.4985	ILMN_2274775	SLC44A4	solute carrier family 44, member 4
171	< 1e-07	< 1e-07	1755.71	716.51	0.408103	ILMN_1733538	RGS10	regulator of G-protein signaling 10
172	< 1e-07	< 1e-07	1701.49	706.31	0.415113	ILMN_3236713	SNHG1	small nucleolar RNA host gene 1 (non-protein coding)
173	< 1e-07	< 1e-07	4316.9	1585.21	0.36721	ILMN_2093343	PLAC8	placenta-specific 8
174	< 1e-07	< 1e-07	595.45	219.79	0.369116	ILMN_1785615	SUMO1P1	SUMO1 pseudogene 1
175	< 1e-07	< 1e-07	4030.43	1407.07	0.349112	ILMN_2310621	ATP5J2	ATP synthase, H+ transporting, mitochondrial Fo complex, subunit F2
176	< 1e-07	< 1e-07	3265.02	8708.11	2.66709	ILMN_2249473	SPTLC1	serine palmitoyltransferase, long chain base subunit 1
177	< 1e-07	< 1e-07	792.62	311.38	0.392849	ILMN_1708798	EAF2	ELL associated factor 2
178	< 1e-07	< 1e-07	2309.34	654.71	0.283505	ILMN_1711617	GMFG	glia maturation factor, gamma
179	< 1e-07	< 1e-07	1444.27	3452.35	2.39038	ILMN_1792455	TMEM158	transmembrane protein 158 (gene/pseudogene)
180	< 1e-07	< 1e-07	725.27	258.03	0.355771	ILMN_1814230	MTCP1	mature T-cell proliferation 1
181	< 1e-07	< 1e-07	1190.4	2972.4	2.49698	ILMN_1770290	CNN2	calponin 2
182	< 1e-07	< 1e-07	1713.51	4547	2.65362	ILMN_1680279	USP49	ubiquitin specific peptidase 49
183	< 1e-07	< 1e-07	5262.52	13390.57	2.54452	ILMN_2162367	DMC1	DNA meiotic recombinase 1
184	< 1e-07	< 1e-07	5322.21	1801.35	0.338459	ILMN_1693287	POMP	proteasome maturation protein
185	< 1e-07	< 1e-07	827.54	2070.5	2.50199	ILMN_1726516	SCRIB	scribbled planar cell polarity protein
186	< 1e-07	< 1e-07	322.37	116.58	0.361634	ILMN_1732296	ID3	inhibitor of DNA binding 3, dominant negative helix-loop-helix protein
187	< 1e-07	< 1e-07	3028.65	880.25	0.290641	ILMN_1812312	NDUFS4	NADH dehydrogenase (ubiquinone) Fe-S protein 4, 18kDa (NADH-coenzyme Q reductase)
188	< 1e-07	< 1e-07	2471.55	1027.97	0.415921	ILMN_1748625	TCEAL4	transcription elongation factor A (SII)-like 4
189	< 1e-07	< 1e-07	545.47	203.04	0.372229	ILMN_1741264	MRPS33	mitochondrial ribosomal protein S33
190	< 1e-07	< 1e-07	3516.78	905.32	0.257429	ILMN_2173611	MT1E	metallothionein 1E
191	< 1e-07	< 1e-07	666.14	270.59	0.406206	ILMN_1687403	MRPL40	mitochondrial ribosomal protein L40
192	< 1e-07	< 1e-07	1431.43	3580.82	2.50157	ILMN_1710752	NAPRT1	nicotinate phosphoribosyltransferase domain containing 1
193	< 1e-07	< 1e-07	8216	20324.94	2.47382	ILMN_1674236	HSPB1	heat shock 27kDa protein 1
194	< 1e-07	< 1e-07	13367.99	4379.57	0.327616	ILMN_2116366	RPL12	ribosomal protein L12
195	< 1e-07	< 1e-07	340	786.2	2.31235	ILMN_1655191	CASZ1	castor zinc finger 1
196	< 1e-07	< 1e-07	1449.07	3405.61	2.3502	ILMN_1666976	PLD3	phospholipase D family, member 3
197	< 1e-07	< 1e-07	2692.82	6560.92	2.43645	ILMN_1715583	BOP1	block of proliferation 1
198	< 1e-07	< 1e-07	433.84	185.55	0.427692	ILMN_1805064	SCARNA9	small Cajal body-specific RNA 9
199	< 1e-07	< 1e-07	794.59	312.48	0.393259	ILMN_1811327	MRPL27	mitochondrial ribosomal protein L27
200	< 1e-07	< 1e-07	4534.03	10959.73	2.41722	ILMN_2188119	ARL16	ADP-ribosylation factor-like 16
201	< 1e-07	< 1e-07	581.1	1445.37	2.4873	ILMN_1752579	ATP6V0A1	ATPase, H+ transporting, lysosomal V0 subunit a1
202	< 1e-07	< 1e-07	730.46	247.2	0.338417	ILMN_2134110	SELK	selenoprotein K
203	< 1e-07	< 1e-07	1098.7	2537.29	2.30936	ILMN_2347949	G6PD	glucose-6-phosphate dehydrogenase
204	< 1e-07	< 1e-07	3533.01	8493.69	2.40409	ILMN_1812640	AHR	aryl hydrocarbon receptor
205	< 1e-07	< 1e-07	6936.18	17234.94	2.48479	ILMN_1691942	CCNI	cyclin I
206	< 1e-07	< 1e-07	1477.57	3664.19	2.47988	ILMN_1664028	CENPB	centromere protein B, 80kDa
207	< 1e-07	< 1e-07	4174.46	11492.63	2.75308	ILMN_3236377	C2orf69	chromosome 2 open reading frame 69
208	< 1e-07	< 1e-07	1334.65	457.1	0.342487	ILMN_2070072	RPS7	ribosomal protein S7
209	< 1e-07	< 1e-07	1683.24	747.56	0.44412	ILMN_1767481	XRCC6BP1	XRCC6 binding protein 1
210	< 1e-07	< 1e-07	4369.24	11309.63	2.58847	ILMN_1720799	TECR	trans-2,3-enoyl-CoA reductase
211	< 1e-07	< 1e-07	569.66	233.86	0.410526	ILMN_1680501	GTF2IRD2B	GTF2I repeat domain containing 2B
212	< 1e-07	< 1e-07	5775.85	2292.75	0.396955	ILMN_1694259	NSA2	NSA2 ribosome biogenesis homolog (S. cerevisiae)
213	< 1e-07	< 1e-07	611.3	260.2	0.42565	ILMN_3229552	MED7	mediator complex subunit 7
214	< 1e-07	< 1e-07	8919.28	21313.85	2.38964	ILMN_2051408	PNPT1	polyribonucleotide nucleotidyltransferase 1
215	< 1e-07	< 1e-07	361.85	140.02	0.386956	ILMN_1892403	SNORD13	small nucleolar RNA, C/D box 13
216	< 1e-07	< 1e-07	2341.76	761.97	0.325383	ILMN_1678165	LSM7	LSM7 homolog, U6 small nuclear RNA associated (S. cerevisiae)
217	< 1e-07	< 1e-07	969.14	2645.78	2.73003	ILMN_2400874	SCYL1	SCY1-like 1 (S. cerevisiae)
218	< 1e-07	< 1e-07	2688.52	958.28	0.356434	ILMN_2050023	CCDC23	coiled-coil domain containing 23
219	< 1e-07	< 1e-07	3119.23	7701.95	2.46918	ILMN_1730678	ANKRD30B	ankyrin repeat domain 30B
220	< 1e-07	< 1e-07	4536.2	10617.2	2.34055	ILMN_1808707	FSCN1	fascin actin-bundling protein 1
221	< 1e-07	< 1e-07	8554.84	20527.49	2.39952	ILMN_1798581	MCM8	minichromosome maintenance complex component 8
222	< 1e-07	< 1e-07	896.4	387.84	0.432664	ILMN_1722838	MRPL46	mitochondrial ribosomal protein L46
223	< 1e-07	< 1e-07	535.08	190.28	0.35561	ILMN_2222688	TMSB4X	thymosin beta 4, X-linked
224	< 1e-07	< 1e-07	749.15	249.55	0.333111	ILMN_2373010	TMEM70	transmembrane protein 70
225	< 1e-07	< 1e-07	2147.86	907.12	0.422337	ILMN_1747058	TRAPPC2L	trafficking protein particle complex 2-like
226	< 1e-07	< 1e-07	2048.22	5502.6	2.68653	ILMN_2309848	FXYD5	FXYD domain containing ion transport regulator 5
227	< 1e-07	< 1e-07	1560.77	565.41	0.362263	ILMN_1661490	PFDN6	prefoldin subunit 6
228	< 1e-07	< 1e-07	776.78	271.31	0.349275	ILMN_1715569	CCDC53	coiled-coil domain containing 53
229	< 1e-07	< 1e-07	2178.18	895.51	0.411128	ILMN_1660063	POLE4	polymerase (DNA-directed), epsilon 4, accessory subunit
230	< 1e-07	< 1e-07	889.62	2121.11	2.38429	ILMN_2363392	TNFSF14	tumor necrosis factor (ligand) superfamily, member 14
231	< 1e-07	< 1e-07	1383.66	594.17	0.429419	ILMN_1790625	CBX3	chromobox homolog 3
232	< 1e-07	< 1e-07	407.45	165.56	0.406332	ILMN_1672149	CHCHD1	coiled-coil-helix-coiled-coil-helix domain containing 1
233	< 1e-07	< 1e-07	7239.9	2376.4	0.328237	ILMN_1791332	ATP5O	ATP synthase, H+ transporting, mitochondrial F1 complex, O subunit
234	< 1e-07	< 1e-07	1117.95	449.78	0.402326	ILMN_1680703	MRPS15	mitochondrial ribosomal protein S15
235	< 1e-07	< 1e-07	2377.81	5799.94	2.43919	ILMN_1732705	HCFC1	host cell factor C1 (VP16-accessory protein)
236	< 1e-07	< 1e-07	3359.22	8457.72	2.51776	ILMN_1697694	ATP6AP1	ATPase, H+ transporting, lysosomal accessory protein 1
237	< 1e-07	< 1e-07	620.07	217.09	0.350106	ILMN_2345353	LST1	leukocyte specific transcript 1
238	< 1e-07	< 1e-07	1449.49	502.29	0.346529	ILMN_1704873	TCEB1	transcription elongation factor B (SIII), polypeptide 1 (15kDa, elongin C)
239	< 1e-07	< 1e-07	1239.2	513.97	0.41476	ILMN_1749432	MRPL32	mitochondrial ribosomal protein L32
240	< 1e-07	< 1e-07	7769.31	2957.51	0.380666	ILMN_1807710	HINT1	histidine triad nucleotide binding protein 1
241	< 1e-07	< 1e-07	1204.13	3077.73	2.55598	ILMN_2329735	ECM1	extracellular matrix protein 1
242	< 1e-07	< 1e-07	2446.35	756.59	0.309273	ILMN_1783636	COX6A1	cytochrome c oxidase subunit VIa polypeptide 1
243	< 1e-07	< 1e-07	8004.64	18413.31	2.30033	ILMN_2333319	PTBP1	polypyrimidine tract binding protein 1
244	< 1e-07	< 1e-07	1658.54	4415.8	2.66246	ILMN_1773119	CCNF	cyclin F
245	< 1e-07	< 1e-07	1980.39	5011.63	2.53063	ILMN_1814173	SMARCA4	SWI/SNF related, matrix associated, actin dependent regulator of chromatin, subfamily a, member 4
246	< 1e-07	< 1e-07	2491.81	6868.33	2.75636	ILMN_3235808	POM121C	POM121 transmembrane nucleoporin C
247	< 1e-07	< 1e-07	1353.82	578.68	0.427442	ILMN_1752213	TMEM60	transmembrane protein 60
248	< 1e-07	< 1e-07	2064.83	4914.67	2.38018	ILMN_1738075	CMIP	c-Maf inducing protein
249	< 1e-07	< 1e-07	1547.79	4246.21	2.7434	ILMN_2054554	DTWD2	DTW domain containing 2
250	< 1e-07	< 1e-07	23686.45	7102.85	0.29987	ILMN_1737015	RPL39	ribosomal protein L39
251	< 1e-07	< 1e-07	1305.9	567.49	0.434559	ILMN_1711314	NUDT5	nudix (nucleoside diphosphate linked moiety X)-type motif 5
252	< 1e-07	< 1e-07	4687.88	11907.83	2.54013	ILMN_1692145	ZNF14	zinc finger protein 14
253	< 1e-07	< 1e-07	3106.84	1208.58	0.389006	ILMN_1676393	ATP5G1	ATP synthase, H+ transporting, mitochondrial Fo complex, subunit C1 (subunit 9)
254	< 1e-07	< 1e-07	609.06	222.13	0.36471	ILMN_3286067	LOC391578	MAF1 homolog (S. cerevisiae) pseudogene
255	< 1e-07	< 1e-07	8491.53	19915.67	2.34536	ILMN_2130078	CDKN2AIPNL	CDKN2A interacting protein N-terminal like
256	< 1e-07	< 1e-07	2685	1012.92	0.377251	ILMN_1718766	MT1F	metallothionein 1F
257	< 1e-07	< 1e-07	3877.27	1476.69	0.380858	ILMN_1711862	RNF7	ring finger protein 7
258	< 1e-07	< 1e-07	2360	1071.94	0.454212	ILMN_2110281	UFC1	ubiquitin-fold modifier conjugating enzyme 1
259	< 1e-07	< 1e-07	2204.28	947.75	0.429959	ILMN_1812191	C12orf57	chromosome 12 open reading frame 57
260	< 1e-07	< 1e-07	1104.6	438.36	0.39685	ILMN_1700306	OCIAD2	OCIA domain containing 2
261	< 1e-07	< 1e-07	1513.43	550.44	0.363704	ILMN_1663220	MRPL22	mitochondrial ribosomal protein L22
262	< 1e-07	< 1e-07	1557.96	521.18	0.334527	ILMN_1660292	MRPS21	mitochondrial ribosomal protein S21
263	< 1e-07	< 1e-07	1909.91	792.43	0.414904	ILMN_1666305	CDKN3	cyclin-dependent kinase inhibitor 3
264	< 1e-07	< 1e-07	12114.81	5190.46	0.428439	ILMN_1726239	TBCA	tubulin folding cofactor A
265	< 1e-07	< 1e-07	9149.31	20167.66	2.20428	ILMN_2220320	RPL7L1	ribosomal protein L7-like 1
266	< 1e-07	< 1e-07	6160.32	1806.48	0.293245	ILMN_1737947	LSM5	LSM5 homolog, U6 small nuclear RNA associated (S. cerevisiae)
267	< 1e-07	< 1e-07	2982.49	7354.28	2.46582	ILMN_1772981	EPN1	epsin 1
268	< 1e-07	< 1e-07	2709.51	1093.11	0.403435	ILMN_1801852	SEC61B	Sec61 beta subunit
269	< 1e-07	< 1e-07	362.32	156.72	0.432546	ILMN_3234513	LOC728416	translation machinery associated 7 homolog (S. cerevisiae) pseudogene
270	< 1e-07	< 1e-07	10082.81	21976.84	2.17963	ILMN_2182482	SHCBP1	SHC SH2-domain binding protein 1
271	< 1e-07	< 1e-07	19894.26	6199.61	0.311628	ILMN_1656807	RPL27	ribosomal protein L27
272	< 1e-07	< 1e-07	1998.91	668.82	0.334592	ILMN_1809478	SSBP1	single-stranded DNA binding protein 1, mitochondrial
273	< 1e-07	< 1e-07	889.7	386.01	0.433865	ILMN_1729033	RPL9	ribosomal protein L9
274	< 1e-07	< 1e-07	867.92	1946.91	2.24319	ILMN_2123559	FAM73A	family with sequence similarity 73, member A
275	< 1e-07	< 1e-07	4912.22	1608.69	0.327487	ILMN_1789136	SERF2	small EDRK-rich factor 2
276	< 1e-07	< 1e-07	1546.56	3681.35	2.38035	ILMN_1685289	C16orf58	chromosome 16 open reading frame 58
277	< 1e-07	< 1e-07	1811.01	3840.68	2.12074	ILMN_1693394	BCKDK	branched chain ketoacid dehydrogenase kinase
278	< 1e-07	< 1e-07	3101.74	1258.08	0.405605	ILMN_1689389	SF3B5	splicing factor 3b, subunit 5, 10kDa
279	< 1e-07	< 1e-07	2248.8	649.71	0.288914	ILMN_2097421	MRPL51	mitochondrial ribosomal protein L51
280	< 1e-07	< 1e-07	5892.28	14673.74	2.49033	ILMN_2316974	LILRB1	leukocyte immunoglobulin-like receptor, subfamily B (with TM and ITIM domains), member 1
281	< 1e-07	< 1e-07	1863.12	4219.52	2.26476	ILMN_2415979	KIAA1751	KIAA1751
282	< 1e-07	< 1e-07	9976.83	21981.46	2.20325	ILMN_2158164	ZNF430	zinc finger protein 430
283	< 1e-07	< 1e-07	420.05	180.69	0.430163	ILMN_1807807	SKA2	spindle and kinetochore associated complex subunit 2
284	< 1e-07	< 1e-07	335.33	754.39	2.24969	ILMN_1796336	MAP1S	microtubule-associated protein 1S
285	< 1e-07	< 1e-07	683.75	309.79	0.453075	ILMN_1717490	RPL6	ribosomal protein L6
286	< 1e-07	< 1e-07	1306.88	485.65	0.37161	ILMN_1729208	NGFRAP1	nerve growth factor receptor (TNFRSF16) associated protein 1
287	< 1e-07	< 1e-07	1024.27	452.57	0.441846	ILMN_1677133	MITD1	MIT, microtubule interacting and transport, domain containing 1
288	< 1e-07	< 1e-07	1045.09	466.78	0.446641	ILMN_1761242	COMMD1	copper metabolism (Murr1) domain containing 1
289	< 1e-07	< 1e-07	5680.62	12502.02	2.20082	ILMN_1659895	MSN	moesin
290	< 1e-07	< 1e-07	388.67	171.66	0.44166	ILMN_3245458	SNORA61	small nucleolar RNA, H/ACA box 61
291	< 1e-07	< 1e-07	4504.22	10061.19	2.23373	ILMN_2087702	MYH9	myosin, heavy chain 9, non-muscle
292	< 1e-07	< 1e-07	1188.15	2531.94	2.13099	ILMN_1651254	LPP	LIM domain containing preferred translocation partner in lipoma
293	< 1e-07	< 1e-07	1098.97	2314.58	2.10614	ILMN_1712687	PAK2	p21 protein (Cdc42/Rac)-activated kinase 2
294	< 1e-07	< 1e-07	357.74	138.07	0.385951	ILMN_1671728	CARD14	caspase recruitment domain family, member 14
295	< 1e-07	< 1e-07	706.3	263.6	0.373213	ILMN_2215656	MAGOH	mago-nashi homolog, proliferation-associated (Drosophila)
296	< 1e-07	< 1e-07	4258.92	1673.38	0.392912	ILMN_1731619	DAD1	defender against cell death 1
297	< 1e-07	< 1e-07	2934.64	6638.78	2.26221	ILMN_1779404	PUF60	poly-U binding splicing factor 60KDa
298	< 1e-07	< 1e-07	1003.83	467.6	0.465816	ILMN_1653709	TIMM9	translocase of inner mitochondrial membrane 9 homolog (yeast)
299	< 1e-07	< 1e-07	629.64	1327.79	2.10881	ILMN_3287244	LOC728138	KIAA2013 pseudogene
300	< 1e-07	< 1e-07	398.91	852.02	2.13587	ILMN_2047885	PCDHB9	protocadherin beta 9
301	< 1e-07	< 1e-07	3407.02	8032.24	2.35756	ILMN_1802615	CDK6	cyclin-dependent kinase 6
302	< 1e-07	< 1e-07	553.86	1296.48	2.34081	ILMN_1792679	ITGA5	integrin, alpha 5 (fibronectin receptor, alpha polypeptide)
303	< 1e-07	< 1e-07	300.82	138.64	0.460874	ILMN_2124802	MT1H	metallothionein 1H
304	< 1e-07	< 1e-07	11350.04	24251.08	2.13665	ILMN_1761277	PDE4C	phosphodiesterase 4C, cAMP-specific
305	< 1e-07	< 1e-07	472.6	202.55	0.428587	ILMN_3225669	RPS10P3	ribosomal protein S10 pseudogene 3
306	< 1e-07	< 1e-07	347.53	162.75	0.468305	ILMN_2211122	TRAPPC2P1	trafficking protein particle complex 2 pseudogene 1
307	< 1e-07	< 1e-07	939.26	415.73	0.442614	ILMN_2186597	RPP21	ribonuclease P/MRP 21kDa subunit
308	< 1e-07	< 1e-07	524.05	1176.33	2.24469	ILMN_2374352	DBNDD1	dysbindin (dystrobrevin binding protein 1) domain containing 1
309	< 1e-07	< 1e-07	9628.63	21856.13	2.26991	ILMN_1778457	IL18	interleukin 18 (interferon-gamma-inducing factor)
310	< 1e-07	< 1e-07	601.21	278.5	0.463232	ILMN_1721623	APOO	apolipoprotein O
311	< 1e-07	< 1e-07	1126.12	3099.5	2.75237	ILMN_3244319	CCDC125	coiled-coil domain containing 125
312	< 1e-07	< 1e-07	439.51	213.04	0.484722	ILMN_1679912	DPH3	diphthamide biosynthesis 3
313	< 1e-07	< 1e-07	931.21	372.56	0.400082	ILMN_1765332	TIMM10	translocase of inner mitochondrial membrane 10 homolog (yeast)
314	< 1e-07	< 1e-07	407.13	974.62	2.39388	ILMN_2103919	LRFN3	leucine rich repeat and fibronectin type III domain containing 3
315	< 1e-07	< 1e-07	6800.74	16024.13	2.35623	ILMN_2091084	C8orf37	chromosome 8 open reading frame 37
316	< 1e-07	< 1e-07	5649.07	13746.14	2.43335	ILMN_1736597	TKT	transketolase
317	< 1e-07	< 1e-07	1998.9	878.43	0.439457	ILMN_1800837	CFDP1	craniofacial development protein 1
318	< 1e-07	< 1e-07	802.56	322.21	0.401478	ILMN_1789007	APOC1	apolipoprotein C-I
319	< 1e-07	< 1e-07	1194.84	576.82	0.482759	ILMN_1745343	ZMAT2	zinc finger, matrin-type 2
320	< 1e-07	< 1e-07	4165.81	10081.87	2.42015	ILMN_2308849	MYADM	myeloid-associated differentiation marker
321	< 1e-07	< 1e-07	10667.01	4559.59	0.427448	ILMN_2167616	NACA	nascent polypeptide-associated complex alpha subunit
322	< 1e-07	< 1e-07	456.94	206.56	0.452051	ILMN_1653367	TAF12	TAF12 RNA polymerase II, TATA box binding protein (TBP)-associated factor, 20kDa
323	< 1e-07	< 1e-07	1135.28	346.01	0.304779	ILMN_2157510	BLOC1S1	biogenesis of lysosomal organelles complex-1, subunit 1
324	< 1e-07	< 1e-07	1321.22	2783.99	2.10714	ILMN_2364357	RPS6KB2	ribosomal protein S6 kinase, 70kDa, polypeptide 2
325	< 1e-07	< 1e-07	906.44	1859.44	2.05137	ILMN_2180239	DOPEY2	dopey family member 2
326	< 1e-07	< 1e-07	421.37	198.71	0.471581	ILMN_1783394	ATF4	activating transcription factor 4
327	< 1e-07	< 1e-07	2742.27	6524.37	2.37919	ILMN_3225102	ZNF738	zinc finger protein 738
328	< 1e-07	< 1e-07	1064.17	516.1	0.484979	ILMN_2238928	RAD51C	RAD51 paralog C
329	< 1e-07	< 1e-07	919.78	1986.32	2.15956	ILMN_1813775	GAK	cyclin G associated kinase
330	< 1e-07	< 1e-07	485.35	199.78	0.41162	ILMN_3291344	LOC202227	peptidylprolyl isomerase A (cyclophilin A) pseudogene
331	< 1e-07	< 1e-07	1115.09	511.9	0.459066	ILMN_1765644	COMMD8	COMM domain containing 8
332	< 1e-07	< 1e-07	609.75	1400.12	2.29622	ILMN_2168952	DENR	density-regulated protein
333	< 1e-07	< 1e-07	1076.3	491.65	0.456796	ILMN_2090782	GCSH	glycine cleavage system protein H (aminomethyl carrier)
334	< 1e-07	< 1e-07	1019.92	2488.58	2.43998	ILMN_1754121	CSK	c-src tyrosine kinase
335	< 1e-07	< 1e-07	2819.33	5776.96	2.04905	ILMN_2097546	NUDC	nudC nuclear distribution protein
336	< 1e-07	< 1e-07	2411.84	5484.56	2.27401	ILMN_1681703	FOXO3	forkhead box O3
337	< 1e-07	< 1e-07	625.01	253.17	0.405066	ILMN_1766154	MRPL30	mitochondrial ribosomal protein L30
338	< 1e-07	< 1e-07	411.49	916.49	2.22725	ILMN_3240236	SMCR5	Smith-Magenis syndrome chromosome region, candidate 5 (non-protein coding)
339	< 1e-07	< 1e-07	178.56	367.13	2.05606	ILMN_1675062	MYL9	myosin, light chain 9, regulatory
340	< 1e-07	< 1e-07	5835.66	1741.31	0.298391	ILMN_1755115	RPL23	ribosomal protein L23
341	< 1e-07	< 1e-07	5757.55	2642.06	0.458886	ILMN_1655561	ARPC3	actin related protein 2/3 complex, subunit 3, 21kDa
342	< 1e-07	< 1e-07	510.55	223.2	0.437176	ILMN_3224204	PSMG4	proteasome (prosome, macropain) assembly chaperone 4
343	< 1e-07	< 1e-07	3281.25	8843.34	2.69511	ILMN_1796712	S100A10	S100 calcium binding protein A10
344	< 1e-07	< 1e-07	308.04	624.83	2.02841	ILMN_2134224	ATP13A1	ATPase type 13A1
345	< 1e-07	< 1e-07	1448.83	3449.32	2.38076	ILMN_1721204	CSF2RA	colony stimulating factor 2 receptor, alpha, low-affinity (granulocyte-macrophage)
346	< 1e-07	< 1e-07	6596.18	13648.07	2.06909	ILMN_1705617	CFL1	cofilin 1 (non-muscle)
347	< 1e-07	< 1e-07	2393.04	5679.2	2.37322	ILMN_1756920	ADAM15	ADAM metallopeptidase domain 15
348	< 1e-07	< 1e-07	510.83	1039.63	2.03518	ILMN_2192683	DHX37	DEAH (Asp-Glu-Ala-His) box polypeptide 37
349	< 1e-07	< 1e-07	537.45	1284.69	2.39034	ILMN_2275098	DTX2	deltex 2, E3 ubiquitin ligase
350	< 1e-07	< 1e-07	16542.39	6208.94	0.375335	ILMN_2290808	RPL21	ribosomal protein L21
351	< 1e-07	< 1e-07	4415.39	1841.9	0.417155	ILMN_3291709	LOC402175	NADH dehydrogenase (ubiquinone) 1 beta subcomplex, 4, 15kDa pseudogene
352	< 1e-07	< 1e-07	471.63	229.18	0.485932	ILMN_1813682	MRPL53	mitochondrial ribosomal protein L53
353	< 1e-07	< 1e-07	438.39	214.71	0.489769	ILMN_3244348	SNORA18	small nucleolar RNA, H/ACA box 18
354	< 1e-07	< 1e-07	10982.75	2351.15	0.214077	ILMN_2087060	TOMM7	translocase of outer mitochondrial membrane 7 homolog (yeast)
355	< 1e-07	< 1e-07	1325.35	641.41	0.483955	ILMN_2367428	FAM96A	family with sequence similarity 96, member A
356	< 1e-07	< 1e-07	7152.16	2196.06	0.307049	ILMN_2154671	COX6B1	cytochrome c oxidase subunit VIb polypeptide 1 (ubiquitous)
357	< 1e-07	< 1e-07	2350.24	1136.16	0.483423	ILMN_1655377	MRPS22	mitochondrial ribosomal protein S22
358	< 1e-07	< 1e-07	586.69	282.04	0.480731	ILMN_3247018	SNORA67	small nucleolar RNA, H/ACA box 67
359	< 1e-07	< 1e-07	557.86	1520.91	2.72633	ILMN_2157075	LRCH4	leucine-rich repeats and calponin homology (CH) domain containing 4
360	< 1e-07	< 1e-07	340.25	731.59	2.15015	ILMN_1691717	RHBDF2	rhomboid 5 homolog 2 (Drosophila)
361	< 1e-07	< 1e-07	1252.66	567.85	0.453315	ILMN_3239621	SNRNP27	small nuclear ribonucleoprotein 27kDa (U4/U6.U5)
362	< 1e-07	< 1e-07	1898.24	845.68	0.445507	ILMN_3236945	PTPMT1	protein tyrosine phosphatase, mitochondrial 1
363	< 1e-07	< 1e-07	5337.65	2419.83	0.453351	ILMN_2086417	NDUFV2	NADH dehydrogenase (ubiquinone) flavoprotein 2, 24kDa
364	< 1e-07	< 1e-07	883.69	352.02	0.398352	ILMN_2357361	THYN1	thymocyte nuclear protein 1
365	< 1e-07	< 1e-07	1232.72	2740.26	2.22294	ILMN_1690114	PTPLAD2	protein tyrosine phosphatase-like A domain containing 2
366	< 1e-07	< 1e-07	664.45	319.97	0.481556	ILMN_1657632	ZMYM6	zinc finger, MYM-type 6
367	< 1e-07	< 1e-07	11146.76	23021.32	2.06529	ILMN_2049343	LOC642947	uncharacterized LOC642947
368	< 1e-07	< 1e-07	2308.38	1144.89	0.495971	ILMN_1672366	PIGY	phosphatidylinositol glycan anchor biosynthesis, class Y
369	< 1e-07	< 1e-07	1611.76	3358.22	2.08357	ILMN_2048811	NUBPL	nucleotide binding protein-like
370	< 1e-07	< 1e-07	4649.01	1856.29	0.399287	ILMN_2069632	GTSF1	gametocyte specific factor 1
371	< 1e-07	< 1e-07	420.17	173.31	0.412476	ILMN_3239574	SNORD3A	small nucleolar RNA, C/D box 3A
372	< 1e-07	< 1e-07	1218.94	577.35	0.473649	ILMN_1725105	EEF1E1	eukaryotic translation elongation factor 1 epsilon 1
373	< 1e-07	< 1e-07	4018.28	10337.89	2.57272	ILMN_2381537	CRCP	CGRP receptor component
374	< 1e-07	< 1e-07	704.44	1472.62	2.09048	ILMN_2127605	LRP3	low density lipoprotein receptor-related protein 3
375	< 1e-07	< 1e-07	2339.33	1052.78	0.450035	ILMN_1695645	CETN2	centrin, EF-hand protein, 2
376	< 1e-07	< 1e-07	998.07	463.86	0.464757	ILMN_2224486	C3orf14	chromosome 3 open reading frame 14
377	< 1e-07	< 1e-07	7359.56	15368.91	2.08829	ILMN_1810214	JUND	jun D proto-oncogene
378	< 1e-07	< 1e-07	609.3	1230	2.01871	ILMN_1791912	SIDT2	SID1 transmembrane family, member 2
379	< 1e-07	< 1e-07	463.47	1095.24	2.36313	ILMN_1790782	MED16	mediator complex subunit 16
380	< 1e-07	< 1e-07	1448.62	3628.66	2.50491	ILMN_1734742	ARHGDIA	Rho GDP dissociation inhibitor (GDI) alpha
381	< 1e-07	< 1e-07	1196.85	522.12	0.436245	ILMN_2217329	IAH1	isoamyl acetate-hydrolyzing esterase 1 homolog (S. cerevisiae)
382	< 1e-07	< 1e-07	745	309.2	0.415034	ILMN_1805998	C18orf21	chromosome 18 open reading frame 21
383	< 1e-07	< 1e-07	5414.52	2309.16	0.426475	ILMN_2042771	PTTG1	pituitary tumor-transforming 1
384	< 1e-07	< 1e-07	683.75	273.55	0.400073	ILMN_1707484	GEMIN6	gem (nuclear organelle) associated protein 6
385	< 1e-07	< 1e-07	4065.62	9260.74	2.27782	ILMN_3235410	HIATL2	hippocampus abundant transcript-like 2
386	< 1e-07	< 1e-07	277.9	135.36	0.487082	ILMN_3306270	RPL31P10	ribosomal protein L31 pseudogene 10
387	< 1e-07	< 1e-07	5144.53	11795.47	2.29282	ILMN_1800354	CST3	cystatin C
388	< 1e-07	< 1e-07	678.44	328.92	0.484818	ILMN_1695092	WRB	tryptophan rich basic protein
389	< 1e-07	< 1e-07	1271.72	2626.18	2.06506	ILMN_1673936	KHSRP	KH-type splicing regulatory protein
390	< 1e-07	< 1e-07	8717.16	18139.32	2.08087	ILMN_3251341	TUBA1C	tubulin, alpha 1c
391	< 1e-07	< 1e-07	1836.1	905.78	0.493317	ILMN_3244248	TMEM14D	transmembrane protein 14D (pseudogene)
392	< 1e-07	< 1e-07	202.78	403.69	1.99078	ILMN_2205963	C10orf54	chromosome 10 open reading frame 54
393	< 1e-07	< 1e-07	1154.29	2681.8	2.32333	ILMN_2273224	SLC4A5	solute carrier family 4 (sodium bicarbonate cotransporter), member 5
394	< 1e-07	< 1e-07	226.64	459	2.02524	ILMN_1788254	PGAM5	phosphoglycerate mutase family member 5
395	< 1e-07	< 1e-07	816.71	1803.02	2.20766	ILMN_1755862	PFAS	phosphoribosylformylglycinamidine synthase
396	< 1e-07	< 1e-07	1008.68	490.6	0.486378	ILMN_1670172	WDR33	WD repeat domain 33
397	< 1e-07	< 1e-07	738.38	297.5	0.402909	ILMN_1770378	ANAPC10	anaphase promoting complex subunit 10
398	< 1e-07	< 1e-07	680.67	307.34	0.451526	ILMN_3242900	HIST2H2AA4	histone cluster 2, H2aa4
399	< 1e-07	< 1e-07	3866.06	7577.05	1.95989	ILMN_1730622	EVL	Enah/Vasp-like
400	< 1e-07	< 1e-07	2277.25	4867.96	2.13765	ILMN_1801156	RLF	rearranged L-myc fusion
401	< 1e-07	< 1e-07	1408.3	2786.24	1.97844	ILMN_1813671	SLC25A1	solute carrier family 25 (mitochondrial carrier; citrate transporter), member 1
402	< 1e-07	< 1e-07	822.48	1836.24	2.23256	ILMN_1769451	ILVBL	ilvB (bacterial acetolactate synthase)-like
403	< 1e-07	< 1e-07	436.34	926.08	2.12238	ILMN_1682930	SIPA1	signal-induced proliferation-associated 1
404	< 1e-07	< 1e-07	1247.87	2907.71	2.33014	ILMN_1666178	TP53I13	tumor protein p53 inducible protein 13
405	< 1e-07	< 1e-07	1674.68	3787.95	2.26189	ILMN_1684391	PLOD1	procollagen-lysine, 2-oxoglutarate 5-dioxygenase 1
406	< 1e-07	< 1e-07	10637.16	22659.4	2.13021	ILMN_2357386	FKTN	fukutin
407	< 1e-07	< 1e-07	1560.04	799.07	0.512211	ILMN_2324056	GNL3	guanine nucleotide binding protein-like 3 (nucleolar)
408	< 1e-07	< 1e-07	547.09	1060.11	1.93773	ILMN_1746314	EVI5	ecotropic viral integration site 5
409	< 1e-07	< 1e-07	1932.27	4485.56	2.32139	ILMN_1784602	CDKN1A	cyclin-dependent kinase inhibitor 1A (p21, Cip1)
410	< 1e-07	< 1e-07	4619.37	9177.89	1.98683	ILMN_2070300	LSM2	LSM2 homolog, U6 small nuclear RNA associated (S. cerevisiae)
411	< 1e-07	< 1e-07	2870.77	5924.17	2.06362	ILMN_2286014	CATSPER2	cation channel, sperm associated 2
412	< 1e-07	< 1e-07	1249.77	613.42	0.490826	ILMN_2409062	ISCU	iron-sulfur cluster assembly enzyme
413	< 1e-07	< 1e-07	4685.51	12155.63	2.5943	ILMN_2230162	FLJ44124	uncharacterized LOC641737
414	< 1e-07	< 1e-07	9100.61	20238.12	2.22382	ILMN_1736700	ALDOA	aldolase A, fructose-bisphosphate
415	< 1e-07	< 1e-07	996.91	2296.78	2.3039	ILMN_1673363	CD97	CD97 molecule
416	< 1e-07	< 1e-07	12104.1	5607.86	0.463303	ILMN_1662438	SOD1	superoxide dismutase 1, soluble
417	< 1e-07	< 1e-07	6562.99	14161.87	2.15784	ILMN_1722648	SF3B4	splicing factor 3b, subunit 4, 49kDa
418	< 1e-07	< 1e-07	5690.45	14787	2.59856	ILMN_2261519	AIRE	autoimmune regulator
419	< 1e-07	< 1e-07	2769.1	5567.21	2.01048	ILMN_1726222	FLOT2	flotillin 2
420	< 1e-07	< 1e-07	564.82	288.51	0.5108	ILMN_2326509	CASP1	caspase 1, apoptosis-related cysteine peptidase
421	< 1e-07	< 1e-07	4149.49	7953.34	1.9167	ILMN_3307648	CS	citrate synthase
422	< 1e-07	< 1e-07	3006.81	5960.1	1.9822	ILMN_1761159	ESYT1	extended synaptotagmin-like protein 1
423	< 1e-07	< 1e-07	1502.29	3988.11	2.65469	ILMN_3237177	FAM175A	family with sequence similarity 175, member A
424	< 1e-07	< 1e-07	1319.11	620.25	0.470203	ILMN_1714167	CYB5A	cytochrome b5 type A (microsomal)
425	< 1e-07	< 1e-07	609.26	1446.44	2.37409	ILMN_1795089	RASAL3	RAS protein activator like 3
426	< 1e-07	< 1e-07	1012.83	2164.73	2.13731	ILMN_1735979	BCKDHA	branched chain keto acid dehydrogenase E1, alpha polypeptide
427	< 1e-07	< 1e-07	906.68	2080.82	2.29499	ILMN_3249244	TMEM106A	transmembrane protein 106A
428	< 1e-07	< 1e-07	537.91	1047.98	1.94824	ILMN_1769412	RAPGEF1	Rap guanine nucleotide exchange factor (GEF) 1
429	< 1e-07	< 1e-07	875.03	318.24	0.36369	ILMN_1664833	MRPL50	mitochondrial ribosomal protein L50
430	< 1e-07	< 1e-07	509.22	208.86	0.410157	ILMN_1672582	XAGE1B	X antigen family, member 1B
431	< 1e-07	< 1e-07	889.34	458.43	0.515472	ILMN_1652085	MPHOSPH10	M-phase phosphoprotein 10 (U3 small nucleolar ribonucleoprotein)
432	< 1e-07	< 1e-07	617.99	1294.59	2.09484	ILMN_1789338	SORBS3	sorbin and SH3 domain containing 3
433	< 1e-07	< 1e-07	2162.89	1090.01	0.50396	ILMN_1741954	SMYD3	SET and MYND domain containing 3
434	< 1e-07	< 1e-07	2650.58	1298.85	0.490025	ILMN_1721457	RANBP1	RAN binding protein 1
435	< 1e-07	< 1e-07	461.9	919.6	1.99091	ILMN_1781983	AP1B1	adaptor-related protein complex 1, beta 1 subunit
436	< 1e-07	< 1e-07	967.74	475.18	0.49102	ILMN_1697820	HINT2	histidine triad nucleotide binding protein 2
437	< 1e-07	< 1e-07	635.31	1295.53	2.03921	ILMN_1651832	EHD1	EH-domain containing 1
438	< 1e-07	< 1e-07	2370.6	5527.57	2.33172	ILMN_1754220	SF3A2	splicing factor 3a, subunit 2, 66kDa
439	< 1e-07	< 1e-07	798.71	350.43	0.438745	ILMN_1716026	ARMCX6	armadillo repeat containing, X-linked 6
440	< 1e-07	< 1e-07	1430.81	547.45	0.382615	ILMN_1670609	ATOX1	antioxidant 1 copper chaperone
441	< 1e-07	< 1e-07	470.69	1067.4	2.26773	ILMN_1769926	DBN1	drebrin 1
442	< 1e-07	< 1e-07	2596.06	5527.51	2.12919	ILMN_2053415	LDLR	low density lipoprotein receptor
443	< 1e-07	< 1e-07	158.82	317.01	1.99603	ILMN_2389876	TGFB1I1	transforming growth factor beta 1 induced transcript 1
444	< 1e-07	< 1e-07	2464.81	5090.25	2.06517	ILMN_1694731	CLCN7	chloride channel, voltage-sensitive 7
445	< 1e-07	< 1e-07	2182.45	4618.64	2.11626	ILMN_1742450	TAPBP	TAP binding protein (tapasin)
446	< 1e-07	< 1e-07	789.04	1693.35	2.14609	ILMN_1713706	ZNF786	zinc finger protein 786
447	< 1e-07	< 1e-07	1308.81	600.84	0.459074	ILMN_2336781	SOD2	superoxide dismutase 2, mitochondrial
448	< 1e-07	< 1e-07	1552.63	3526.42	2.27126	ILMN_1651315	HMG20B	high mobility group 20B
449	< 1e-07	< 1e-07	5528.69	12788.23	2.31307	ILMN_2276758	POFUT1	protein O-fucosyltransferase 1
450	< 1e-07	< 1e-07	2171.15	4447.58	2.04849	ILMN_1679949	SLC25A23	solute carrier family 25 (mitochondrial carrier; phosphate carrier), member 23
451	< 1e-07	< 1e-07	1358.42	670.21	0.493375	ILMN_1717855	PFDN1	prefoldin subunit 1
452	< 1e-07	< 1e-07	5238.95	2557.52	0.488174	ILMN_1753745	HDDC2	HD domain containing 2
453	< 1e-07	< 1e-07	1517.36	2969.84	1.95724	ILMN_1789492	ZDHHC8	zinc finger, DHHC-type containing 8
454	< 1e-07	< 1e-07	1371.04	3977.87	2.90135	ILMN_2138765	PLIN2	perilipin 2
455	< 1e-07	< 1e-07	2087.12	3943.84	1.88961	ILMN_1758918	BRD2	bromodomain containing 2
456	< 1e-07	< 1e-07	2899.87	8377.76	2.88901	ILMN_1696601	VARS	valyl-tRNA synthetase
457	< 1e-07	< 1e-07	3425.52	1789.75	0.522475	ILMN_1704619	VPS29	vacuolar protein sorting 29 homolog (S. cerevisiae)
458	< 1e-07	< 1e-07	304.6	156.92	0.515167	ILMN_2135175	SNORD36A	small nucleolar RNA, C/D box 36A
459	< 1e-07	< 1e-07	10776.01	22640.89	2.10105	ILMN_2180929	SLC16A12	solute carrier family 16, member 12
460	< 1e-07	< 1e-07	753.18	1622.81	2.15461	ILMN_1705261	CAPN1	calpain 1, (mu/I) large subunit
461	< 1e-07	< 1e-07	280.48	714.88	2.54877	ILMN_1796316	MMP9	matrix metallopeptidase 9 (gelatinase B, 92kDa gelatinase, 92kDa type IV collagenase)
462	< 1e-07	< 1e-07	1075.32	2338.99	2.17516	ILMN_1780302	DYNC1H1	dynein, cytoplasmic 1, heavy chain 1
463	< 1e-07	< 1e-07	1285.8	600.88	0.46732	ILMN_3280628	LOC100132658	NSA2 ribosome biogenesis homolog (S. cerevisiae) pseudogene
464	< 1e-07	< 1e-07	11953.71	22632.14	1.89332	ILMN_2157277	AKR1D1	aldo-keto reductase family 1, member D1
465	< 1e-07	< 1e-07	10517.5	20780.04	1.97576	ILMN_1701314	LOC399900	uncharacterized LOC399900
466	< 1e-07	< 1e-07	324.19	649.35	2.00299	ILMN_1701461	TIMP3	TIMP metallopeptidase inhibitor 3
467	< 1e-07	< 1e-07	872.32	1900.19	2.17832	ILMN_1664922	FLNB	filamin B, beta
468	< 1e-07	< 1e-07	1565.99	3014.75	1.92514	ILMN_1789233	VPS37C	vacuolar protein sorting 37 homolog C (S. cerevisiae)
469	< 1e-07	< 1e-07	437.39	854.08	1.95267	ILMN_1728684	PELP1	proline, glutamate and leucine rich protein 1
470	< 1e-07	< 1e-07	11596.76	22024.76	1.89922	ILMN_1663390	CDC20	cell division cycle 20
471	< 1e-07	< 1e-07	1214.7	2605.61	2.14506	ILMN_1726565	PIK3R2	phosphoinositide-3-kinase, regulatory subunit 2 (beta)
472	< 1e-07	< 1e-07	977.6	508.95	0.520612	ILMN_1739345	C11orf48	chromosome 11 open reading frame 48
473	< 1e-07	< 1e-07	4100.23	1996.87	0.487014	ILMN_2316806	RWDD1	RWD domain containing 1
474	< 1e-07	< 1e-07	1066.25	411.9	0.386307	ILMN_2192032	SRP19	signal recognition particle 19kDa
475	< 1e-07	< 1e-07	1169.11	562.64	0.481255	ILMN_1733603	NDUFC1	NADH dehydrogenase (ubiquinone) 1, subcomplex unknown, 1, 6kDa
476	< 1e-07	< 1e-07	3326.84	9630.82	2.89489	ILMN_1809931	NDRG1	N-myc downstream regulated 1
477	< 1e-07	< 1e-07	1352.56	2745.61	2.02994	ILMN_1773963	GNA15	guanine nucleotide binding protein (G protein), alpha 15 (Gq class)
478	< 1e-07	< 1e-07	526.93	229.6	0.435732	ILMN_1785268	CD58	CD58 molecule
479	< 1e-07	< 1e-07	600.15	1168.35	1.94676	ILMN_1734707	CHST13	carbohydrate (chondroitin 4) sulfotransferase 13
480	< 1e-07	< 1e-07	1473.39	735.03	0.49887	ILMN_1767892	DUSP12	dual specificity phosphatase 12
481	< 1e-07	< 1e-07	432.33	848.46	1.96253	ILMN_2233050	PLA2G2D	phospholipase A2, group IID
482	< 1e-07	< 1e-07	819.38	383.79	0.468391	ILMN_2148796	MND1	meiotic nuclear divisions 1 homolog (S. cerevisiae)
483	< 1e-07	< 1e-07	870.28	1688.73	1.94044	ILMN_1655610	RET	ret proto-oncogene
484	< 1e-07	< 1e-07	6181.04	12674.44	2.05054	ILMN_2227495	ZNF549	zinc finger protein 549
485	< 1e-07	< 1e-07	563.23	271.03	0.481207	ILMN_1774949	PIGP	phosphatidylinositol glycan anchor biosynthesis, class P
486	< 1e-07	< 1e-07	2171	1064.02	0.490106	ILMN_3308335	RNU6-1	RNA, U6 small nuclear 1
487	< 1e-07	< 1e-07	3417.09	1691.93	0.495138	ILMN_1695530	MS4A3	membrane-spanning 4-domains, subfamily A, member 3 (hematopoietic cell-specific)
488	< 1e-07	< 1e-07	5501.51	10997.36	1.99897	ILMN_1797728	HMGCS1	3-hydroxy-3-methylglutaryl-CoA synthase 1 (soluble)
489	< 1e-07	< 1e-07	2632.53	5418.41	2.05825	ILMN_2173451	GPI	glucose-6-phosphate isomerase
490	< 1e-07	< 1e-07	2679.47	1350.3	0.503943	ILMN_3212373	LOC727803	RAN binding protein 1 pseudogene
491	< 1e-07	< 1e-07	739.46	374.55	0.506518	ILMN_1811188	BCCIP	BRCA2 and CDKN1A interacting protein
492	< 1e-07	< 1e-07	685.3	294.61	0.429899	ILMN_1793360	APITD1	apoptosis-inducing, TAF9-like domain 1
493	< 1e-07	< 1e-07	12495	5863.36	0.469257	ILMN_1809013	MYL6	myosin, light chain 6, alkali, smooth muscle and non-muscle
494	< 1e-07	< 1e-07	2450.52	5436.18	2.21838	ILMN_1721349	MAGT1	magnesium transporter 1
495	< 1e-07	< 1e-07	1790.86	3568.75	1.99276	ILMN_2407851	IL17RD	interleukin 17 receptor D
496	< 1e-07	< 1e-07	377.17	801.28	2.12445	ILMN_3307782	FBXL18	F-box and leucine-rich repeat protein 18
497	< 1e-07	< 1e-07	1862.43	3970.61	2.13195	ILMN_2122511	CCBE1	collagen and calcium binding EGF domains 1
498	< 1e-07	< 1e-07	516.88	274.34	0.530761	ILMN_1725791	PTPLA	protein tyrosine phosphatase-like (proline instead of catalytic arginine), member A
499	< 1e-07	< 1e-07	4338.1	8452.87	1.94852	ILMN_2308582	CYB5R3	cytochrome b5 reductase 3
500	< 1e-07	< 1e-07	589.01	1161.42	1.97182	ILMN_1812031	PALM	paralemmin
501	< 1e-07	< 1e-07	632.2	292.59	0.462812	ILMN_3307700	SPCS3	signal peptidase complex subunit 3 homolog (S. cerevisiae)
502	< 1e-07	< 1e-07	11993.64	22594.92	1.88391	ILMN_1738383	EEF2	eukaryotic translation elongation factor 2
503	< 1e-07	< 1e-07	2535.01	886.53	0.349715	ILMN_1686811	LOC402644	peptidylprolyl isomerase A (cyclophilin A) pseudogene
504	< 1e-07	< 1e-07	786.43	369.7	0.470099	ILMN_1752895	STX8	syntaxin 8
505	< 1e-07	< 1e-07	817.58	393.83	0.481702	ILMN_2406468	NFU1	NFU1 iron-sulfur cluster scaffold homolog (S. cerevisiae)
506	< 1e-07	< 1e-07	17144.06	8074.05	0.470953	ILMN_1753534	RPS18	ribosomal protein S18
507	< 1e-07	< 1e-07	2594.67	5245.58	2.02168	ILMN_3238274	BTBD2	BTB (POZ) domain containing 2
508	< 1e-07	< 1e-07	1128.74	592	0.524479	ILMN_1778977	TYROBP	TYRO protein tyrosine kinase binding protein
509	< 1e-07	< 1e-07	334.85	147.67	0.441003	ILMN_1652215	LOC644310	ubiquinol-cytochrome c reductase, complex III subunit X pseudogene
510	< 1e-07	< 1e-07	9106.86	4849.5	0.532511	ILMN_2391765	C6orf48	chromosome 6 open reading frame 48
511	< 1e-07	< 1e-07	902.45	1882.04	2.08548	ILMN_1691930	CBX6	chromobox homolog 6
512	< 1e-07	< 1e-07	3609.6	1867.61	0.517401	ILMN_2218450	LSM1	LSM1, U6 small nuclear RNA associated
513	< 1e-07	< 1e-07	203.86	472.61	2.31831	ILMN_1775708	SLC2A3	solute carrier family 2 (facilitated glucose transporter), member 3
514	< 1e-07	< 1e-07	2471.26	1118.82	0.452733	ILMN_2175131	TMEM14C	transmembrane protein 14C
515	< 1e-07	< 1e-07	879.81	466.9	0.530683	ILMN_1678454	CASP4	caspase 4, apoptosis-related cysteine peptidase
516	< 1e-07	< 1e-07	649.26	315.81	0.486415	ILMN_1761456	ALG13	ALG13, UDP-N-acetylglucosaminyltransferase subunit
517	< 1e-07	< 1e-07	1342.22	2547.27	1.8978	ILMN_1782385	POLR2A	polymerase (RNA) II (DNA directed) polypeptide A, 220kDa
518	< 1e-07	< 1e-07	2740.37	7440.77	2.71524	ILMN_3235221	LOC644936	actin, beta pseudogene
519	< 1e-07	< 1e-07	1197.46	2584.49	2.15831	ILMN_1662198	RANGAP1	Ran GTPase activating protein 1
520	< 1e-07	< 1e-07	302.86	157.81	0.521066	ILMN_1666477	LOC390876	ribosomal protein L35 pseudogene
521	< 1e-07	< 1e-07	788.23	1461.38	1.854	ILMN_1723486	HK2	hexokinase 2
522	< 1e-07	< 1e-07	833.34	410.43	0.492512	ILMN_1722905	MRPS11	mitochondrial ribosomal protein S11
523	< 1e-07	< 1e-07	10887.54	21123.52	1.94016	ILMN_1689953	CD81	CD81 molecule
524	< 1e-07	< 1e-07	485.09	918.75	1.89398	ILMN_1695962	SLC12A9	solute carrier family 12, member 9
525	< 1e-07	< 1e-07	1065.19	2137.41	2.0066	ILMN_1718537	HPS6	Hermansky-Pudlak syndrome 6
526	< 1e-07	< 1e-07	4867.39	2399.91	0.493059	ILMN_1744713	PARK7	parkinson protein 7
527	< 1e-07	< 1e-07	1966.66	4468.34	2.27204	ILMN_1763228	MEF2D	myocyte enhancer factor 2D
528	< 1e-07	< 1e-07	1062.15	516.25	0.486042	ILMN_2392717	LARP7	La ribonucleoprotein domain family, member 7
529	< 1e-07	< 1e-07	4952.19	2595.21	0.524053	ILMN_2333594	SUMO2	small ubiquitin-like modifier 2
530	< 1e-07	< 1e-07	407.75	203.18	0.498296	ILMN_2397880	CSTF3	cleavage stimulation factor, 3' pre-RNA, subunit 3, 77kDa
531	< 1e-07	< 1e-07	751.82	1407.73	1.87243	ILMN_1712975	YIF1A	Yip1 interacting factor homolog A (S. cerevisiae)
532	< 1e-07	< 1e-07	555.55	1079.12	1.94244	ILMN_3228529	TMEM191A	transmembrane protein 191A (pseudogene)
533	< 1e-07	< 1e-07	378.53	885.9	2.34037	ILMN_1703246	SBF1	SET binding factor 1
534	< 1e-07	< 1e-07	738.94	394.27	0.533562	ILMN_1757074	GNG10	guanine nucleotide binding protein (G protein), gamma 10
535	< 1e-07	< 1e-07	561.44	297.65	0.530155	ILMN_3238269	NDUFA6	NADH dehydrogenase (ubiquinone) 1 alpha subcomplex, 6, 14kDa
536	< 1e-07	< 1e-07	562.38	259.88	0.462107	ILMN_1669818	ESD	esterase D
537	< 1e-07	< 1e-07	610.51	300.39	0.492031	ILMN_1742250	CCNH	cyclin H
538	< 1e-07	< 1e-07	953.38	511.3	0.536302	ILMN_1743303	TTC1	tetratricopeptide repeat domain 1
539	< 1e-07	< 1e-07	1460.77	753.83	0.51605	ILMN_1661799	HIGD1A	HIG1 hypoxia inducible domain family, member 1A
540	< 1e-07	< 1e-07	2198.57	1097.42	0.499152	ILMN_3287493	LOC650157	peptidyl-prolyl cis-trans isomerase A-like
541	< 1e-07	< 1e-07	1616.49	3613.84	2.23561	ILMN_2222101	N4BP2	NEDD4 binding protein 2
542	< 1e-07	< 1e-07	1365.55	2883.7	2.11175	ILMN_3294213	LOC401098	uncharacterized LOC401098
543	< 1e-07	< 1e-07	4600.26	2140.85	0.465376	ILMN_1796407	SS18L2	synovial sarcoma translocation gene on chromosome 18-like 2
544	< 1e-07	< 1e-07	296.56	156.29	0.52701	ILMN_2057399	ZBTB8OS	zinc finger and BTB domain containing 8 opposite strand
545	< 1e-07	< 1e-07	323.73	670.09	2.0699	ILMN_1729161	NOTCH1	notch 1
546	< 1e-07	< 1e-07	802.32	345.73	0.430913	ILMN_2356895	MRPL42	mitochondrial ribosomal protein L42
547	< 1e-07	< 1e-07	2759.64	5476.37	1.98445	ILMN_1764850	HPCAL1	hippocalcin-like 1
548	< 1e-07	< 1e-07	971.11	2124.21	2.1874	ILMN_1661337	SRM	spermidine synthase
549	< 1e-07	< 1e-07	862.62	1870.97	2.16894	ILMN_1719627	SLC27A3	solute carrier family 27 (fatty acid transporter), member 3
550	< 1e-07	< 1e-07	491.99	227.1	0.461595	ILMN_1671818	UTS2	urotensin 2
551	< 1e-07	< 1e-07	311.66	586.87	1.88305	ILMN_1680037	FAM65A	family with sequence similarity 65, member A
552	< 1e-07	< 1e-07	470.33	909.74	1.93426	ILMN_1756631	ZNF526	zinc finger protein 526
553	< 1e-07	< 1e-07	1180.32	541.5	0.458774	ILMN_1678766	DYNLT1	dynein, light chain, Tctex-type 1
554	< 1e-07	< 1e-07	10294.4	19363.99	1.88102	ILMN_1654396	ITGB2	integrin, beta 2 (complement component 3 receptor 3 and 4 subunit)
555	< 1e-07	< 1e-07	878.58	383.89	0.436944	ILMN_2182198	ICT1	immature colon carcinoma transcript 1
556	< 1e-07	< 1e-07	1222.47	653.73	0.534762	ILMN_1671374	C19orf53	chromosome 19 open reading frame 53
557	< 1e-07	< 1e-07	2806.15	1488.67	0.530503	ILMN_1690802	TRMT112	tRNA methyltransferase 11-2 homolog (S. cerevisiae)
558	< 1e-07	< 1e-07	2902	1488	0.51275	ILMN_1716053	AK2	adenylate kinase 2
559	< 1e-07	< 1e-07	284.7	149.31	0.524447	ILMN_3251451	MED31	mediator complex subunit 31
560	< 1e-07	< 1e-07	463.25	928.07	2.00339	ILMN_1711030	OPLAH	5-oxoprolinase (ATP-hydrolysing)
561	< 1e-07	< 1e-07	766.04	333.04	0.434755	ILMN_1677483	EXOSC1	exosome component 1
562	< 1e-07	< 1e-07	633.8	290.86	0.458914	ILMN_1771348	ACN9	ACN9 homolog (S. cerevisiae)
563	< 1e-07	< 1e-07	560.65	293.36	0.52325	ILMN_1778803	ZFAND6	zinc finger, AN1-type domain 6
564	< 1e-07	< 1e-07	1861.35	3681.12	1.97766	ILMN_1736008	YRDC	yrdC N(6)-threonylcarbamoyltransferase domain containing
565	< 1e-07	< 1e-07	2892.05	1493.03	0.516253	ILMN_1814156	PSMB7	proteasome (prosome, macropain) subunit, beta type, 7
566	< 1e-07	< 1e-07	359.69	650.98	1.80984	ILMN_1767253	RRP12	ribosomal RNA processing 12 homolog (S. cerevisiae)
567	< 1e-07	< 1e-07	1330.1	2458.61	1.84844	ILMN_1699472	ST3GAL3	ST3 beta-galactoside alpha-2,3-sialyltransferase 3
568	< 1e-07	< 1e-07	289.04	583.24	2.01785	ILMN_1793729	C15orf39	chromosome 15 open reading frame 39
569	< 1e-07	< 1e-07	1793.87	3782.97	2.10883	ILMN_1751571	RAD23A	RAD23 homolog A (S. cerevisiae)
570	< 1e-07	< 1e-07	15624.87	6392.77	0.409141	ILMN_2338785	RPS14	ribosomal protein S14
571	< 1e-07	< 1e-07	1196.64	497.42	0.415681	ILMN_1775170	MT1X	metallothionein 1X
572	< 1e-07	< 1e-07	3124.44	1566.26	0.501293	ILMN_1748438	POLR2G	polymerase (RNA) II (DNA directed) polypeptide G
573	< 1e-07	< 1e-07	238.86	454.74	1.90379	ILMN_1764396	HDAC4	histone deacetylase 4
574	< 1e-07	< 1e-07	364.97	673.5	1.84536	ILMN_2072973	TOP3A	topoisomerase (DNA) III alpha
575	< 1e-07	< 1e-07	678.62	1339.47	1.97381	ILMN_1661755	FAM129B	family with sequence similarity 129, member B
576	< 1e-07	< 1e-07	2414.95	4427.29	1.83328	ILMN_1720124	RCC2	regulator of chromosome condensation 2
577	< 1e-07	< 1e-07	1325.08	2986.58	2.25389	ILMN_1775111	SND1	staphylococcal nuclease and tudor domain containing 1
578	< 1e-07	< 1e-07	752.21	353.87	0.47044	ILMN_2157240	MNS1	meiosis-specific nuclear structural 1
579	< 1e-07	< 1e-07	1273.04	630.57	0.495326	ILMN_1805474	C1orf131	chromosome 1 open reading frame 131
580	< 1e-07	< 1e-07	2594.33	4995.37	1.9255	ILMN_1723020	MAP3K1	mitogen-activated protein kinase kinase kinase 1, E3 ubiquitin protein ligase
581	< 1e-07	< 1e-07	817.44	1516.9	1.85567	ILMN_1670272	LRP10	low density lipoprotein receptor-related protein 10
582	< 1e-07	< 1e-07	2054.19	1085	0.528189	ILMN_1701681	SEC11C	SEC11 homolog C (S. cerevisiae)
583	< 1e-07	< 1e-07	728.82	393.37	0.539735	ILMN_1693352	MRPL20	mitochondrial ribosomal protein L20
584	< 1e-07	< 1e-07	5634.16	3018.44	0.535739	ILMN_1661170	NDUFB8	NADH dehydrogenase (ubiquinone) 1 beta subcomplex, 8, 19kDa
585	< 1e-07	< 1e-07	437.77	799.17	1.82555	ILMN_2085862	SLC15A3	solute carrier family 15 (oligopeptide transporter), member 3
586	< 1e-07	< 1e-07	1202.26	566.64	0.471312	ILMN_1665483	KIAA0020	KIAA0020
587	< 1e-07	< 1e-07	1544.75	3305.06	2.13954	ILMN_1745329	PRR14	proline rich 14
588	< 1e-07	< 1e-07	1191.16	2485.56	2.08667	ILMN_1673682	GATAD2A	GATA zinc finger domain containing 2A
589	< 1e-07	< 1e-07	871.22	1878.67	2.15637	ILMN_1652580	POLD1	polymerase (DNA directed), delta 1, catalytic subunit
590	< 1e-07	< 1e-07	3836.9	7401.09	1.92892	ILMN_1711566	TIMP1	TIMP metallopeptidase inhibitor 1
591	< 1e-07	< 1e-07	11487.83	23426.51	2.03925	ILMN_3294235	LOC100133177	uncharacterized LOC100133177
592	< 1e-07	< 1e-07	337.59	174.48	0.51684	ILMN_1726729	C2orf76	chromosome 2 open reading frame 76
593	< 1e-07	< 1e-07	1581.48	752.47	0.475801	ILMN_1737517	RPL29	ribosomal protein L29
594	< 1e-07	< 1e-07	3612.83	1990.54	0.550964	ILMN_1804479	MRPL18	mitochondrial ribosomal protein L18
595	< 1e-07	< 1e-07	255.25	482.66	1.89093	ILMN_2112988	NCF1C	neutrophil cytosolic factor 1C pseudogene
596	< 1e-07	< 1e-07	1204.8	572.6	0.475266	ILMN_1660111	UCHL3	ubiquitin carboxyl-terminal esterase L3 (ubiquitin thiolesterase)
597	< 1e-07	< 1e-07	713.39	1476.21	2.06929	ILMN_1705774	TIGD5	tigger transposable element derived 5
598	< 1e-07	< 1e-07	3385.63	1824.55	0.53891	ILMN_1714759	CNIH4	cornichon family AMPA receptor auxiliary protein 4
599	< 1e-07	< 1e-07	607.54	242.8	0.399644	ILMN_2145250	NACAP1	nascent-polypeptide-associated complex alpha polypeptide pseudogene 1
600	< 1e-07	< 1e-07	694.7	1561.12	2.24719	ILMN_1702389	ZC3H3	zinc finger CCCH-type containing 3
601	< 1e-07	< 1e-07	1742.83	3504.33	2.01071	ILMN_1700604	RBM14	RNA binding motif protein 14
602	< 1e-07	< 1e-07	696.15	1308.15	1.87912	ILMN_1737157	GRAMD1A	GRAM domain containing 1A
603	< 1e-07	< 1e-07	671.65	353.19	0.525854	ILMN_2045994	SEPW1	selenoprotein W, 1
604	< 1e-07	< 1e-07	506.08	269.65	0.532821	ILMN_1687359	MRPS23	mitochondrial ribosomal protein S23
605	< 1e-07	< 1e-07	576.03	320.79	0.556898	ILMN_1796074	C18orf56	chromosome 18 open reading frame 56
606	< 1e-07	< 1e-07	3562.55	7870.12	2.20913	ILMN_1693789	ALPP	alkaline phosphatase, placental
607	< 1e-07	< 1e-07	3030.74	5954.64	1.96475	ILMN_1653292	PFKFB4	6-phosphofructo-2-kinase/fructose-2,6-biphosphatase 4
608	< 1e-07	< 1e-07	5953.26	11015.8	1.85038	ILMN_1744604	CYBA	cytochrome b-245, alpha polypeptide
609	< 1e-07	< 1e-07	680.4	1340.25	1.9698	ILMN_1812856	ZSWIM1	zinc finger, SWIM-type containing 1
610	< 1e-07	< 1e-07	3160.3	1524.33	0.482337	ILMN_2364700	ENSA	endosulfine alpha
611	< 1e-07	< 1e-07	903.25	1760.8	1.9494	ILMN_1663113	TTLL12	tubulin tyrosine ligase-like family, member 12
612	< 1e-07	< 1e-07	824.68	1567.33	1.90053	ILMN_1725510	DHCR24	24-dehydrocholesterol reductase
613	< 1e-07	< 1e-07	679.81	1268.01	1.86524	ILMN_1707720	SLC1A5	solute carrier family 1 (neutral amino acid transporter), member 5
614	< 1e-07	< 1e-07	424.93	773.95	1.82136	ILMN_1721876	TIMP2	TIMP metallopeptidase inhibitor 2
615	< 1e-07	< 1e-07	752	409.35	0.544348	ILMN_3247723	NOP16	NOP16 nucleolar protein
616	< 1e-07	< 1e-07	14739.63	6529.52	0.442991	ILMN_1718136	UQCRHL	ubiquinol-cytochrome c reductase hinge protein-like
617	< 1e-07	< 1e-07	1187.58	577.74	0.486485	ILMN_2124352	DCUN1D5	DCN1, defective in cullin neddylation 1, domain containing 5
618	< 1e-07	< 1e-07	2892.03	1506.17	0.5208	ILMN_2086064	SNRPC	small nuclear ribonucleoprotein polypeptide C
619	< 1e-07	< 1e-07	516.45	237.76	0.460374	ILMN_1683927	ITGAE	integrin, alpha E (antigen CD103, human mucosal lymphocyte antigen 1; alpha polypeptide)
620	< 1e-07	< 1e-07	3107.09	6525.21	2.1001	ILMN_1671661	HSD17B7	hydroxysteroid (17-beta) dehydrogenase 7
621	< 1e-07	< 1e-07	257.6	482.22	1.87197	ILMN_1691111	SPATA2L	spermatogenesis associated 2-like
622	< 1e-07	< 1e-07	987.66	513.79	0.520209	ILMN_1725071	CCDC12	coiled-coil domain containing 12
623	< 1e-07	< 1e-07	3965.39	7923.1	1.99806	ILMN_2371379	ACLY	ATP citrate lyase
624	< 1e-07	< 1e-07	1528.82	759.62	0.496867	ILMN_2355168	MGST1	microsomal glutathione S-transferase 1
625	< 1e-07	< 1e-07	341.86	146.73	0.429211	ILMN_2325837	CD3D	CD3d molecule, delta (CD3-TCR complex)
626	< 1e-07	< 1e-07	777.65	379.54	0.48806	ILMN_1730260	N6AMT2	N-6 adenine-specific DNA methyltransferase 2 (putative)
627	< 1e-07	< 1e-07	2337.86	4939.1	2.11266	ILMN_1807662	IGF2R	insulin-like growth factor 2 receptor
628	< 1e-07	< 1e-07	1068.42	596.73	0.558516	ILMN_1751234	C1GALT1C1	C1GALT1-specific chaperone 1
629	< 1e-07	< 1e-07	524.95	1037.11	1.97564	ILMN_1709307	GPSM1	G-protein signaling modulator 1
630	< 1e-07	< 1e-07	1421.96	2598.25	1.82723	ILMN_1751079	TAP1	transporter 1, ATP-binding cassette, sub-family B (MDR/TAP)
631	< 1e-07	< 1e-07	1252.26	2356.94	1.88215	ILMN_1735014	KLF6	Kruppel-like factor 6
632	< 1e-07	< 1e-07	787.08	1450.57	1.84298	ILMN_3294134	LOC389765	kinesin family member 27 pseudogene
633	< 1e-07	< 1e-07	1571.32	822.63	0.523528	ILMN_1723007	ZCCHC9	zinc finger, CCHC domain containing 9
634	< 1e-07	< 1e-07	3210.69	6059.17	1.88719	ILMN_1749109	PSAP	prosaposin
635	< 1e-07	< 1e-07	606.33	299.46	0.493889	ILMN_1670561	TCEAL8	transcription elongation factor A (SII)-like 8
636	< 1e-07	< 1e-07	571.25	1094.98	1.91681	ILMN_1657993	ADNP	activity-dependent neuroprotector homeobox
637	< 1e-07	< 1e-07	636.65	322.68	0.50684	ILMN_1801664	POLR3K	polymerase (RNA) III (DNA directed) polypeptide K, 12.3 kDa
638	< 1e-07	< 1e-07	6458	12139.16	1.87971	ILMN_1662364	AARS	alanyl-tRNA synthetase
639	< 1e-07	< 1e-07	3893.47	7209.61	1.85172	ILMN_2311537	HMGA1	high mobility group AT-hook 1
640	< 1e-07	< 1e-07	714.85	363.14	0.507995	ILMN_1759325	C16orf91	chromosome 16 open reading frame 91
641	< 1e-07	< 1e-07	3513.61	6622.47	1.88481	ILMN_1722634	NUCB1	nucleobindin 1
642	< 1e-07	< 1e-07	549.59	300.51	0.546789	ILMN_2082130	C1orf123	chromosome 1 open reading frame 123
643	< 1e-07	< 1e-07	909.7	458.07	0.50354	ILMN_1718424	MRPS28	mitochondrial ribosomal protein S28
644	< 1e-07	< 1e-07	873.52	428.16	0.490155	ILMN_2076658	MRPL1	mitochondrial ribosomal protein L1
645	< 1e-07	< 1e-07	3761.2	6786.63	1.80438	ILMN_1665909	LASP1	LIM and SH3 protein 1
646	< 1e-07	< 1e-07	1756.8	3192.9	1.81745	ILMN_1787815	TRIB3	tribbles pseudokinase 3
647	< 1e-07	< 1e-07	985.35	534.79	0.542741	ILMN_1701930	EEF1B2	eukaryotic translation elongation factor 1 beta 2
648	< 1e-07	< 1e-07	475.72	1153.8	2.42538	ILMN_1739805	NDE1	nudE neurodevelopment protein 1
649	< 1e-07	< 1e-07	3384.84	1687.44	0.498529	ILMN_1808196	GSTO1	glutathione S-transferase omega 1
650	< 1e-07	< 1e-07	1079.65	543.71	0.503598	ILMN_1725241	GSTK1	glutathione S-transferase kappa 1
651	< 1e-07	< 1e-07	8150.73	16278.63	1.9972	ILMN_1663313	AMY1C	amylase, alpha 1C (salivary)
652	< 1e-07	< 1e-07	1232.87	2269.34	1.8407	ILMN_2388142	CD99L2	CD99 molecule-like 2
653	< 1e-07	< 1e-07	1085.52	561.91	0.517641	ILMN_1712413	RPL39L	ribosomal protein L39-like
654	< 1e-07	< 1e-07	548.64	1152.4	2.10047	ILMN_1711823	C17orf70	chromosome 17 open reading frame 70
655	< 1e-07	< 1e-07	6971.81	3281.71	0.470711	ILMN_1663512	COX5B	cytochrome c oxidase subunit Vb
656	< 1e-07	< 1e-07	518.87	1038.32	2.00112	ILMN_1698419	NCOR2	nuclear receptor corepressor 2
657	< 1e-07	< 1e-07	1601.48	863.17	0.538983	ILMN_1692276	GGPS1	geranylgeranyl diphosphate synthase 1
658	< 1e-07	< 1e-07	3111.97	5771.23	1.85453	ILMN_1803194	GALK1	galactokinase 1
659	< 1e-07	< 1e-07	468.32	918.16	1.96054	ILMN_1734814	HSPA4	heat shock 70kDa protein 4
660	< 1e-07	< 1e-07	4779.16	2407.52	0.503754	ILMN_1690982	DDT	D-dopachrome tautomerase
661	< 1e-07	< 1e-07	1934.68	928.94	0.480152	ILMN_2232166	CCDC90B	coiled-coil domain containing 90B
662	< 1e-07	< 1e-07	1781.72	865.61	0.485828	ILMN_1690371	MRPL11	mitochondrial ribosomal protein L11
663	< 1e-07	< 1e-07	1931.77	3529.22	1.82694	ILMN_1770084	TACC1	transforming, acidic coiled-coil containing protein 1
664	< 1e-07	< 1e-07	6538.03	11568.61	1.76943	ILMN_1811468	IRX3	iroquois homeobox 3
665	< 1e-07	< 1e-07	310.94	165.22	0.531357	ILMN_3248218	SNORD104	small nucleolar RNA, C/D box 104
666	< 1e-07	< 1e-07	832.61	1480.6	1.77826	ILMN_1697363	C20orf27	chromosome 20 open reading frame 27
667	< 1e-07	< 1e-07	303.42	166.42	0.548481	ILMN_1745779	TCTEX1D2	Tctex1 domain containing 2
668	< 1e-07	< 1e-07	583.75	1134.15	1.94287	ILMN_1799614	PNPLA6	patatin-like phospholipase domain containing 6
669	< 1e-07	< 1e-07	7480.06	14094.09	1.88422	ILMN_2379469	EIF3B	eukaryotic translation initiation factor 3, subunit B
670	< 1e-07	< 1e-07	4603.35	2035.59	0.442198	ILMN_1654268	HMGB2	high mobility group box 2
671	< 1e-07	< 1e-07	1316.25	662.77	0.503529	ILMN_1764362	LYAR	Ly1 antibody reactive
672	< 1e-07	< 1e-07	1472.85	2649.46	1.79887	ILMN_1676600	SEC24C	SEC24 family member C
673	< 1e-07	< 1e-07	511.78	278.13	0.543456	ILMN_1730773	SNORA70	small nucleolar RNA, H/ACA box 70
674	< 1e-07	< 1e-07	769.2	1399.95	1.82001	ILMN_1705144	ULK1	unc-51 like autophagy activating kinase 1
675	< 1e-07	< 1e-07	473.02	830.66	1.75608	ILMN_1683980	PLEKHM2	pleckstrin homology domain containing, family M (with RUN domain) member 2
676	< 1e-07	< 1e-07	1894.35	869.43	0.45896	ILMN_1726391	MRPL39	mitochondrial ribosomal protein L39
677	< 1e-07	< 1e-07	368.8	670.38	1.81773	ILMN_2346137	ZNF557	zinc finger protein 557
678	< 1e-07	< 1e-07	564.51	304.3	0.539052	ILMN_1813256	CRIPT	cysteine-rich PDZ-binding protein
679	< 1e-07	< 1e-07	222.66	386.49	1.73579	ILMN_1753805	PRKD2	protein kinase D2
680	< 1e-07	< 1e-07	1960.08	3816.22	1.94697	ILMN_1694479	WDR18	WD repeat domain 18
681	< 1e-07	< 1e-07	11182.57	19678.35	1.75973	ILMN_2321451	HNRNPD	heterogeneous nuclear ribonucleoprotein D (AU-rich element RNA binding protein 1, 37kDa)
682	< 1e-07	< 1e-07	2492.19	4475.29	1.79573	ILMN_1683475	TOMM40	translocase of outer mitochondrial membrane 40 homolog (yeast)
683	< 1e-07	< 1e-07	7969.06	4326.12	0.542865	ILMN_2166831	RPS4X	ribosomal protein S4, X-linked
684	< 1e-07	< 1e-07	285.39	615.59	2.15701	ILMN_1803277	MVP	major vault protein
685	< 1e-07	< 1e-07	497.88	937.75	1.88349	ILMN_1652906	GBGT1	globoside alpha-1,3-N-acetylgalactosaminyltransferase 1
686	< 1e-07	< 1e-07	1002.06	1936.84	1.93286	ILMN_1815578	ZNF223	zinc finger protein 223
687	< 1e-07	< 1e-07	370.73	758.52	2.04602	ILMN_1663132	ADCK2	aarF domain containing kinase 2
688	< 1e-07	< 1e-07	772.6	355.22	0.459772	ILMN_2130838	UTP11L	UTP11-like, U3 small nucleolar ribonucleoprotein (yeast)
689	< 1e-07	< 1e-07	690.43	1459.14	2.11338	ILMN_3249658	LOC100134868	uncharacterized LOC100134868
690	< 1e-07	< 1e-07	5555.2	9750.34	1.75517	ILMN_1760201	DNMT1	DNA (cytosine-5-)-methyltransferase 1
691	< 1e-07	< 1e-07	698.55	363.12	0.51982	ILMN_1814281	SPC25	SPC25, NDC80 kinetochore complex component
692	< 1e-07	< 1e-07	336.76	170.65	0.506741	ILMN_1655011	SERF1B	small EDRK-rich factor 1B (centromeric)
693	< 1e-07	< 1e-07	270.15	474.76	1.75739	ILMN_2044453	LPAR5	lysophosphatidic acid receptor 5
694	< 1e-07	< 1e-07	1948.81	3680.11	1.88839	ILMN_1657495	MLEC	malectin
695	< 1e-07	< 1e-07	386.52	690.01	1.78519	ILMN_2399036	SEPN1	selenoprotein N, 1
696	< 1e-07	< 1e-07	5601.09	2481.78	0.443089	ILMN_3211906	LOC647030	eukaryotic translation elongation factor 1 beta 2 pseudogene
697	< 1e-07	< 1e-07	732.61	415.2	0.566741	ILMN_1813207	MRPS9	mitochondrial ribosomal protein S9
698	< 1e-07	< 1e-07	526.55	1016.46	1.93041	ILMN_1756541	MXD4	MAX dimerization protein 4
699	< 1e-07	< 1e-07	1115.93	2182.84	1.95607	ILMN_1763540	PSME4	proteasome (prosome, macropain) activator subunit 4
700	< 1e-07	< 1e-07	405.02	231.06	0.57049	ILMN_1676984	DDIT3	DNA-damage-inducible transcript 3
701	< 1e-07	< 1e-07	2562.8	1431.37	0.558518	ILMN_1691156	MT1A	metallothionein 1A
702	< 1e-07	< 1e-07	1464.23	2585.38	1.76569	ILMN_1660368	TRRAP	transformation/transcription domain-associated protein
703	< 1e-07	< 1e-07	304.94	592.25	1.94219	ILMN_1754842	DLGAP4	discs, large (Drosophila) homolog-associated protein 4
704	< 1e-07	< 1e-07	437.32	902.89	2.0646	ILMN_1815859	ERCC2	excision repair cross-complementation group 2
705	< 1e-07	< 1e-07	721.15	353.61	0.490342	ILMN_1726030	GPX7	glutathione peroxidase 7
706	< 1e-07	< 1e-07	312.21	155.8	0.499023	ILMN_2234697	BEX1	brain expressed, X-linked 1
707	< 1e-07	< 1e-07	334.89	181.58	0.542208	ILMN_2112730	SLC9A4	solute carrier family 9, subfamily A (NHE4, cation proton antiporter 4), member 4
708	< 1e-07	< 1e-07	2786.44	1596.57	0.572978	ILMN_3226181	NUDT7	nudix (nucleoside diphosphate linked moiety X)-type motif 7
709	< 1e-07	< 1e-07	758.71	2012.98	2.65316	ILMN_1704446	SLC6A10P	solute carrier family 6 (neurotransmitter transporter), member 10, pseudogene
710	< 1e-07	< 1e-07	2125.63	3718.94	1.74957	ILMN_1778236	PTPN11	protein tyrosine phosphatase, non-receptor type 11
711	< 1e-07	< 1e-07	290.72	647.05	2.22568	ILMN_1701413	PIGQ	phosphatidylinositol glycan anchor biosynthesis, class Q
712	< 1e-07	< 1e-07	3271.56	5903.49	1.80449	ILMN_1714197	ACSS2	acyl-CoA synthetase short-chain family member 2
713	< 1e-07	< 1e-07	5513.98	2811.85	0.509949	ILMN_1801913	PPIH	peptidylprolyl isomerase H (cyclophilin H)
714	< 1e-07	< 1e-07	259.28	146.9	0.566569	ILMN_3252093	LOC100128548	ribosomal protein L17 pseudogene
715	< 1e-07	< 1e-07	782.7	1566.93	2.00195	ILMN_1652082	ELF4	E74-like factor 4 (ets domain transcription factor)
716	< 1e-07	< 1e-07	2207.66	4058.87	1.83854	ILMN_2394561	IRF2BP2	interferon regulatory factor 2 binding protein 2
717	< 1e-07	< 1e-07	9852.63	17121.55	1.73776	ILMN_2101885	TUBB	tubulin, beta class I
718	< 1e-07	< 1e-07	21859.9	10242.48	0.468551	ILMN_1672446	RPL11	ribosomal protein L11
719	< 1e-07	< 1e-07	1235.9	2524.5	2.04264	ILMN_3245476	PHRF1	PHD and ring finger domains 1
720	< 1e-07	< 1e-07	1777.52	4209.1	2.36796	ILMN_1769517	PRKDC	protein kinase, DNA-activated, catalytic polypeptide
721	< 1e-07	< 1e-07	1138.22	2390.1	2.09986	ILMN_1771627	ZMIZ1	zinc finger, MIZ-type containing 1
722	< 1e-07	< 1e-07	1482.51	831.7	0.561008	ILMN_1749009	REXO2	RNA exonuclease 2
723	< 1e-07	< 1e-07	853.36	1694.27	1.98541	ILMN_1658407	SLC43A3	solute carrier family 43, member 3
724	< 1e-07	< 1e-07	948.65	2212.58	2.33235	ILMN_1720241	TRIP12	thyroid hormone receptor interactor 12
725	< 1e-07	< 1e-07	2882.28	5292.99	1.83639	ILMN_2098126	CCL5	chemokine (C-C motif) ligand 5
726	< 1e-07	< 1e-07	1196.3	2166.68	1.81115	ILMN_1743829	ATXN2	ataxin 2
727	< 1e-07	< 1e-07	333.6	173.18	0.519125	ILMN_1662263	MDP1	magnesium-dependent phosphatase 1
728	< 1e-07	< 1e-07	523.79	290.38	0.554382	ILMN_2184184	ANXA1	annexin A1
729	< 1e-07	< 1e-07	2913.19	5039.94	1.73004	ILMN_1706521	CSNK1G2	casein kinase 1, gamma 2
730	< 1e-07	< 1e-07	8785.53	4696.2	0.534538	ILMN_1741133	NME1	NME/NM23 nucleoside diphosphate kinase 1
731	< 1e-07	< 1e-07	4413.37	8048.97	1.82377	ILMN_1661264	SHMT2	serine hydroxymethyltransferase 2 (mitochondrial)
732	< 1e-07	< 1e-07	977.69	411.55	0.420941	ILMN_2162328	PTS	6-pyruvoyltetrahydropterin synthase
733	< 1e-07	< 1e-07	2878.73	1475.1	0.512413	ILMN_1658992	DPM1	dolichyl-phosphate mannosyltransferase polypeptide 1, catalytic subunit
734	< 1e-07	< 1e-07	1161.21	2110.9	1.81785	ILMN_1787762	HEATR1	HEAT repeat containing 1
735	< 1e-07	< 1e-07	961.05	1678.16	1.74617	ILMN_2048793	CIAO1	cytosolic iron-sulfur assembly component 1
736	< 1e-07	< 1e-07	1613.85	844.43	0.523239	ILMN_1756162	EXOSC8	exosome component 8
737	< 1e-07	< 1e-07	336.16	627.98	1.8681	ILMN_2262444	PDE7A	phosphodiesterase 7A
738	< 1e-07	< 1e-07	638.92	352.23	0.55129	ILMN_1693210	NSMCE2	non-SMC element 2, MMS21 homolog (S. cerevisiae)
739	< 1e-07	< 1e-07	197.35	371.08	1.88031	ILMN_1667748	ANKRD33	ankyrin repeat domain 33
740	< 1e-07	< 1e-07	1445.37	2628.17	1.81834	ILMN_2228809	YWHAG	tyrosine 3-monooxygenase/tryptophan 5-monooxygenase activation protein, gamma
741	< 1e-07	< 1e-07	464.99	832.45	1.79025	ILMN_1729281	SPHK2	sphingosine kinase 2
742	< 1e-07	< 1e-07	510.31	905.6	1.77461	ILMN_1739222	ETV5	ets variant 5
743	< 1e-07	< 1e-07	1843.1	901.92	0.489349	ILMN_1784523	ATP6V1G1	ATPase, H+ transporting, lysosomal 13kDa, V1 subunit G1
744	< 1e-07	< 1e-07	725.67	1520.16	2.09484	ILMN_1683313	ST3GAL1	ST3 beta-galactoside alpha-2,3-sialyltransferase 1
745	< 1e-07	< 1e-07	474.93	889.46	1.87282	ILMN_1759326	P2RX7	purinergic receptor P2X, ligand-gated ion channel, 7
746	< 1e-07	< 1e-07	5774.15	3164.75	0.548089	ILMN_1783142	RPS4Y1	ribosomal protein S4, Y-linked 1
747	< 1e-07	< 1e-07	16651.41	7125.58	0.427927	ILMN_1777344	RPS13	ribosomal protein S13
748	< 1e-07	< 1e-07	694.97	1197.41	1.72297	ILMN_1665831	CLPTM1	cleft lip and palate associated transmembrane protein 1
749	< 1e-07	< 1e-07	233.01	136.19	0.584481	ILMN_3238435	SNORA12	small nucleolar RNA, H/ACA box 12
750	< 1e-07	< 1e-07	607.51	313.76	0.516469	ILMN_1730347	CCDC115	coiled-coil domain containing 115
751	< 1e-07	< 1e-07	3526.02	7351.68	2.08498	ILMN_2155322	ZNF652	zinc finger protein 652
752	< 1e-07	< 1e-07	528.95	924.71	1.7482	ILMN_1792076	TRERF1	transcriptional regulating factor 1
753	< 1e-07	< 1e-07	1069.46	2125.31	1.98727	ILMN_1654545	CPSF1	cleavage and polyadenylation specific factor 1, 160kDa
754	< 1e-07	< 1e-07	3194.04	6304.75	1.97391	ILMN_3297945	UBA1	ubiquitin-like modifier activating enzyme 1
755	< 1e-07	< 1e-07	594.82	1058.41	1.77938	ILMN_1749466	VAT1L	vesicle amine transport 1-like
756	< 1e-07	< 1e-07	499.98	278.8	0.557622	ILMN_1740861	DTWD1	DTW domain containing 1
757	< 1e-07	< 1e-07	892.65	436.22	0.48868	ILMN_1785191	TMEM14A	transmembrane protein 14A
758	< 1e-07	< 1e-07	622.59	1089.3	1.74963	ILMN_1755114	EIF2AK4	eukaryotic translation initiation factor 2 alpha kinase 4
759	< 1e-07	< 1e-07	2583.4	1359.12	0.526097	ILMN_2208413	ARHGAP15	Rho GTPase activating protein 15
760	< 1e-07	< 1e-07	1784.44	983.3	0.551041	ILMN_3243471	CNPY2	canopy FGF signaling regulator 2
761	< 1e-07	< 1e-07	4064.34	2339.26	0.575557	ILMN_1690392	COMMD3	COMM domain containing 3
762	< 1e-07	< 1e-07	4195.3	8302.27	1.97895	ILMN_2210386	TMEM17	transmembrane protein 17
763	< 1e-07	< 1e-07	1690.2	956.71	0.566034	ILMN_1694502	PRIM1	primase, DNA, polypeptide 1 (49kDa)
764	< 1e-07	< 1e-07	2663.21	4954.86	1.86048	ILMN_1732053	SNRNP70	small nuclear ribonucleoprotein 70kDa (U1)
765	< 1e-07	< 1e-07	790.87	431.47	0.545564	ILMN_1788607	RPL23A	ribosomal protein L23a
766	< 1e-07	< 1e-07	350.4	177.47	0.506478	ILMN_3248910	MIR155HG	MIR155 host gene (non-protein coding)
767	< 1e-07	< 1e-07	2324.14	1032.49	0.444246	ILMN_1753719	GTF2A2	general transcription factor IIA, 2, 12kDa
768	< 1e-07	< 1e-07	8497.86	16147.76	1.90021	ILMN_1662932	LCP1	lymphocyte cytosolic protein 1 (L-plastin)
769	< 1e-07	< 1e-07	2698.36	1462.6	0.542033	ILMN_1662318	CCDC59	coiled-coil domain containing 59
770	< 1e-07	< 1e-07	985.7	2121.97	2.15275	ILMN_2370772	EIF4G1	eukaryotic translation initiation factor 4 gamma, 1
771	< 1e-07	< 1e-07	324.42	585	1.80322	ILMN_1793386	MED12	mediator complex subunit 12
772	< 1e-07	< 1e-07	3961.6	7857.92	1.98352	ILMN_1778374	BSG	basigin (Ok blood group)
773	< 1e-07	< 1e-07	2871.51	5146.29	1.79219	ILMN_1738677	PRPF8	pre-mRNA processing factor 8
774	< 1e-07	< 1e-07	283.11	163.27	0.576702	ILMN_1767142	ZNF280D	zinc finger protein 280D
775	< 1e-07	< 1e-07	989.78	1867.98	1.88727	ILMN_1784352	CCM2	cerebral cavernous malformation 2
776	< 1e-07	< 1e-07	313.8	669.76	2.13435	ILMN_1772686	FGD3	FYVE, RhoGEF and PH domain containing 3
777	< 1e-07	< 1e-07	574.1	325.75	0.56741	ILMN_1735347	MCEE	methylmalonyl CoA epimerase
778	< 1e-07	< 1e-07	1727.12	3295.01	1.90781	ILMN_3223500	LOC728903	uncharacterized LOC728903
779	< 1e-07	< 1e-07	764.95	1307.62	1.70942	ILMN_1692267	B4GALT3	UDP-Gal:betaGlcNAc beta 1,4- galactosyltransferase, polypeptide 3
780	< 1e-07	< 1e-07	2727.44	1591.63	0.583562	ILMN_1798485	ATP6V1E1	ATPase, H+ transporting, lysosomal 31kDa, V1 subunit E1
781	< 1e-07	< 1e-07	1134.47	607.92	0.535863	ILMN_2155172	BRIX1	BRX1, biogenesis of ribosomes, homolog (S. cerevisiae)
782	< 1e-07	< 1e-07	624.73	1203.73	1.9268	ILMN_1660793	PAQR4	progestin and adipoQ receptor family member IV
783	< 1e-07	< 1e-07	4597.89	9015.8	1.96086	ILMN_2364022	SLC16A3	solute carrier family 16 (monocarboxylate transporter), member 3
784	< 1e-07	< 1e-07	501.91	280.76	0.559383	ILMN_1675156	CDC42	cell division cycle 42
785	< 1e-07	< 1e-07	525.46	275.35	0.524017	ILMN_1807535	YWHAE	tyrosine 3-monooxygenase/tryptophan 5-monooxygenase activation protein, epsilon
786	< 1e-07	< 1e-07	543.05	297.29	0.547445	ILMN_3211488	LOC400061	NSA2 ribosome biogenesis homolog (S. cerevisiae) pseudogene
787	< 1e-07	< 1e-07	324.7	675.07	2.07906	ILMN_1806349	SLC6A8	solute carrier family 6 (neurotransmitter transporter), member 8
788	< 1e-07	< 1e-07	420.02	766.73	1.82546	ILMN_1696643	TLN1	talin 1
789	< 1e-07	< 1e-07	7408.76	14020.11	1.89237	ILMN_3272378	EZR	ezrin
790	< 1e-07	< 1e-07	1854.43	4497.56	2.42531	ILMN_1811909	LOC402221	actin, beta pseudogene
791	< 1e-07	< 1e-07	1743.35	3140.08	1.80118	ILMN_1683859	SLC7A1	solute carrier family 7 (cationic amino acid transporter, y+ system), member 1
792	< 1e-07	< 1e-07	364.83	658.37	1.80459	ILMN_1666376	TRIM56	tripartite motif containing 56
793	< 1e-07	< 1e-07	2556.07	1486.99	0.581749	ILMN_1710697	BUD31	BUD31 homolog (S. cerevisiae)
794	< 1e-07	< 1e-07	291.95	523.56	1.79332	ILMN_1773865	HSPA5	heat shock 70kDa protein 5 (glucose-regulated protein, 78kDa)
795	< 1e-07	< 1e-07	4469.19	2630.89	0.588673	ILMN_1694057	EIF3K	eukaryotic translation initiation factor 3, subunit K
796	< 1e-07	< 1e-07	530.32	309.76	0.5841	ILMN_1809292	IMMP2L	IMP2 inner mitochondrial membrane peptidase-like (S. cerevisiae)
797	< 1e-07	< 1e-07	1269.22	733.03	0.577544	ILMN_1679134	NSMCE4A	non-SMC element 4 homolog A (S. cerevisiae)
798	< 1e-07	< 1e-07	11564.83	19671.92	1.70101	ILMN_1689329	SCD	stearoyl-CoA desaturase (delta-9-desaturase)
799	< 1e-07	< 1e-07	382.97	803.93	2.0992	ILMN_1664718	CYP51A1	cytochrome P450, family 51, subfamily A, polypeptide 1
800	< 1e-07	< 1e-07	5135.74	9348.4	1.82026	ILMN_2041327	MRPL37	mitochondrial ribosomal protein L37
801	< 1e-07	< 1e-07	1139	2397.77	2.10515	ILMN_1711886	ALG3	ALG3, alpha-1,3- mannosyltransferase
802	< 1e-07	< 1e-07	2890.21	1709.02	0.591313	ILMN_2099783	ATP6V1F	ATPase, H+ transporting, lysosomal 14kDa, V1 subunit F
803	< 1e-07	< 1e-07	555.73	297.03	0.534486	ILMN_1807611	PPIG	peptidylprolyl isomerase G (cyclophilin G)
804	< 1e-07	< 1e-07	639	356.85	0.558451	ILMN_2200503	NIT2	nitrilase family, member 2
805	< 1e-07	< 1e-07	1167.69	2098.65	1.79727	ILMN_2415179	CLSTN1	calsyntenin 1
806	< 1e-07	< 1e-07	551.14	263.79	0.478626	ILMN_1728057	C6orf57	chromosome 6 open reading frame 57
807	< 1e-07	< 1e-07	277.66	482.48	1.73766	ILMN_2103480	ZNF320	zinc finger protein 320
808	< 1e-07	< 1e-07	4562.34	8735.72	1.91475	ILMN_1694398	EIF3F	eukaryotic translation initiation factor 3, subunit F
809	< 1e-07	< 1e-07	1250.71	733.83	0.586731	ILMN_2318011	PSMA3	proteasome (prosome, macropain) subunit, alpha type, 3
810	< 1e-07	< 1e-07	737.08	1234.89	1.67538	ILMN_1802611	SPEN	spen family transcriptional repressor
811	< 1e-07	< 1e-07	1641.85	2792.09	1.70058	ILMN_1744517	GNS	glucosamine (N-acetyl)-6-sulfatase
812	< 1e-07	< 1e-07	707.2	1331.28	1.88247	ILMN_1802905	PIAS4	protein inhibitor of activated STAT, 4
813	< 1e-07	< 1e-07	1716.4	2947.24	1.71711	ILMN_2354391	EGLN2	egl-9 family hypoxia-inducible factor 2
814	< 1e-07	< 1e-07	374.9	648.92	1.73091	ILMN_1713605	RPAP1	RNA polymerase II associated protein 1
815	< 1e-07	< 1e-07	958.07	1765.48	1.84275	ILMN_1803824	ZDHHC9	zinc finger, DHHC-type containing 9
816	< 1e-07	< 1e-07	503.54	953.8	1.89419	ILMN_2053538	RHBDL2	rhomboid, veinlet-like 2 (Drosophila)
817	< 1e-07	< 1e-07	1791.19	1002.18	0.559505	ILMN_2101526	GGCT	gamma-glutamylcyclotransferase
818	< 1e-07	< 1e-07	601.7	1221.62	2.03028	ILMN_1723235	DUS3L	dihydrouridine synthase 3-like (S. cerevisiae)
819	< 1e-07	< 1e-07	4577.07	2448.98	0.535054	ILMN_1748651	PSMB3	proteasome (prosome, macropain) subunit, beta type, 3
820	< 1e-07	< 1e-07	282.85	477.57	1.68842	ILMN_1739236	ZNF668	zinc finger protein 668
821	< 1e-07	< 1e-07	1136.22	622.9	0.548221	ILMN_1673676	SNX5	sorting nexin 5
822	< 1e-07	< 1e-07	479.47	825.88	1.72249	ILMN_2284591	OPA3	optic atrophy 3 (autosomal recessive, with chorea and spastic paraplegia)
823	< 1e-07	< 1e-07	817.25	487.48	0.596488	ILMN_2371685	UBE2E1	ubiquitin-conjugating enzyme E2E 1
824	< 1e-07	< 1e-07	542.73	310.06	0.571297	ILMN_2177965	RPS19BP1	ribosomal protein S19 binding protein 1
825	< 1e-07	< 1e-07	606.35	1103.23	1.81946	ILMN_1731648	FOXJ2	forkhead box J2
826	< 1e-07	< 1e-07	512.24	287.24	0.560753	ILMN_1804988	MOAP1	modulator of apoptosis 1
827	< 1e-07	< 1e-07	1653.66	2893.55	1.74979	ILMN_1698307	DBNL	drebrin-like
828	< 1e-07	< 1e-07	1218.61	719.76	0.59064	ILMN_3238633	SDHAF2	succinate dehydrogenase complex assembly factor 2
829	< 1e-07	< 1e-07	1656.15	2921	1.76373	ILMN_1752303	YY1AP1	YY1 associated protein 1
830	< 1e-07	< 1e-07	1298.4	719.43	0.55409	ILMN_1799015	PXMP2	peroxisomal membrane protein 2, 22kDa
831	< 1e-07	< 1e-07	5346.3	10820.07	2.02384	ILMN_1800461	CSNK2B	casein kinase 2, beta polypeptide
832	< 1e-07	< 1e-07	1270.66	2146.22	1.68906	ILMN_1695414	ASF1B	anti-silencing function 1B histone chaperone
833	< 1e-07	< 1e-07	173.34	324.1	1.86974	ILMN_3239653	RAX2	retina and anterior neural fold homeobox 2
834	< 1e-07	< 1e-07	870.54	457.49	0.525524	ILMN_2210837	CDC26	cell division cycle 26
835	< 1e-07	< 1e-07	2480.39	4346.27	1.75225	ILMN_2232177	ACTN1	actinin, alpha 1
836	< 1e-07	< 1e-07	812.36	1515.42	1.86545	ILMN_2320250	NOL6	nucleolar protein 6 (RNA-associated)
837	< 1e-07	< 1e-07	396.08	185.92	0.4694	ILMN_3203868	LOC649873	peptidylprolyl isomerase A (cyclophilin A) pseudogene
838	< 1e-07	< 1e-07	1108.92	1899.9	1.71329	ILMN_2055634	TIAF1	TGFB1-induced anti-apoptotic factor 1
839	< 1e-07	< 1e-07	564.99	301.61	0.533832	ILMN_1690049	NGDN	neuroguidin, EIF4E binding protein
840	< 1e-07	< 1e-07	821.55	1472.89	1.79282	ILMN_1673604	YIPF3	Yip1 domain family, member 3
841	< 1e-07	< 1e-07	193.3	342.28	1.77072	ILMN_1764927	CDC42EP1	CDC42 effector protein (Rho GTPase binding) 1
842	< 1e-07	< 1e-07	514.86	877.55	1.70444	ILMN_1654583	CHD1	chromodomain helicase DNA binding protein 1
843	< 1e-07	< 1e-07	263.38	455.95	1.73115	ILMN_1731203	RNF213	ring finger protein 213
844	< 1e-07	< 1e-07	246.93	437.02	1.76981	ILMN_1753008	REXO1	REX1, RNA exonuclease 1 homolog (S. cerevisiae)
845	< 1e-07	< 1e-07	14805.27	24877.26	1.6803	ILMN_2161007	GABPB2	GA binding protein transcription factor, beta subunit 2
846	< 1e-07	< 1e-07	412.13	245.26	0.595103	ILMN_1750044	ZNHIT3	zinc finger, HIT-type containing 3
847	< 1e-07	< 1e-07	23844.09	11203.51	0.469865	ILMN_1754303	RPL30	ribosomal protein L30
848	< 1e-07	< 1e-07	1147.86	618.61	0.538925	ILMN_2394498	SYF2	SYF2 pre-mRNA-splicing factor
849	< 1e-07	< 1e-07	1120.61	582.38	0.519699	ILMN_2094166	CHMP5	charged multivesicular body protein 5
850	< 1e-07	< 1e-07	1243.19	2066.78	1.66248	ILMN_1651886	CWF19L1	CWF19-like 1, cell cycle control (S. pombe)
851	< 1e-07	< 1e-07	315.56	545.03	1.72718	ILMN_1712913	UNC5A	unc-5 homolog A (C. elegans)
852	< 1e-07	< 1e-07	569.63	324.76	0.570124	ILMN_1808938	PIGF	phosphatidylinositol glycan anchor biosynthesis, class F
853	< 1e-07	< 1e-07	557.37	999.38	1.79303	ILMN_1811823	MED25	mediator complex subunit 25
854	< 1e-07	< 1e-07	784.51	448.45	0.571631	ILMN_1810423	RPP40	ribonuclease P/MRP 40kDa subunit
855	< 1e-07	< 1e-07	818.3	487.54	0.595796	ILMN_1669633	ACP1	acid phosphatase 1, soluble
856	< 1e-07	< 1e-07	1346.51	689.21	0.511849	ILMN_3251560	TMEM167A	transmembrane protein 167A
857	< 1e-07	< 1e-07	424.59	214.42	0.505005	ILMN_1701131	C2orf49	chromosome 2 open reading frame 49
858	< 1e-07	< 1e-07	1082.27	626.64	0.579005	ILMN_1781638	HDDC3	HD domain containing 3
859	< 1e-07	< 1e-07	737.1	438.44	0.594818	ILMN_1767219	POLR1C	polymerase (RNA) I polypeptide C, 30kDa
860	< 1e-07	< 1e-07	2448.43	1273.15	0.519986	ILMN_1802553	MRPS24	mitochondrial ribosomal protein S24
861	< 1e-07	< 1e-07	330.34	599.19	1.81386	ILMN_1705301	TEAD4	TEA domain family member 4
862	< 1e-07	< 1e-07	9879.86	16849.02	1.70539	ILMN_1697448	TXNIP	thioredoxin interacting protein
863	< 1e-07	< 1e-07	13516.97	23345.86	1.72715	ILMN_2180519	LOC729603	calcineurin-like EF-hand protein 1 pseudogene
864	< 1e-07	< 1e-07	700.33	1229.96	1.75626	ILMN_1674386	PITX1	paired-like homeodomain 1
865	< 1e-07	< 1e-07	3050.53	1695.4	0.555772	ILMN_1690706	SNRPB2	small nuclear ribonucleoprotein polypeptide B
866	< 1e-07	< 1e-07	231.94	472.27	2.03617	ILMN_2131523	SACS	sacsin molecular chaperone
867	< 1e-07	< 1e-07	3179.71	1772.19	0.557343	ILMN_1787628	NOP56	NOP56 ribonucleoprotein
868	< 1e-07	< 1e-07	1534.74	841.03	0.547995	ILMN_3291472	LOC442727	prothymosin, alpha pseudogene
869	< 1e-07	< 1e-07	302.18	543.63	1.79903	ILMN_2331735	AP2B1	adaptor-related protein complex 2, beta 1 subunit
870	< 1e-07	< 1e-07	3043.8	1816.63	0.59683	ILMN_1769319	CNBP	CCHC-type zinc finger, nucleic acid binding protein
871	< 1e-07	< 1e-07	274.78	468.69	1.70569	ILMN_1770911	NRSN2	neurensin 2
872	< 1e-07	< 1e-07	342.15	569.14	1.66342	ILMN_2246548	GSTTP2	glutathione S-transferase theta pseudogene 2
873	< 1e-07	< 1e-07	924.1	1565.86	1.69447	ILMN_1704793	MYPOP	Myb-related transcription factor, partner of profilin
874	< 1e-07	< 1e-07	255.6	433.11	1.69448	ILMN_1733107	NOC4L	nucleolar complex associated 4 homolog (S. cerevisiae)
875	< 1e-07	< 1e-07	283.64	161.01	0.567656	ILMN_3246595	AQP12B	aquaporin 12B
876	< 1e-07	< 1e-07	2000.73	1134.18	0.566883	ILMN_1690099	ITGB1BP1	integrin beta 1 binding protein 1
877	< 1e-07	< 1e-07	267.51	515.95	1.92871	ILMN_1800425	SLC9A1	solute carrier family 9, subfamily A (NHE1, cation proton antiporter 1), member 1
878	< 1e-07	< 1e-07	293.2	509.93	1.73919	ILMN_2194009	ABCC4	ATP-binding cassette, sub-family C (CFTR/MRP), member 4
879	< 1e-07	< 1e-07	9260.04	16045.3	1.73275	ILMN_1673215	PCBP1	poly(rC) binding protein 1
880	< 1e-07	< 1e-07	1301.66	2513.58	1.93106	ILMN_1712755	LRRC41	leucine rich repeat containing 41
881	< 1e-07	< 1e-07	479.55	918.88	1.91613	ILMN_1804090	SLC25A10	solute carrier family 25 (mitochondrial carrier; dicarboxylate transporter), member 10
882	< 1e-07	< 1e-07	1467.86	782.68	0.533212	ILMN_2072603	MRPL14	mitochondrial ribosomal protein L14
883	< 1e-07	< 1e-07	1381.13	2525.32	1.82844	ILMN_1791478	MTPN	myotrophin
884	< 1e-07	< 1e-07	392	696.13	1.77584	ILMN_3250257	ACVRL1	activin A receptor type II-like 1
885	< 1e-07	< 1e-07	662.29	358.57	0.541409	ILMN_2094905	COMMD10	COMM domain containing 10
886	< 1e-07	< 1e-07	1719.03	2987.29	1.73778	ILMN_1742382	RIMS3	regulating synaptic membrane exocytosis 3
887	< 1e-07	< 1e-07	4268.96	8328.96	1.95105	ILMN_1787691	CITED4	Cbp/p300-interacting transactivator, with Glu/Asp-rich carboxy-terminal domain, 4
888	< 1e-07	< 1e-07	6047.98	10975.12	1.81468	ILMN_1730867	AZU1	azurocidin 1
889	< 1e-07	< 1e-07	1550.41	2893.1	1.86602	ILMN_1662799	GPSM3	G-protein signaling modulator 3
890	< 1e-07	< 1e-07	13311.36	21931.67	1.64759	ILMN_1706635	ELANE	elastase, neutrophil expressed
891	< 1e-07	< 1e-07	1001.25	572.22	0.571506	ILMN_3224868	LOC729200	small nuclear ribonucleoprotein polypeptide B pseudogene
892	< 1e-07	< 1e-07	1582.6	845.79	0.534431	ILMN_3258424	LOC100129118	transmembrane protein 167A pseudogene
893	< 1e-07	< 1e-07	3081.63	5707.33	1.85205	ILMN_1720373	SLC7A5	solute carrier family 7 (amino acid transporter light chain, L system), member 5
894	< 1e-07	< 1e-07	2164.33	1218.33	0.562913	ILMN_1713450	MYL6B	myosin, light chain 6B, alkali, smooth muscle and non-muscle
895	< 1e-07	< 1e-07	302.56	528.55	1.74693	ILMN_3243351	LOC646214	p21 protein (Cdc42/Rac)-activated kinase 2 pseudogene
896	< 1e-07	< 1e-07	836.85	450.13	0.537886	ILMN_1656977	HIBCH	3-hydroxyisobutyryl-CoA hydrolase
897	< 1e-07	< 1e-07	279.63	534.21	1.91042	ILMN_1799600	STARD8	StAR-related lipid transfer (START) domain containing 8
898	< 1e-07	< 1e-07	19931.55	8762.35	0.439622	ILMN_2160388	RPL24	ribosomal protein L24
899	< 1e-07	< 1e-07	1220.61	465.62	0.381465	ILMN_1679280	LOC643997	peptidylprolyl isomerase A (cyclophilin A) pseudogene
900	< 1e-07	< 1e-07	2933.07	4842.85	1.65112	ILMN_1670134	FADS1	fatty acid desaturase 1
901	< 1e-07	< 1e-07	230.25	446.85	1.94072	ILMN_1685371	SUMF2	sulfatase modifying factor 2
902	< 1e-07	< 1e-07	2125.58	4044.24	1.90265	ILMN_2130411	KDELR1	KDEL (Lys-Asp-Glu-Leu) endoplasmic reticulum protein retention receptor 1
903	< 1e-07	< 1e-07	1097.94	1931.18	1.75891	ILMN_2377900	MAP1B	microtubule-associated protein 1B
904	< 1e-07	< 1e-07	4832.72	2857.61	0.591305	ILMN_2071937	ATP6V0E1	ATPase, H+ transporting, lysosomal 9kDa, V0 subunit e1
905	< 1e-07	< 1e-07	3552.85	6205.48	1.74662	ILMN_2145116	TMEM173	transmembrane protein 173
906	< 1e-07	< 1e-07	703.29	1175.75	1.67179	ILMN_1665738	FLI1	Fli-1 proto-oncogene, ETS transcription factor
907	< 1e-07	< 1e-07	3736.27	2019.93	0.540627	ILMN_1733931	PDCD6	programmed cell death 6
908	< 1e-07	< 1e-07	581.94	1008.3	1.73265	ILMN_1811702	GRN	granulin
909	< 1e-07	< 1e-07	1868.11	3181.49	1.70305	ILMN_1723625	MAP4K2	mitogen-activated protein kinase kinase kinase kinase 2
910	< 1e-07	< 1e-07	381.01	227.78	0.597832	ILMN_1681269	DYRK4	dual-specificity tyrosine-(Y)-phosphorylation regulated kinase 4
911	< 1e-07	< 1e-07	1073.77	1779.26	1.65702	ILMN_1770206	GEMIN4	gem (nuclear organelle) associated protein 4
912	< 1e-07	< 1e-07	445.91	733.98	1.64603	ILMN_1738401	FOXC1	forkhead box C1
913	< 1e-07	< 1e-07	3430.18	7279.25	2.12212	ILMN_2313889	ZNF682	zinc finger protein 682
914	< 1e-07	< 1e-07	737.01	1359.54	1.84467	ILMN_1793616	RNF38	ring finger protein 38
915	< 1e-07	< 1e-07	224.33	134.65	0.600232	ILMN_1710001	RPL41	ribosomal protein L41
916	< 1e-07	< 1e-07	550.47	320.99	0.58312	ILMN_2076600	ITM2A	integral membrane protein 2A
917	< 1e-07	< 1e-07	4607.36	7687.75	1.66858	ILMN_2156267	EIF2AK1	eukaryotic translation initiation factor 2-alpha kinase 1
918	< 1e-07	< 1e-07	3328.35	5475.87	1.64522	ILMN_1768394	ARPC5	actin related protein 2/3 complex, subunit 5, 16kDa
919	< 1e-07	< 1e-07	1182.97	2005.83	1.69559	ILMN_1680757	LRRC26	leucine rich repeat containing 26
920	< 1e-07	< 1e-07	1085.26	1887.87	1.73956	ILMN_1769702	GPAA1	glycosylphosphatidylinositol anchor attachment 1
921	< 1e-07	< 1e-07	1202.35	682.02	0.567239	ILMN_3237241	FAM32A	family with sequence similarity 32, member A
922	< 1e-07	< 1e-07	713.65	1211.01	1.69692	ILMN_1698243	C1orf85	chromosome 1 open reading frame 85
923	< 1e-07	< 1e-07	541.57	988.08	1.82447	ILMN_1763447	PLXNB2	plexin B2
924	< 1e-07	< 1e-07	462.12	804.19	1.74022	ILMN_2121068	ADAM17	ADAM metallopeptidase domain 17
925	< 1e-07	< 1e-07	246.99	418.88	1.69594	ILMN_1703558	FHL3	four and a half LIM domains 3
926	< 1e-07	< 1e-07	445.72	831.51	1.86554	ILMN_1659206	RARA	retinoic acid receptor, alpha
927	< 1e-07	< 1e-07	373.32	642.32	1.72056	ILMN_1684585	ACSL1	acyl-CoA synthetase long-chain family member 1
928	< 1e-07	< 1e-07	360.25	208.93	0.579958	ILMN_1772302	MTHFS	5,10-methenyltetrahydrofolate synthetase (5-formyltetrahydrofolate cyclo-ligase)
929	< 1e-07	< 1e-07	1164.82	2455.98	2.10846	ILMN_1784467	NUP210	nucleoporin 210kDa
930	< 1e-07	< 1e-07	9258.31	16998.35	1.83601	ILMN_1668460	PRTN3	proteinase 3
931	< 1e-07	< 1e-07	528.77	914.63	1.72973	ILMN_1745954	CORO1C	coronin, actin binding protein, 1C
932	< 1e-07	< 1e-07	2255.79	1363.63	0.604502	ILMN_1813604	NDUFB7	NADH dehydrogenase (ubiquinone) 1 beta subcomplex, 7, 18kDa
933	< 1e-07	< 1e-07	802.86	1332.88	1.66016	ILMN_1687921	JMJD8	jumonji domain containing 8
934	< 1e-07	< 1e-07	4444	8536.34	1.92087	ILMN_1775937	DDB1	damage-specific DNA binding protein 1, 127kDa
935	< 1e-07	< 1e-07	811.68	448.91	0.553063	ILMN_1697962	NSMCE1	non-SMC element 1 homolog (S. cerevisiae)
936	< 1e-07	< 1e-07	1298.8	753.42	0.580089	ILMN_1763265	CHMP1B	charged multivesicular body protein 1B
937	< 1e-07	< 1e-07	1732.64	2904.14	1.67614	ILMN_1685625	UCP2	uncoupling protein 2 (mitochondrial, proton carrier)
938	< 1e-07	< 1e-07	15480.61	25502.98	1.64741	ILMN_2397484	GJC1	gap junction protein, gamma 1, 45kDa
939	< 1e-07	< 1e-07	2127.48	3867.66	1.81795	ILMN_1661432	NUP43	nucleoporin 43kDa
940	< 1e-07	< 1e-07	1008.37	1719.65	1.70538	ILMN_1753608	TMEM131	transmembrane protein 131
941	< 1e-07	< 1e-07	4756.01	8209.16	1.72606	ILMN_1806867	PPM1G	protein phosphatase, Mg2+/Mn2+ dependent, 1G
942	< 1e-07	< 1e-07	3021.33	5413.33	1.7917	ILMN_1795762	PLEK	pleckstrin
943	< 1e-07	< 1e-07	10152.66	17365.93	1.71048	ILMN_1666385	CALM3	calmodulin 3 (phosphorylase kinase, delta)
944	< 1e-07	< 1e-07	268.26	166.35	0.620107	ILMN_2398408	TCEAL1	transcription elongation factor A (SII)-like 1
945	< 1e-07	< 1e-07	619.02	370.13	0.597929	ILMN_3193911	LOC100127982	transmembrane protein 69 pseudogene
946	< 1e-07	< 1e-07	2046.58	3818.58	1.86583	ILMN_1653861	SCMH1	sex comb on midleg homolog 1 (Drosophila)
947	< 1e-07	< 1e-07	1286.35	2360.86	1.83532	ILMN_1781479	SUV39H1	suppressor of variegation 3-9 homolog 1 (Drosophila)
948	< 1e-07	< 1e-07	428.09	231.99	0.541919	ILMN_2412564	NCBP2	nuclear cap binding protein subunit 2, 20kDa
949	< 1e-07	< 1e-07	1706.98	3053.83	1.78903	ILMN_1759252	ADD1	adducin 1 (alpha)
950	< 1e-07	< 1e-07	2549.67	4387.05	1.72063	ILMN_2396272	PDCD4	programmed cell death 4 (neoplastic transformation inhibitor)
951	< 1e-07	< 1e-07	416.17	903.29	2.17048	ILMN_1679178	ATP5D	ATP synthase, H+ transporting, mitochondrial F1 complex, delta subunit
952	< 1e-07	< 1e-07	491.23	826.44	1.68239	ILMN_1805512	WDR13	WD repeat domain 13
953	< 1e-07	< 1e-07	706.37	385.61	0.545904	ILMN_1727073	MEA1	male-enhanced antigen 1
954	< 1e-07	< 1e-07	1012.5	1766.85	1.74504	ILMN_1796339	PLEKHA2	pleckstrin homology domain containing, family A (phosphoinositide binding specific) member 2
955	< 1e-07	< 1e-07	2155.94	4150.16	1.92499	ILMN_3241626	QRFPR	pyroglutamylated RFamide peptide receptor
956	< 1e-07	< 1e-07	348.45	570.45	1.63711	ILMN_1778360	PYGB	phosphorylase, glycogen; brain
957	< 1e-07	< 1e-07	341.64	185.78	0.543789	ILMN_1660477	LOC652608	60S ribosomal protein L6-like
958	< 1e-07	< 1e-07	1081.15	2077.53	1.92159	ILMN_2375599	RNH1	ribonuclease/angiogenin inhibitor 1
959	< 1e-07	< 1e-07	1559.76	2725.41	1.74733	ILMN_1686750	MGEA5	meningioma expressed antigen 5 (hyaluronidase)
960	< 1e-07	< 1e-07	1477.35	787.49	0.533042	ILMN_2246894	EDF1	endothelial differentiation-related factor 1
961	< 1e-07	< 1e-07	186.09	320.36	1.72153	ILMN_1779410	VAPA	VAMP (vesicle-associated membrane protein)-associated protein A, 33kDa
962	< 1e-07	< 1e-07	23382.15	10509.07	0.449448	ILMN_1765043	RPL38	ribosomal protein L38
963	< 1e-07	< 1e-07	5489.11	9112.18	1.66005	ILMN_1797813	SUZ12	SUZ12 polycomb repressive complex 2 subunit
964	< 1e-07	< 1e-07	433.37	260.57	0.601265	ILMN_1684446	SPAG7	sperm associated antigen 7
965	< 1e-07	< 1e-07	237.15	418.51	1.76475	ILMN_1718206	KIAA0100	KIAA0100
966	< 1e-07	< 1e-07	537.26	930.64	1.7322	ILMN_2212823	ZNF577	zinc finger protein 577
967	< 1e-07	< 1e-07	880.77	1468.12	1.66686	ILMN_1698968	ASXL2	additional sex combs like 2 (Drosophila)
968	< 1e-07	< 1e-07	531.96	1056.53	1.98611	ILMN_1803819	IQGAP1	IQ motif containing GTPase activating protein 1
969	< 1e-07	< 1e-07	300.85	519.98	1.72837	ILMN_2205470	FAM153B	family with sequence similarity 153, member B
970	< 1e-07	< 1e-07	350.79	616.62	1.7578	ILMN_2082314	TOM1	target of myb1 (chicken)
971	< 1e-07	< 1e-07	264.18	438.25	1.65891	ILMN_1759787	THBD	thrombomodulin
972	< 1e-07	< 1e-07	2634.92	4705.96	1.786	ILMN_1772876	ZNF395	zinc finger protein 395
973	< 1e-07	< 1e-07	365.05	213.56	0.585016	ILMN_2043918	DLEU1	deleted in lymphocytic leukemia 1 (non-protein coding)
974	< 1e-07	< 1e-07	14017.64	25029.36	1.78556	ILMN_2406132	LILRB3	leukocyte immunoglobulin-like receptor, subfamily B (with TM and ITIM domains), member 3
975	< 1e-07	< 1e-07	2316.14	3856.47	1.66504	ILMN_1718023	APEH	acylaminoacyl-peptide hydrolase
976	< 1e-07	< 1e-07	247.78	467.95	1.88857	ILMN_3234997	MAP7D1	MAP7 domain containing 1
977	< 1e-07	< 1e-07	718.3	404.51	0.563149	ILMN_1656415	CDKN2C	cyclin-dependent kinase inhibitor 2C (p18, inhibits CDK4)
978	< 1e-07	< 1e-07	824.5	1448.57	1.75691	ILMN_2370872	GRINA	glutamate receptor, ionotropic, N-methyl D-aspartate-associated protein 1 (glutamate binding)
979	< 1e-07	< 1e-07	830.12	1338.33	1.61221	ILMN_1732060	ARHGAP1	Rho GTPase activating protein 1
980	< 1e-07	< 1e-07	6662.22	2212.27	0.332062	ILMN_1651228	RPS28	ribosomal protein S28
981	< 1e-07	< 1e-07	651.98	1128.14	1.73033	ILMN_1669094	ZNF672	zinc finger protein 672
982	< 1e-07	< 1e-07	331.17	574.76	1.73554	ILMN_1651504	FAM193A	family with sequence similarity 193, member A
983	< 1e-07	< 1e-07	512.94	291.8	0.568877	ILMN_1789394	CATSPER1	cation channel, sperm associated 1
984	< 1e-07	< 1e-07	392.04	235.78	0.601418	ILMN_1802355	RBM18	RNA binding motif protein 18
985	< 1e-07	< 1e-07	377.94	748.43	1.98029	ILMN_1724863	TICAM1	toll-like receptor adaptor molecule 1
986	< 1e-07	< 1e-07	911.8	1531.38	1.67951	ILMN_1777233	E2F2	E2F transcription factor 2
987	< 1e-07	< 1e-07	975.25	1717.98	1.76158	ILMN_1789349	UBQLN4	ubiquilin 4
988	< 1e-07	< 1e-07	994.65	522.15	0.524959	ILMN_1773493	TIMM23	translocase of inner mitochondrial membrane 23 homolog (yeast)
989	< 1e-07	< 1e-07	1148.28	683.25	0.59502	ILMN_1801387	YEATS4	YEATS domain containing 4
990	< 1e-07	< 1e-07	818.48	483.91	0.59123	ILMN_1661485	RBM34	RNA binding motif protein 34
991	< 1e-07	< 1e-07	784.64	1428.83	1.821	ILMN_1750805	ARHGAP30	Rho GTPase activating protein 30
992	< 1e-07	< 1e-07	719.19	1314.54	1.82781	ILMN_1693664	POMGNT1	protein O-linked mannose N-acetylglucosaminyltransferase 1 (beta 1,2-)
993	< 1e-07	< 1e-07	1869.29	3347.95	1.79103	ILMN_1714567	AHNAK	AHNAK nucleoprotein
994	< 1e-07	< 1e-07	300.84	566.32	1.88246	ILMN_2413780	SEZ6L2	seizure related 6 homolog (mouse)-like 2
995	< 1e-07	< 1e-07	268.48	580.78	2.16322	ILMN_1652787	PIK3AP1	phosphoinositide-3-kinase adaptor protein 1
996	< 1e-07	< 1e-07	921.16	1777.4	1.92952	ILMN_1784300	TUBA4A	tubulin, alpha 4a
997	< 1e-07	< 1e-07	1293.97	2180.83	1.68538	ILMN_1679401	TRPM4	transient receptor potential cation channel, subfamily M, member 4
998	< 1e-07	< 1e-07	244.27	402.34	1.64711	ILMN_1698491	MBD3	methyl-CpG binding domain protein 3
999	< 1e-07	< 1e-07	4034.81	6635.31	1.64452	ILMN_1679796	TOMM20	translocase of outer mitochondrial membrane 20 homolog (yeast)
1000	< 1e-07	< 1e-07	7639.87	12596.34	1.64876	ILMN_1663195	MCM7	minichromosome maintenance complex component 7
1001	< 1e-07	< 1e-07	2435.91	4473.53	1.83649	ILMN_1738642	CMPK1	cytidine monophosphate (UMP-CMP) kinase 1, cytosolic
1002	< 1e-07	< 1e-07	945.75	508.38	0.537542	ILMN_3272500	IFI27L1	interferon, alpha-inducible protein 27-like 1
1003	< 1e-07	< 1e-07	223.28	387.5	1.73549	ILMN_1765222	CARS2	cysteinyl-tRNA synthetase 2, mitochondrial (putative)
1004	< 1e-07	< 1e-07	493.77	848.44	1.71829	ILMN_3242462	UHRF1BP1	UHRF1 binding protein 1
1005	< 1e-07	< 1e-07	428.33	249.74	0.583055	ILMN_1744534	LYRM5	LYR motif containing 5
1006	< 1e-07	< 1e-07	685.65	1397.5	2.03821	ILMN_2207505	LEP	leptin
1007	< 1e-07	< 1e-07	523.29	285.5	0.545587	ILMN_1807825	LY86	lymphocyte antigen 86
1008	< 1e-07	< 1e-07	462.62	806.92	1.74424	ILMN_1789457	GNL1	guanine nucleotide binding protein-like 1
1009	< 1e-07	< 1e-07	420.93	872.19	2.07205	ILMN_1740395	RAVER1	ribonucleoprotein, PTB-binding 1
1010	< 1e-07	< 1e-07	254.87	420.2	1.64868	ILMN_1721575	VPS18	vacuolar protein sorting 18 homolog (S. cerevisiae)
1011	< 1e-07	< 1e-07	1070.39	1891.06	1.7667	ILMN_1713749	CORO1A	coronin, actin binding protein, 1A
1012	< 1e-07	< 1e-07	9448.27	15283.15	1.61756	ILMN_1769191	GNAS	GNAS complex locus
1013	< 1e-07	< 1e-07	23868.95	13647.72	0.571777	ILMN_1701596	RPS20	ribosomal protein S20
1014	< 1e-07	< 1e-07	7531.27	13135.82	1.74417	ILMN_1742163	LOC441087	uncharacterized LOC441087
1015	< 1e-07	< 1e-07	518.58	282.53	0.544815	ILMN_1737857	GTF2B	general transcription factor IIB
1016	< 1e-07	< 1e-07	525.96	291.82	0.554833	ILMN_1669286	YWHAZ	tyrosine 3-monooxygenase/tryptophan 5-monooxygenase activation protein, zeta
1017	< 1e-07	< 1e-07	510.05	314.77	0.617136	ILMN_1781457	TIPRL	TOR signaling pathway regulator
1018	< 1e-07	< 1e-07	828.87	1791.75	2.16168	ILMN_2107004	GPR1	G protein-coupled receptor 1
1019	< 1e-07	< 1e-07	949.39	535.11	0.563636	ILMN_2402674	DPM3	dolichyl-phosphate mannosyltransferase polypeptide 3
1020	< 1e-07	< 1e-07	281.41	160.7	0.571053	ILMN_1738938	TIMM8B	translocase of inner mitochondrial membrane 8 homolog B (yeast)
1021	< 1e-07	< 1e-07	232.58	407.11	1.75041	ILMN_1661484	ZBTB45	zinc finger and BTB domain containing 45
1022	< 1e-07	< 1e-07	1385.1	2501.97	1.80635	ILMN_1697268	EMILIN2	elastin microfibril interfacer 2
1023	< 1e-07	< 1e-07	360.07	209.62	0.582165	ILMN_1707901	DHRS7B	dehydrogenase/reductase (SDR family) member 7B
1024	< 1e-07	< 1e-07	3628.8	2182.68	0.601488	ILMN_1736002	COPS5	COP9 signalosome subunit 5
1025	< 1e-07	< 1e-07	604.5	1008.28	1.66796	ILMN_1682567	CCDC106	coiled-coil domain containing 106
1026	< 1e-07	< 1e-07	2321.38	4363.55	1.87972	ILMN_2294762	AMY1A	amylase, alpha 1A (salivary)
1027	< 1e-07	< 1e-07	571.35	344.14	0.602328	ILMN_1758915	PDCD2	programmed cell death 2
1028	< 1e-07	< 1e-07	503.03	843.06	1.67596	ILMN_1690646	SATB1	SATB homeobox 1
1029	< 1e-07	< 1e-07	1655.02	2832.92	1.71171	ILMN_1745904	CCDC6	coiled-coil domain containing 6
1030	< 1e-07	< 1e-07	690.4	1136.46	1.64609	ILMN_1804332	GPR137	G protein-coupled receptor 137
1031	< 1e-07	< 1e-07	1466.98	844.47	0.575652	ILMN_1678605	CDC123	cell division cycle 123
1032	< 1e-07	< 1e-07	991.78	563.31	0.567979	ILMN_2142117	LYPLAL1	lysophospholipase-like 1
1033	< 1e-07	< 1e-07	568.17	946.43	1.66575	ILMN_1736623	NCKIPSD	NCK interacting protein with SH3 domain
1034	< 1e-07	< 1e-07	741.81	432.66	0.583249	ILMN_1745471	IRF9	interferon regulatory factor 9
1035	< 1e-07	< 1e-07	1428.03	2657.73	1.86112	ILMN_2204909	XRCC2	X-ray repair complementing defective repair in Chinese hamster cells 2
1036	< 1e-07	< 1e-07	246.08	129.49	0.526211	ILMN_3255931	LOC100129297	uncharacterized LOC100129297
1037	< 1e-07	< 1e-07	794.02	1564.44	1.97028	ILMN_1751330	RBCK1	RanBP-type and C3HC4-type zinc finger containing 1
1038	< 1e-07	< 1e-07	1450.52	2354.13	1.62296	ILMN_1651347	SERTAD2	SERTA domain containing 2
1039	< 1e-07	< 1e-07	272.52	450.07	1.65151	ILMN_2051381	ALDH16A1	aldehyde dehydrogenase 16 family, member A1
1040	< 1e-07	< 1e-07	3671.21	5985.41	1.63036	ILMN_1674243	TFRC	transferrin receptor
1041	< 1e-07	< 1e-07	349.84	685.55	1.95961	ILMN_2062381	LCOR	ligand dependent nuclear receptor corepressor
1042	< 1e-07	< 1e-07	356.16	624.39	1.75312	ILMN_1737170	FLII	flightless I homolog (Drosophila)
1043	< 1e-07	< 1e-07	2030.79	1245.21	0.613165	ILMN_1805658	LTV1	LTV1 ribosome biogenesis factor
1044	< 1e-07	< 1e-07	667.56	398.61	0.597115	ILMN_1676799	MFAP1	microfibrillar-associated protein 1
1045	< 1e-07	< 1e-07	466.99	272.34	0.583182	ILMN_1690386	CSRP2BP	CSRP2 binding protein
1046	< 1e-07	< 1e-07	547.06	998.3	1.82485	ILMN_1746012	MBD6	methyl-CpG binding domain protein 6
1047	< 1e-07	< 1e-07	989.24	1624.54	1.64221	ILMN_1768480	VGLL4	vestigial-like family member 4
1048	< 1e-07	< 1e-07	394.05	822.68	2.08776	ILMN_1675130	NFIC	nuclear factor I/C (CCAAT-binding transcription factor)
1049	< 1e-07	< 1e-07	2548.59	4165.99	1.63463	ILMN_1798620	PQLC1	PQ loop repeat containing 1
1050	< 1e-07	< 1e-07	926.49	556.12	0.600244	ILMN_1800935	ARV1	ARV1 homolog (S. cerevisiae)
1051	< 1e-07	< 1e-07	4009.81	2449.15	0.61079	ILMN_1664750	TMBIM4	transmembrane BAX inhibitor motif containing 4
1052	< 1e-07	< 1e-07	567.07	348.16	0.613963	ILMN_1671265	ING2	inhibitor of growth family, member 2
1053	< 1e-07	< 1e-07	481.82	798.85	1.65798	ILMN_1689274	NIPA1	non imprinted in Prader-Willi/Angelman syndrome 1
1054	< 1e-07	< 1e-07	2343.23	4961.62	2.11743	ILMN_2176882	ZNF69	zinc finger protein 69
1055	< 1e-07	< 1e-07	10316.32	18075.44	1.75212	ILMN_1719303	P4HB	prolyl 4-hydroxylase, beta polypeptide
1056	< 1e-07	< 1e-07	967.53	2003.78	2.07103	ILMN_1693650	FES	feline sarcoma oncogene
1057	< 1e-07	< 1e-07	1264.57	2023.41	1.60008	ILMN_1788931	DOCK8	dedicator of cytokinesis 8
1058	< 1e-07	< 1e-07	1253.27	2022.34	1.61365	ILMN_1796962	PPP3R1	protein phosphatase 3, regulatory subunit B, alpha
1059	< 1e-07	< 1e-07	1448.87	2362.05	1.63027	ILMN_1740466	FAM46A	family with sequence similarity 46, member A
1060	< 1e-07	< 1e-07	2042.01	3437.91	1.68359	ILMN_1734312	GCN1L1	GCN1 general control of amino-acid synthesis 1-like 1 (yeast)
1061	< 1e-07	< 1e-07	354	220.61	0.623192	ILMN_3238982	PATE3	prostate and testis expressed 3
1062	< 1e-07	< 1e-07	508.49	296.5	0.583099	ILMN_1685781	C14orf142	chromosome 14 open reading frame 142
1063	< 1e-07	< 1e-07	261.94	493.61	1.88444	ILMN_2133784	PATE2	prostate and testis expressed 2
1064	< 1e-07	< 1e-07	1333.97	2343.67	1.75691	ILMN_1714401	SNX27	sorting nexin family member 27
1065	< 1e-07	< 1e-07	3476.58	5688.18	1.63614	ILMN_1694603	SMARCC1	SWI/SNF related, matrix associated, actin dependent regulator of chromatin, subfamily c, member 1
1066	< 1e-07	< 1e-07	388.28	625.85	1.61185	ILMN_1769508	PIGX	phosphatidylinositol glycan anchor biosynthesis, class X
1067	< 1e-07	< 1e-07	273.41	454.47	1.66223	ILMN_3233135	FAM178A	family with sequence similarity 178, member A
1068	< 1e-07	< 1e-07	548.86	1059.87	1.93104	ILMN_3248091	C6orf223	chromosome 6 open reading frame 223
1069	< 1e-07	< 1e-07	1116.52	2508.41	2.24663	ILMN_3287996	LOC400446	PERP, TP53 apoptosis effector pseudogene
1070	< 1e-07	< 1e-07	1022.07	1650.36	1.61472	ILMN_1803429	CD44	CD44 molecule (Indian blood group)
1071	< 1e-07	< 1e-07	2389.19	1289.6	0.539765	ILMN_1682098	PSMA4	proteasome (prosome, macropain) subunit, alpha type, 4
1072	< 1e-07	< 1e-07	1133.05	1879.98	1.65922	ILMN_1779399	SNRPA	small nuclear ribonucleoprotein polypeptide A
1073	< 1e-07	< 1e-07	13041.37	21929.22	1.68151	ILMN_2235785	KCNH6	potassium voltage-gated channel, subfamily H (eag-related), member 6
1074	< 1e-07	< 1e-07	363.48	221.96	0.610653	ILMN_1793966	BOLA1	bolA family member 1
1075	< 1e-07	< 1e-07	360.52	629.73	1.74673	ILMN_2049536	TRPV2	transient receptor potential cation channel, subfamily V, member 2
1076	< 1e-07	< 1e-07	453.69	717.92	1.5824	ILMN_1757882	PPP1R16A	protein phosphatase 1, regulatory subunit 16A
1077	< 1e-07	< 1e-07	422.6	673.81	1.59444	ILMN_1769250	ARFGAP2	ADP-ribosylation factor GTPase activating protein 2
1078	< 1e-07	< 1e-07	1698.95	936.93	0.551476	ILMN_1805922	EBPL	emopamil binding protein-like
1079	< 1e-07	< 1e-07	349.57	655.14	1.87413	ILMN_1683279	PEX6	peroxisomal biogenesis factor 6
1080	< 1e-07	< 1e-07	14087.68	22171.98	1.57386	ILMN_2081682	SMAP2	small ArfGAP2
1081	< 1e-07	< 1e-07	744.48	436.64	0.586503	ILMN_2054392	PPIL1	peptidylprolyl isomerase (cyclophilin)-like 1
1082	< 1e-07	< 1e-07	1131.29	2030.41	1.79477	ILMN_2216582	LYL1	lymphoblastic leukemia associated hematopoiesis regulator 1
1083	< 1e-07	< 1e-07	2011.32	1223.86	0.608486	ILMN_1689725	RPLP1	ribosomal protein, large, P1
1084	< 1e-07	< 1e-07	406.72	701.21	1.72406	ILMN_1808712	RNF40	ring finger protein 40, E3 ubiquitin protein ligase
1085	< 1e-07	< 1e-07	257.18	150.53	0.58531	ILMN_1718997	LOC390956	peptidyl-prolyl cis-trans isomerase A-like
1086	< 1e-07	< 1e-07	357.42	620.17	1.73513	ILMN_2211065	TMEM91	transmembrane protein 91
1087	< 1e-07	< 1e-07	617.65	1066	1.7259	ILMN_1694466	ZBED1	zinc finger, BED-type containing 1
1088	< 1e-07	< 1e-07	1207.86	678.98	0.562135	ILMN_2086095	ID2	inhibitor of DNA binding 2, dominant negative helix-loop-helix protein
1089	< 1e-07	< 1e-07	7762.81	13091.82	1.68648	ILMN_1709795	RAC2	ras-related C3 botulinum toxin substrate 2 (rho family, small GTP binding protein Rac2)
1090	< 1e-07	< 1e-07	1648.44	3173.39	1.92509	ILMN_1719749	PTGES3	prostaglandin E synthase 3 (cytosolic)
1091	< 1e-07	< 1e-07	1149.59	522.6	0.454597	ILMN_3292163	LOC391532	peptidylprolyl isomerase A (cyclophilin A) pseudogene
1092	< 1e-07	< 1e-07	3535.69	5862.01	1.65795	ILMN_2326713	CD151	CD151 molecule (Raph blood group)
1093	< 1e-07	< 1e-07	376.23	593.59	1.57773	ILMN_3250389	LOC440895	two pore channel 3 pseudogene
1094	< 1e-07	< 1e-07	461.03	764.06	1.65729	ILMN_1714159	LUZP1	leucine zipper protein 1
1095	< 1e-07	< 1e-07	408.52	764.11	1.87043	ILMN_1811221	SLC5A8	solute carrier family 5 (sodium/monocarboxylate cotransporter), member 8
1096	< 1e-07	< 1e-07	576.12	988.01	1.71494	ILMN_1757388	OCEL1	occludin/ELL domain containing 1
1097	< 1e-07	< 1e-07	183.75	309.19	1.68267	ILMN_1690922	MAST2	microtubule associated serine/threonine kinase 2
1098	< 1e-07	< 1e-07	3977.7	6439.83	1.61898	ILMN_1779828	EDEM1	ER degradation enhancer, mannosidase alpha-like 1
1099	< 1e-07	< 1e-07	1808.79	1088.39	0.601723	ILMN_1793894	ANAPC13	anaphase promoting complex subunit 13
1100	< 1e-07	< 1e-07	434.96	223.86	0.514668	ILMN_3204275	LOC100131859	SAP domain containing ribonucleoprotein pseudogene
1101	< 1e-07	< 1e-07	4524.29	7698.32	1.70155	ILMN_1724825	PCBP2	poly(rC) binding protein 2
1102	< 1e-07	< 1e-07	3113.84	5701.32	1.83096	ILMN_1669113	ATF5	activating transcription factor 5
1103	< 1e-07	< 1e-07	498.83	790.95	1.58561	ILMN_1737343	FNIP1	folliculin interacting protein 1
1104	< 1e-07	< 1e-07	760.62	1292.19	1.69886	ILMN_1777881	TSPAN17	tetraspanin 17
1105	< 1e-07	< 1e-07	1304.41	2071.64	1.58818	ILMN_2195236	PGRMC2	progesterone receptor membrane component 2
1106	< 1e-07	< 1e-07	3114.37	1562.86	0.501822	ILMN_2300186	DYNLL1	dynein, light chain, LC8-type 1
1107	< 1e-07	< 1e-07	11412.11	19264.76	1.6881	ILMN_1704537	PHGDH	phosphoglycerate dehydrogenase
1108	< 1e-07	< 1e-07	876.5	512.48	0.584689	ILMN_2339705	MED8	mediator complex subunit 8
1109	< 1e-07	< 1e-07	1375.61	409.07	0.297374	ILMN_2092536	HSPE1	heat shock 10kDa protein 1
1110	< 1e-07	< 1e-07	831	1343.51	1.61674	ILMN_1674551	SMAD5	SMAD family member 5
1111	< 1e-07	< 1e-07	1649.81	992	0.601281	ILMN_1681972	TMEM69	transmembrane protein 69
1112	< 1e-07	< 1e-07	2219.85	3547.36	1.59802	ILMN_1672660	MBP	myelin basic protein
1113	< 1e-07	< 1e-07	892.22	1623.76	1.81991	ILMN_1651799	SLC38A2	solute carrier family 38, member 2
1114	< 1e-07	< 1e-07	204.85	414.05	2.02124	ILMN_1659255	RP2	retinitis pigmentosa 2 (X-linked recessive)
1115	< 1e-07	< 1e-07	591.75	345.09	0.583169	ILMN_1726064	PAK1IP1	PAK1 interacting protein 1
1116	< 1e-07	< 1e-07	5069.74	2906.05	0.573215	ILMN_2285996	KIAA0101	KIAA0101
1117	< 1e-07	< 1e-07	1065.01	1994.78	1.87302	ILMN_2411282	QSOX1	quiescin Q6 sulfhydryl oxidase 1
1118	< 1e-07	< 1e-07	302.68	177.58	0.586692	ILMN_1777483	APOOL	apolipoprotein O-like
1119	< 1e-07	< 1e-07	947.14	1578.34	1.66643	ILMN_1736575	TRIM28	tripartite motif containing 28
1120	< 1e-07	< 1e-07	573.49	988.85	1.72427	ILMN_1738347	RNPEP	arginyl aminopeptidase (aminopeptidase B)
1121	< 1e-07	< 1e-07	1033.14	1811.92	1.7538	ILMN_1876924	WNK1	WNK lysine deficient protein kinase 1
1122	< 1e-07	< 1e-07	3246.09	5427.15	1.6719	ILMN_1803988	MCL1	myeloid cell leukemia 1
1123	< 1e-07	< 1e-07	877.9	1468.44	1.67267	ILMN_1774074	RXRB	retinoid X receptor, beta
1124	< 1e-07	< 1e-07	328.12	564.15	1.71934	ILMN_1693242	ZNF296	zinc finger protein 296
1125	< 1e-07	< 1e-07	1117.52	660.65	0.591175	ILMN_1707634	CMC1	C-x(9)-C motif containing 1
1126	< 1e-07	< 1e-07	223.89	383.76	1.71406	ILMN_1785618	SMTN	smoothelin
1127	< 1e-07	< 1e-07	1718.79	1082.67	0.629902	ILMN_1727840	SLC35B1	solute carrier family 35, member B1
1128	< 1e-07	< 1e-07	444.76	777.5	1.74813	ILMN_1674038	CTSD	cathepsin D
1129	< 1e-07	< 1e-07	1546.87	908.96	0.587612	ILMN_1745798	GTF2F2	general transcription factor IIF, polypeptide 2, 30kDa
1130	< 1e-07	< 1e-07	1307.76	2384.46	1.82332	ILMN_1756469	GAMT	guanidinoacetate N-methyltransferase
1131	< 1e-07	< 1e-07	336.17	619.37	1.84243	ILMN_1770356	POLRMT	polymerase (RNA) mitochondrial (DNA directed)
1132	< 1e-07	< 1e-07	2103.62	1094.95	0.520508	ILMN_3229467	LOC729217	emopamil binding protein-like pseudogene
1133	< 1e-07	< 1e-07	589.42	947.49	1.6075	ILMN_1699226	UBR4	ubiquitin protein ligase E3 component n-recognin 4
1134	< 1e-07	< 1e-07	524.63	877.09	1.67183	ILMN_1798172	IPO4	importin 4
1135	< 1e-07	< 1e-07	1197.01	751.5	0.627814	ILMN_1790953	TBCB	tubulin folding cofactor B
1136	< 1e-07	< 1e-07	507.56	291.37	0.57406	ILMN_1699931	HCST	hematopoietic cell signal transducer
1137	< 1e-07	< 1e-07	806.56	1321.81	1.63882	ILMN_1784766	MCM3AP	minichromosome maintenance complex component 3 associated protein
1138	< 1e-07	< 1e-07	4039.5	6600.38	1.63396	ILMN_1755974	ALDOC	aldolase C, fructose-bisphosphate
1139	< 1e-07	< 1e-07	1853.05	1096.41	0.591679	ILMN_1724489	RFC4	replication factor C (activator 1) 4, 37kDa
1140	< 1e-07	< 1e-07	597.52	376.8	0.630607	ILMN_1656691	FBXO4	F-box protein 4
1141	< 1e-07	< 1e-07	478.21	869.7	1.81866	ILMN_1795826	ATP6V0D1	ATPase, H+ transporting, lysosomal 38kDa, V0 subunit d1
1142	< 1e-07	< 1e-07	1530.8	2661.57	1.73868	ILMN_2055310	MBD4	methyl-CpG binding domain protein 4
1143	< 1e-07	< 1e-07	1585.24	2573.08	1.62315	ILMN_1692962	CTDSP2	CTD (carboxy-terminal domain, RNA polymerase II, polypeptide A) small phosphatase 2
1144	< 1e-07	< 1e-07	392.77	231.5	0.589403	ILMN_1772603	LOC644172	mitogen-activated protein kinase 8 interacting protein 1 pseudogene
1145	< 1e-07	< 1e-07	473.84	771.02	1.62717	ILMN_1750674	SDSL	serine dehydratase-like
1146	< 1e-07	< 1e-07	1165.33	1887.49	1.6197	ILMN_1799856	NOMO2	NODAL modulator 2
1147	< 1e-07	< 1e-07	411.57	698.7	1.69765	ILMN_2403555	DHX30	DEAH (Asp-Glu-Ala-His) box helicase 30
1148	< 1e-07	< 1e-07	214.86	376.74	1.75342	ILMN_1788095	SPRYD3	SPRY domain containing 3
1149	< 1e-07	< 1e-07	931.77	1485.13	1.59388	ILMN_1792305	ZNF318	zinc finger protein 318
1150	< 1e-07	< 1e-07	757.46	1358.47	1.79345	ILMN_1776490	C17orf53	chromosome 17 open reading frame 53
1151	< 1e-07	< 1e-07	2747.46	7630.35	2.77724	ILMN_2150465	C5orf28	chromosome 5 open reading frame 28
1152	< 1e-07	< 1e-07	729.27	1213.59	1.66412	ILMN_1735658	RTTN	rotatin
1153	< 1e-07	< 1e-07	445.07	796.05	1.7886	ILMN_2150654	ZSWIM4	zinc finger, SWIM-type containing 4
1154	< 1e-07	< 1e-07	2695.44	4290.87	1.5919	ILMN_1738103	COPE	coatomer protein complex, subunit epsilon
1155	< 1e-07	< 1e-07	347.11	558.44	1.60883	ILMN_1786024	POLR3H	polymerase (RNA) III (DNA directed) polypeptide H (22.9kD)
1156	< 1e-07	< 1e-07	1680.93	1030.61	0.613119	ILMN_1698406	ORMDL1	ORM1-like 1 (S. cerevisiae)
1157	< 1e-07	< 1e-07	25518.31	13392.02	0.5248	ILMN_1746516	RPS25	ribosomal protein S25
1158	< 1e-07	< 1e-07	1784.75	3152.1	1.76613	ILMN_1747451	PLCXD1	phosphatidylinositol-specific phospholipase C, X domain containing 1
1159	< 1e-07	< 1e-07	930.01	1574.16	1.69263	ILMN_1657873	XPO4	exportin 4
1160	< 1e-07	< 1e-07	1303.01	832.01	0.638529	ILMN_1726574	CACYBP	calcyclin binding protein
1161	< 1e-07	< 1e-07	1511.7	2433	1.60945	ILMN_1692121	USO1	USO1 vesicle transport factor
1162	< 1e-07	< 1e-07	1719.76	2687.7	1.56283	ILMN_1767766	PRDX2	peroxiredoxin 2
1163	< 1e-07	< 1e-07	3779.37	2109.81	0.558244	ILMN_1716678	NPC2	Niemann-Pick disease, type C2
1164	< 1e-07	< 1e-07	1030.42	621.19	0.602851	ILMN_1761247	PIR	pirin (iron-binding nuclear protein)
1165	< 1e-07	< 1e-07	1034.36	491.73	0.475395	ILMN_1797074	EMG1	EMG1 N1-specific pseudouridine methyltransferase
1166	< 1e-07	< 1e-07	638.46	393.42	0.616201	ILMN_1781285	DUSP1	dual specificity phosphatase 1
1167	< 1e-07	< 1e-07	233.61	137.44	0.588331	ILMN_1659894	SLC25A26	solute carrier family 25 (S-adenosylmethionine carrier), member 26
1168	< 1e-07	< 1e-07	2052.21	1174.9	0.572505	ILMN_1665887	WDR61	WD repeat domain 61
1169	< 1e-07	< 1e-07	1283.33	2309.54	1.79965	ILMN_1656676	ZYG11B	zyg-11 family member B, cell cycle regulator
1170	< 1e-07	< 1e-07	1051.56	1786.13	1.69855	ILMN_1772359	LAPTM5	lysosomal protein transmembrane 5
1171	< 1e-07	< 1e-07	215.76	135.65	0.628708	ILMN_1813456	PCBD1	pterin-4 alpha-carbinolamine dehydratase/dimerization cofactor of hepatocyte nuclear factor 1 alpha
1172	< 1e-07	< 1e-07	1201.79	2101.18	1.74838	ILMN_1750079	PURB	purine-rich element binding protein B
1173	< 1e-07	< 1e-07	1008.99	1833.66	1.81732	ILMN_1791375	STAG3L2	stromal antigen 3-like 2 (pseudogene)
1174	< 1e-07	< 1e-07	2169.57	1174.61	0.541402	ILMN_2145518	TMEM126B	transmembrane protein 126B
1175	< 1e-07	< 1e-07	767.08	1281.59	1.67074	ILMN_1801504	RUNX1	runt-related transcription factor 1
1176	< 1e-07	< 1e-07	350.76	220.25	0.627922	ILMN_1741780	DUSP28	dual specificity phosphatase 28
1177	< 1e-07	< 1e-07	2248.05	3922.18	1.7447	ILMN_1788689	PHIP	pleckstrin homology domain interacting protein
1178	< 1e-07	< 1e-07	2326.62	3899.87	1.6762	ILMN_1765858	CAB39	calcium binding protein 39
1179	< 1e-07	< 1e-07	725.45	1207.61	1.66464	ILMN_1683146	FTH1	ferritin, heavy polypeptide 1
1180	< 1e-07	< 1e-07	1459.93	881.38	0.603714	ILMN_1778917	CDK7	cyclin-dependent kinase 7
1181	< 1e-07	< 1e-07	264.25	494.52	1.87141	ILMN_1666819	PHLDB1	pleckstrin homology-like domain, family B, member 1
1182	< 1e-07	< 1e-07	281.42	462.66	1.64402	ILMN_3183750	LOC100130353	hippocampus abundant transcript-like 1 pseudogene
1183	< 1e-07	< 1e-07	897.18	1406.64	1.56785	ILMN_1786176	CD37	CD37 molecule
1184	< 1e-07	< 1e-07	635.02	403.77	0.635838	ILMN_1733276	CYSLTR1	cysteinyl leukotriene receptor 1
1185	< 1e-07	< 1e-07	1860.05	2914.5	1.56689	ILMN_2163306	FAM120A	family with sequence similarity 120A
1186	< 1e-07	< 1e-07	970.21	1595.6	1.64459	ILMN_2395932	UNC45A	unc-45 homolog A (C. elegans)
1187	< 1e-07	< 1e-07	438.68	717.97	1.63666	ILMN_1790741	RNF126	ring finger protein 126
1188	< 1e-07	< 1e-07	270.22	454.5	1.68196	ILMN_1720484	CRTAP	cartilage associated protein
1189	< 1e-07	< 1e-07	6396.9	10419.74	1.62887	ILMN_1781290	RHOA	ras homolog family member A
1190	< 1e-07	< 1e-07	2417.04	3937.31	1.62898	ILMN_1800897	NRD1	nardilysin (N-arginine dibasic convertase)
1191	< 1e-07	< 1e-07	743.09	1215.15	1.63527	ILMN_1672504	PDXK	pyridoxal (pyridoxine, vitamin B6) kinase
1192	< 1e-07	< 1e-07	257.62	148.71	0.577246	ILMN_1749612	LOC729101	IMP1 inner mitochondrial membrane peptidase-like (S. cerevisiae) pseudogene
1193	< 1e-07	< 1e-07	2859.58	1788.54	0.625455	ILMN_1730612	DBNDD2	dysbindin (dystrobrevin binding protein 1) domain containing 2
1194	< 1e-07	< 1e-07	13686.03	21400.81	1.5637	ILMN_2079004	MDH2	malate dehydrogenase 2, NAD (mitochondrial)
1195	< 1e-07	< 1e-07	998.18	619.2	0.620329	ILMN_1768050	SCOC	short coiled-coil protein
1196	< 1e-07	< 1e-07	4618.03	2808.76	0.608216	ILMN_1805028	THOC7	THO complex 7 homolog (Drosophila)
1197	< 1e-07	< 1e-07	319.43	569.13	1.7817	ILMN_2342033	F11R	F11 receptor
1198	< 1e-07	< 1e-07	375.3	609.35	1.62363	ILMN_2349129	DPP3	dipeptidyl-peptidase 3
1199	< 1e-07	< 1e-07	1371.68	2374.13	1.73082	ILMN_2347068	MKNK2	MAP kinase interacting serine/threonine kinase 2
1200	< 1e-07	< 1e-07	1682.52	854.45	0.507839	ILMN_3214256	LOC128192	peptidylprolyl isomerase A (cyclophilin A) pseudogene
1201	< 1e-07	< 1e-07	589.92	1042.81	1.76771	ILMN_1791388	ZNF787	zinc finger protein 787
1202	< 1e-07	< 1e-07	1994.75	3084.68	1.5464	ILMN_1775762	GNAI2	guanine nucleotide binding protein (G protein), alpha inhibiting activity polypeptide 2
1203	< 1e-07	< 1e-07	2250.48	1366.13	0.607039	ILMN_2209027	RPS26	ribosomal protein S26
1204	< 1e-07	< 1e-07	1410.7	812.45	0.57592	ILMN_2055477	EXOSC7	exosome component 7
1205	< 1e-07	< 1e-07	1357.74	2212.25	1.62936	ILMN_1773968	SERBP1	SERPINE1 mRNA binding protein 1
1206	< 1e-07	< 1e-07	706.82	1116.83	1.58008	ILMN_2370825	ATM	ataxia telangiectasia mutated
1207	< 1e-07	< 1e-07	700.48	1162.89	1.66013	ILMN_1675669	IBTK	inhibitor of Bruton agammaglobulinemia tyrosine kinase
1208	< 1e-07	< 1e-07	2601.68	4113.16	1.58096	ILMN_1805737	PFKP	phosphofructokinase, platelet
1209	< 1e-07	< 1e-07	970.79	1661.09	1.71107	ILMN_1736567	CD74	CD74 molecule, major histocompatibility complex, class II invariant chain
1210	< 1e-07	< 1e-07	559.09	891.32	1.59423	ILMN_2113535	PCYOX1	prenylcysteine oxidase 1
1211	< 1e-07	< 1e-07	338.71	565.88	1.67069	ILMN_1743103	SH3PXD2A	SH3 and PX domains 2A
1212	< 1e-07	< 1e-07	371.04	624.07	1.68195	ILMN_1691180	OTX1	orthodenticle homeobox 1
1213	< 1e-07	< 1e-07	251.22	401.13	1.59673	ILMN_1747281	EVI5L	ecotropic viral integration site 5-like
1214	< 1e-07	< 1e-07	356.33	217.87	0.611428	ILMN_1757956	PCGF1	polycomb group ring finger 1
1215	< 1e-07	< 1e-07	816.68	451.68	0.553069	ILMN_1781419	C11orf73	chromosome 11 open reading frame 73
1216	< 1e-07	< 1e-07	5375.48	9667.76	1.79849	ILMN_1703477	ARHGEF2	Rho/Rac guanine nucleotide exchange factor (GEF) 2
1217	< 1e-07	< 1e-07	399.53	711.41	1.78062	ILMN_2145997	SP4	Sp4 transcription factor
1218	< 1e-07	< 1e-07	229	383.05	1.67271	ILMN_1727248	INF2	inverted formin, FH2 and WH2 domain containing
1219	< 1e-07	< 1e-07	2077.09	3355.47	1.61547	ILMN_2139100	SHISA5	shisa family member 5
1220	< 1e-07	< 1e-07	475.02	882.42	1.85765	ILMN_1678669	RRM2	ribonucleotide reductase M2
1221	< 1e-07	< 1e-07	1047.75	1795.25	1.71343	ILMN_1712705	RAB40C	RAB40C, member RAS oncogene family
1222	< 1e-07	< 1e-07	1277.06	768.23	0.601561	ILMN_1708728	H2AFJ	H2A histone family, member J
1223	< 1e-07	< 1e-07	1358.93	2117.14	1.55795	ILMN_1793712	SCAMP3	secretory carrier membrane protein 3
1224	< 1e-07	< 1e-07	366.73	619.67	1.68972	ILMN_1799389	FBXL6	F-box and leucine-rich repeat protein 6
1225	< 1e-07	< 1e-07	2322.99	4064.66	1.74975	ILMN_1738369	TUFM	Tu translation elongation factor, mitochondrial
1226	< 1e-07	< 1e-07	2605.38	4251.87	1.63196	ILMN_1734602	SRRM2	serine/arginine repetitive matrix 2
1227	< 1e-07	< 1e-07	532.15	303.68	0.570666	ILMN_1730294	INO80C	INO80 complex subunit C
1228	< 1e-07	< 1e-07	1011.01	1597.62	1.58022	ILMN_1680770	UBQLN2	ubiquilin 2
1229	< 1e-07	< 1e-07	431.55	811.65	1.88078	ILMN_1703433	PLSCR3	phospholipid scramblase 3
1230	< 1e-07	< 1e-07	478.87	775.97	1.62042	ILMN_1720158	ETS2	v-ets avian erythroblastosis virus E26 oncogene homolog 2
1231	< 1e-07	< 1e-07	452.68	727.09	1.60619	ILMN_1686623	CSF1R	colony stimulating factor 1 receptor
1232	< 1e-07	< 1e-07	470.52	745.95	1.58537	ILMN_1708502	AFF4	AF4/FMR2 family, member 4
1233	< 1e-07	< 1e-07	1136.11	718.73	0.632624	ILMN_2176063	FCGR1A	Fc fragment of IgG, high affinity Ia, receptor (CD64)
1234	< 1e-07	< 1e-07	744.05	438.1	0.588805	ILMN_1725169	INTS12	integrator complex subunit 12
1235	< 1e-07	< 1e-07	1775.68	2887.01	1.62586	ILMN_1806037	TK1	thymidine kinase 1, soluble
1236	< 1e-07	< 1e-07	228.61	356.86	1.561	ILMN_2151075	ZNF821	zinc finger protein 821
1237	< 1e-07	< 1e-07	1353.11	2182.87	1.61322	ILMN_2410540	CASP2	caspase 2, apoptosis-related cysteine peptidase
1238	< 1e-07	< 1e-07	3347.92	2078.87	0.620944	ILMN_1670420	METAP2	methionyl aminopeptidase 2
1239	< 1e-07	< 1e-07	9855.75	4496.88	0.45627	ILMN_1789614	TPT1	tumor protein, translationally-controlled 1
1240	< 1e-07	< 1e-07	2645.15	4177.97	1.57948	ILMN_1775743	BTG1	B-cell translocation gene 1, anti-proliferative
1241	< 1e-07	< 1e-07	342.06	551.11	1.61115	ILMN_1744795	TBL1X	transducin (beta)-like 1X-linked
1242	< 1e-07	< 1e-07	752.06	487.41	0.6481	ILMN_1767894	POLB	polymerase (DNA directed), beta
1243	< 1e-07	< 1e-07	895.56	1400.38	1.56369	ILMN_1653708	CORO1B	coronin, actin binding protein, 1B
1244	< 1e-07	< 1e-07	1416.65	878.91	0.620414	ILMN_3227023	SNHG7	small nucleolar RNA host gene 7 (non-protein coding)
1245	< 1e-07	< 1e-07	3061.27	5157.97	1.68491	ILMN_1732452	MAPKAPK3	mitogen-activated protein kinase-activated protein kinase 3
1246	< 1e-07	< 1e-07	670.58	1172.11	1.7479	ILMN_1762787	RNF26	ring finger protein 26
1247	< 1e-07	< 1e-07	2251.66	3647.58	1.61995	ILMN_1672503	DPYSL2	dihydropyrimidinase-like 2
1248	< 1e-07	< 1e-07	713.3	1376.83	1.93023	ILMN_1773964	H1FX	H1 histone family, member X
1249	< 1e-07	< 1e-07	998.61	1744.92	1.74735	ILMN_2059505	ARPP19	cAMP-regulated phosphoprotein, 19kDa
1250	< 1e-07	< 1e-07	20756.6	11264.39	0.54269	ILMN_1701832	RPL19	ribosomal protein L19
1251	< 1e-07	< 1e-07	599.23	1108.87	1.85049	ILMN_2322806	CAST	calpastatin
1252	< 1e-07	< 1e-07	449.64	274.11	0.609621	ILMN_2058512	PSMA2	proteasome (prosome, macropain) subunit, alpha type, 2
1253	< 1e-07	< 1e-07	1998.63	3238.21	1.62021	ILMN_1676448	WDFY1	WD repeat and FYVE domain containing 1
1254	< 1e-07	< 1e-07	1430.12	745.18	0.521061	ILMN_1814650	TRAPPC4	trafficking protein particle complex 4
1255	< 1e-07	< 1e-07	1852.67	3062.93	1.65325	ILMN_1782292	LAMP1	lysosomal-associated membrane protein 1
1256	< 1e-07	< 1e-07	156.01	262.17	1.68047	ILMN_1808238	RBPMS2	RNA binding protein with multiple splicing 2
1257	< 1e-07	< 1e-07	235.12	377.65	1.6062	ILMN_1666482	SP2	Sp2 transcription factor
1258	< 1e-07	< 1e-07	197.73	124.97	0.632023	ILMN_3280312	LOC727947	ubiquinol-cytochrome c reductase binding protein pseudogene
1259	< 1e-07	< 1e-07	855.52	475.32	0.555592	ILMN_2376108	PSMB9	proteasome (prosome, macropain) subunit, beta type, 9
1260	< 1e-07	< 1e-07	800.57	1510.49	1.88677	ILMN_2383107	VPS41	vacuolar protein sorting 41 homolog (S. cerevisiae)
1261	< 1e-07	< 1e-07	448.61	753.61	1.67988	ILMN_1676745	ZNF142	zinc finger protein 142
1262	< 1e-07	< 1e-07	1462.14	2248.67	1.53793	ILMN_3243705	PDXDC1	pyridoxal-dependent decarboxylase domain containing 1
1263	< 1e-07	< 1e-07	359.04	625.61	1.74245	ILMN_1672547	MYO9B	myosin IXB
1264	< 1e-07	< 1e-07	1057.85	1734.09	1.63926	ILMN_2159453	STXBP2	syntaxin binding protein 2
1265	< 1e-07	< 1e-07	800.59	425.76	0.531808	ILMN_1736054	SUB1	SUB1 homolog (S. cerevisiae)
1266	< 1e-07	< 1e-07	223.53	372.97	1.66855	ILMN_1783060	SLC25A20	solute carrier family 25 (carnitine/acylcarnitine translocase), member 20
1267	< 1e-07	< 1e-07	1542.32	910.6	0.590409	ILMN_2362549	ZWINT	ZW10 interacting kinetochore protein
1268	< 1e-07	< 1e-07	805.69	1345.56	1.67007	ILMN_2193591	UNC93B1	unc-93 homolog B1 (C. elegans)
1269	< 1e-07	< 1e-07	530.25	342.65	0.646205	ILMN_1682404	SETMAR	SET domain and mariner transposase fusion gene
1270	< 1e-07	< 1e-07	1863.6	1063.37	0.5706	ILMN_1658486	MRPL54	mitochondrial ribosomal protein L54
1271	< 1e-07	< 1e-07	1228.69	1877.32	1.5279	ILMN_1666739	RBM15	RNA binding motif protein 15
1272	< 1e-07	< 1e-07	1193.71	1832.09	1.53479	ILMN_3238889	RPRD2	regulation of nuclear pre-mRNA domain containing 2
1273	< 1e-07	< 1e-07	1728.79	1016.81	0.588163	ILMN_1779616	SUCLG1	succinate-CoA ligase, alpha subunit
1274	< 1e-07	< 1e-07	1638.25	3108.72	1.89759	ILMN_2181432	SPC24	SPC24, NDC80 kinetochore complex component
1275	< 1e-07	< 1e-07	537.12	881.89	1.64189	ILMN_1670801	MTR	5-methyltetrahydrofolate-homocysteine methyltransferase
1276	< 1e-07	< 1e-07	9698.52	17321.13	1.78596	ILMN_1784871	FASN	fatty acid synthase
1277	< 1e-07	< 1e-07	452.11	277.89	0.614651	ILMN_1799969	SNAPIN	SNAP-associated protein
1278	< 1e-07	< 1e-07	442.74	694.58	1.56882	ILMN_1732343	SIK3	SIK family kinase 3
1279	< 1e-07	< 1e-07	1261.36	2115.1	1.67684	ILMN_1755303	ZNF217	zinc finger protein 217
1280	< 1e-07	< 1e-07	967.28	1737.82	1.7966	ILMN_1771057	XAB2	XPA binding protein 2
1281	< 1e-07	< 1e-07	443.14	737.69	1.66469	ILMN_1677877	UBE2L3	ubiquitin-conjugating enzyme E2L 3
1282	< 1e-07	< 1e-07	2271.02	3483.9	1.53407	ILMN_1662232	DCTN2	dynactin 2 (p50)
1283	< 1e-07	< 1e-07	385.87	791.48	2.05116	ILMN_1727165	LOC644852	uncharacterized LOC644852
1284	< 1e-07	< 1e-07	563.24	931.9	1.65453	ILMN_1659766	BAG3	BCL2-associated athanogene 3
1285	< 1e-07	< 1e-07	3243.45	1781.34	0.549211	ILMN_1678757	BCYRN1	brain cytoplasmic RNA 1
1286	< 1e-07	< 1e-07	290.12	589.2	2.03088	ILMN_1728887	PAK4	p21 protein (Cdc42/Rac)-activated kinase 4
1287	< 1e-07	< 1e-07	264.33	426.82	1.61472	ILMN_1668514	PIP5K1C	phosphatidylinositol-4-phosphate 5-kinase, type I, gamma
1288	< 1e-07	< 1e-07	3018.16	1668.74	0.5529	ILMN_1672006	SSB	Sjogren syndrome antigen B (autoantigen La)
1289	< 1e-07	< 1e-07	996.4	1547.14	1.55273	ILMN_1758146	SIRPA	signal-regulatory protein alpha
1290	< 1e-07	< 1e-07	753.16	1164.24	1.54581	ILMN_1719985	FEM1A	fem-1 homolog a (C. elegans)
1291	< 1e-07	< 1e-07	1967.34	3684.98	1.87308	ILMN_2221006	RAD21	RAD21 homolog (S. pombe)
1292	< 1e-07	< 1e-07	2304.07	3574.95	1.55158	ILMN_1697670	SRRM1	serine/arginine repetitive matrix 1
1293	< 1e-07	< 1e-07	509.62	859.57	1.68669	ILMN_2363027	RAD51	RAD51 recombinase
1294	< 1e-07	< 1e-07	3736.28	6130.5	1.6408	ILMN_1730940	KLHDC3	kelch domain containing 3
1295	< 1e-07	< 1e-07	1082.36	1819.14	1.68072	ILMN_1815169	MCM5	minichromosome maintenance complex component 5
1296	< 1e-07	< 1e-07	2528.33	4687.52	1.854	ILMN_2150294	FKBP14	FK506 binding protein 14, 22 kDa
1297	< 1e-07	< 1e-07	756.87	468.14	0.618521	ILMN_1707631	MED10	mediator complex subunit 10
1298	< 1e-07	< 1e-07	484.03	311.25	0.643039	ILMN_2395240	CHEK2	checkpoint kinase 2
1299	< 1e-07	< 1e-07	2024.38	3250.4	1.60563	ILMN_1786718	NDUFV1	NADH dehydrogenase (ubiquinone) flavoprotein 1, 51kDa
1300	< 1e-07	< 1e-07	585.78	954.84	1.63003	ILMN_1745223	CDC42EP4	CDC42 effector protein (Rho GTPase binding) 4
1301	< 1e-07	< 1e-07	934.25	1668.7	1.78614	ILMN_1785703	LMOD3	leiomodin 3 (fetal)
1302	< 1e-07	< 1e-07	471.34	807.39	1.71297	ILMN_2262044	PARP10	poly (ADP-ribose) polymerase family, member 10
1303	< 1e-07	< 1e-07	573.62	359	0.62585	ILMN_1790680	PDE6D	phosphodiesterase 6D, cGMP-specific, rod, delta
1304	< 1e-07	< 1e-07	7961.79	13089.24	1.64401	ILMN_1703565	GLTSCR2	glioma tumor suppressor candidate region gene 2
1305	< 1e-07	< 1e-07	219.02	127.25	0.580997	ILMN_1661595	C1orf53	chromosome 1 open reading frame 53
1306	< 1e-07	< 1e-07	550.33	979.12	1.77915	ILMN_1675085	UBA6	ubiquitin-like modifier activating enzyme 6
1307	< 1e-07	< 1e-07	1209.81	1930.19	1.59545	ILMN_1675956	LYST	lysosomal trafficking regulator
1308	< 1e-07	< 1e-07	646.58	406.43	0.628584	ILMN_2400759	CPVL	carboxypeptidase, vitellogenic-like
1309	< 1e-07	< 1e-07	2089.41	3978.92	1.90433	ILMN_1700109	PTOV1	prostate tumor overexpressed 1
1310	< 1e-07	< 1e-07	273.09	421.52	1.54352	ILMN_1727281	TAF6L	TAF6-like RNA polymerase II, p300/CBP-associated factor (PCAF)-associated factor, 65kDa
1311	< 1e-07	< 1e-07	374.67	231.01	0.616569	ILMN_1751803	LSM10	LSM10, U7 small nuclear RNA associated
1312	< 1e-07	< 1e-07	319.93	507.51	1.58632	ILMN_1682368	LRWD1	leucine-rich repeats and WD repeat domain containing 1
1313	< 1e-07	< 1e-07	481.56	771.05	1.60115	ILMN_2125010	SKAP2	src kinase associated phosphoprotein 2
1314	< 1e-07	< 1e-07	441.23	703.66	1.59477	ILMN_1705390	KLHL22	kelch-like family member 22
1315	< 1e-07	< 1e-07	927.06	1450.26	1.56436	ILMN_1738263	PIGU	phosphatidylinositol glycan anchor biosynthesis, class U
1316	< 1e-07	< 1e-07	2674.5	1663.83	0.622109	ILMN_1667257	SDHB	succinate dehydrogenase complex, subunit B, iron sulfur (Ip)
1317	< 1e-07	< 1e-07	1251.53	2100.66	1.67847	ILMN_1761463	EFHD2	EF-hand domain family, member D2
1318	< 1e-07	< 1e-07	1338.41	2213.99	1.65419	ILMN_1679919	ASCC2	activating signal cointegrator 1 complex subunit 2
1319	< 1e-07	< 1e-07	927.2	1576.59	1.70038	ILMN_1689552	FAM63A	family with sequence similarity 63, member A
1320	< 1e-07	< 1e-07	8052.8	4977.74	0.618138	ILMN_1812392	TMSB10	thymosin beta 10
1321	< 1e-07	< 1e-07	422.02	722.91	1.71298	ILMN_1758831	RNF31	ring finger protein 31
1322	< 1e-07	< 1e-07	1043.2	658.82	0.631538	ILMN_1776147	C21orf59	chromosome 21 open reading frame 59
1323	< 1e-07	< 1e-07	1622.59	1048.2	0.646004	ILMN_1815024	PRDX5	peroxiredoxin 5
1324	< 1e-07	< 1e-07	379.48	655.87	1.72834	ILMN_1810992	CAD	carbamoyl-phosphate synthetase 2, aspartate transcarbamylase, and dihydroorotase
1325	< 1e-07	< 1e-07	295.25	190.05	0.643692	ILMN_1665192	NUDT6	nudix (nucleoside diphosphate linked moiety X)-type motif 6
1326	< 1e-07	< 1e-07	792.39	497.16	0.627418	ILMN_1715607	CHMP4A	charged multivesicular body protein 4A
1327	< 1e-07	< 1e-07	1086.42	1660.81	1.5287	ILMN_1762972	CHD9	chromodomain helicase DNA binding protein 9
1328	< 1e-07	< 1e-07	1182.58	703.06	0.594514	ILMN_2142554	NENF	neudesin neurotrophic factor
1329	< 1e-07	< 1e-07	364.07	661.72	1.81756	ILMN_2180827	MEPCE	methylphosphate capping enzyme
1330	< 1e-07	< 1e-07	3273.77	5232.97	1.59845	ILMN_1682783	TUG1	taurine up-regulated 1 (non-protein coding)
1331	< 1e-07	< 1e-07	233.61	361.43	1.54715	ILMN_1718607	TSPAN4	tetraspanin 4
1332	< 1e-07	< 1e-07	695.7	417.76	0.600489	ILMN_1798163	UPF3B	UPF3 regulator of nonsense transcripts homolog B (yeast)
1333	< 1e-07	< 1e-07	271.41	424.64	1.56457	ILMN_1798181	IRF7	interferon regulatory factor 7
1334	< 1e-07	< 1e-07	8161.94	12421.82	1.52192	ILMN_1656413	ZMPSTE24	zinc metallopeptidase STE24
1335	< 1e-07	< 1e-07	218.38	136.73	0.62611	ILMN_3244157	SNORD83B	small nucleolar RNA, C/D box 83B
1336	< 1e-07	< 1e-07	361.14	568.36	1.57379	ILMN_1656902	HECTD3	HECT domain containing E3 ubiquitin protein ligase 3
1337	< 1e-07	< 1e-07	425.66	234.53	0.55098	ILMN_3244640	SNORD96A	small nucleolar RNA, C/D box 96A
1338	< 1e-07	< 1e-07	733.02	1253.36	1.70986	ILMN_1787885	NUDT18	nudix (nucleoside diphosphate linked moiety X)-type motif 18
1339	< 1e-07	< 1e-07	393.48	247.64	0.629359	ILMN_2398587	ZNRD1	zinc ribbon domain containing 1
1340	< 1e-07	< 1e-07	1129.75	1854.47	1.64149	ILMN_2196569	NUP93	nucleoporin 93kDa
1341	< 1e-07	< 1e-07	1263.64	823.8	0.651926	ILMN_3231820	SIVA1	SIVA1, apoptosis-inducing factor
1342	< 1e-07	< 1e-07	185.1	121.53	0.656564	ILMN_3308607	MIR607	microRNA 607
1343	< 1e-07	< 1e-07	310.88	495.41	1.59357	ILMN_1763852	ACACB	acetyl-CoA carboxylase beta
1344	< 1e-07	< 1e-07	1501.62	953.93	0.635267	ILMN_2311761	AP3S1	adaptor-related protein complex 3, sigma 1 subunit
1345	< 1e-07	< 1e-07	2592.39	1502.95	0.579755	ILMN_1777564	MAD2L1	MAD2 mitotic arrest deficient-like 1 (yeast)
1346	< 1e-07	< 1e-07	373.71	678.75	1.81625	ILMN_1764788	TNFRSF1B	tumor necrosis factor receptor superfamily, member 1B
1347	< 1e-07	< 1e-07	2086.9	3174.71	1.52126	ILMN_1699570	TPD52L2	tumor protein D52-like 2
1348	< 1e-07	< 1e-07	383.85	621.87	1.62009	ILMN_2154115	PSD4	pleckstrin and Sec7 domain containing 4
1349	< 1e-07	< 1e-07	764.44	1234.42	1.6148	ILMN_1802706	IDH3G	isocitrate dehydrogenase 3 (NAD+) gamma
1350	< 1e-07	< 1e-07	1436.5	922.78	0.642381	ILMN_1776173	PSMD7	proteasome (prosome, macropain) 26S subunit, non-ATPase, 7
1351	< 1e-07	< 1e-07	1473.31	2266.47	1.53835	ILMN_1740265	ACOT7	acyl-CoA thioesterase 7
1352	< 1e-07	< 1e-07	471.73	755.21	1.60094	ILMN_2358069	MAD1L1	MAD1 mitotic arrest deficient-like 1 (yeast)
1353	< 1e-07	< 1e-07	319.12	513.45	1.60896	ILMN_2095660	TMEM156	transmembrane protein 156
1354	< 1e-07	< 1e-07	529.52	882.59	1.66677	ILMN_1656656	COX19	cytochrome c oxidase assembly homolog 19 (S. cerevisiae)
1355	< 1e-07	< 1e-07	1263.68	762.57	0.603452	ILMN_1700515	C17orf58	chromosome 17 open reading frame 58
1356	< 1e-07	< 1e-07	3678.06	5671.48	1.54198	ILMN_1740170	CHCHD10	coiled-coil-helix-coiled-coil-helix domain containing 10
1357	< 1e-07	< 1e-07	1790.16	2951.89	1.64895	ILMN_1682264	DCAF7	DDB1 and CUL4 associated factor 7
1358	< 1e-07	< 1e-07	409.18	248.59	0.607532	ILMN_1690282	CRADD	CASP2 and RIPK1 domain containing adaptor with death domain
1359	< 1e-07	< 1e-07	1089.13	667.09	0.612498	ILMN_1717165	IGBP1	immunoglobulin (CD79A) binding protein 1
1360	< 1e-07	< 1e-07	6981.59	11048.4	1.5825	ILMN_2341793	CCT7	chaperonin containing TCP1, subunit 7 (eta)
1361	< 1e-07	< 1e-07	8789.66	13868.44	1.57781	ILMN_1707627	TPI1	triosephosphate isomerase 1
1362	< 1e-07	< 1e-07	489.81	770.61	1.57328	ILMN_1795400	TBCD	tubulin folding cofactor D
1363	< 1e-07	< 1e-07	1600.84	981.64	0.613203	ILMN_1721703	PNN	pinin, desmosome associated protein
1364	< 1e-07	< 1e-07	1148.87	2125.8	1.85034	ILMN_2279834	ZNF483	zinc finger protein 483
1365	< 1e-07	< 1e-07	1289.32	841.14	0.65239	ILMN_2185884	DHRS4	dehydrogenase/reductase (SDR family) member 4
1366	< 1e-07	< 1e-07	513.24	779.35	1.51849	ILMN_1652762	HIC2	hypermethylated in cancer 2
1367	< 1e-07	< 1e-07	607.12	364.4	0.600211	ILMN_1675191	GAPT	GRB2-binding adaptor protein, transmembrane
1368	< 1e-07	< 1e-07	6358.15	9869.2	1.55221	ILMN_1688526	ARL5A	ADP-ribosylation factor-like 5A
1369	< 1e-07	< 1e-07	642.38	395.41	0.615539	ILMN_1719606	LOC644762	mitochondrial fission factor pseudogene
1370	< 1e-07	< 1e-07	762.49	1262.49	1.65575	ILMN_1756152	MFSD11	major facilitator superfamily domain containing 11
1371	< 1e-07	< 1e-07	3577.37	7386.16	2.06469	ILMN_3238183	BMS1P5	BMS1 pseudogene 5
1372	< 1e-07	< 1e-07	300.27	180.53	0.601226	ILMN_2158548	NACA2	nascent polypeptide-associated complex alpha subunit 2
1373	< 1e-07	< 1e-07	1329.86	2248.1	1.69048	ILMN_1729234	TPP1	tripeptidyl peptidase I
1374	< 1e-07	< 1e-07	1112.79	1787.93	1.60671	ILMN_1663866	TGFBI	transforming growth factor, beta-induced, 68kDa
1375	< 1e-07	< 1e-07	2326.84	3634.79	1.56211	ILMN_2382990	HK1	hexokinase 1
1376	< 1e-07	< 1e-07	356.62	223.51	0.626746	ILMN_3209180	LOC645094	myosin, light chain 12B, regulatory pseudogene
1377	< 1e-07	< 1e-07	1414.63	776.48	0.548893	ILMN_2391051	FCGR1B	Fc fragment of IgG, high affinity Ib, receptor (CD64)
1378	< 1e-07	< 1e-07	1209.79	1817.8	1.50257	ILMN_1771376	PEA15	phosphoprotein enriched in astrocytes 15
1379	< 1e-07	< 1e-07	1191.29	747.32	0.62732	ILMN_1734696	FRG1	FSHD region gene 1
1380	< 1e-07	< 1e-07	1095.07	692.02	0.631941	ILMN_1677919	GMPR2	guanosine monophosphate reductase 2
1381	< 1e-07	< 1e-07	4115.27	2442.67	0.593563	ILMN_2179018	NDUFAB1	NADH dehydrogenase (ubiquinone) 1, alpha/beta subcomplex, 1, 8kDa
1382	< 1e-07	< 1e-07	1041.3	570.12	0.547508	ILMN_1783681	MRPL34	mitochondrial ribosomal protein L34
1383	< 1e-07	< 1e-07	526.65	824.89	1.5663	ILMN_2243516	C11orf63	chromosome 11 open reading frame 63
1384	< 1e-07	< 1e-07	626.44	956.72	1.52723	ILMN_2064606	TBC1D2B	TBC1 domain family, member 2B
1385	< 1e-07	< 1e-07	1848.89	2919.05	1.57881	ILMN_1669905	DCP2	decapping mRNA 2
1386	< 1e-07	< 1e-07	1236.68	743.74	0.601401	ILMN_1797310	ATP6V1D	ATPase, H+ transporting, lysosomal 34kDa, V1 subunit D
1387	< 1e-07	< 1e-07	1448.74	949.21	0.655197	ILMN_1670353	RAD51AP1	RAD51 associated protein 1
1388	< 1e-07	< 1e-07	839.16	536.42	0.639234	ILMN_2074860	RN7SK	RNA, 7SK small nuclear
1389	< 1e-07	< 1e-07	623.49	397.5	0.63754	ILMN_1758173	TMEM99	transmembrane protein 99
1390	< 1e-07	< 1e-07	527.79	808.71	1.53226	ILMN_1729980	RNF216	ring finger protein 216
1391	< 1e-07	< 1e-07	374.82	612.85	1.63505	ILMN_2073592	CAND2	cullin-associated and neddylation-dissociated 2 (putative)
1392	< 1e-07	< 1e-07	551.88	344.93	0.625009	ILMN_2324157	UBA3	ubiquitin-like modifier activating enzyme 3
1393	< 1e-07	< 1e-07	4065.6	7047.68	1.73349	ILMN_1664010	ELF1	E74-like factor 1 (ets domain transcription factor)
1394	< 1e-07	< 1e-07	363.46	600.82	1.65306	ILMN_1701375	FBXW5	F-box and WD repeat domain containing 5
1395	< 1e-07	< 1e-07	720.77	1089.17	1.51112	ILMN_1701514	TRAF3IP2	TRAF3 interacting protein 2
1396	< 1e-07	< 1e-07	459.64	280.4	0.610043	ILMN_1656185	DEF8	differentially expressed in FDCP 8 homolog (mouse)
1397	< 1e-07	< 1e-07	187.53	287.58	1.53351	ILMN_1791366	RCOR2	REST corepressor 2
1398	< 1e-07	< 1e-07	448.44	734.31	1.63748	ILMN_1770433	PIK3CG	phosphatidylinositol-4,5-bisphosphate 3-kinase, catalytic subunit gamma
1399	< 1e-07	< 1e-07	201.14	305.43	1.51849	ILMN_2184966	ZHX2	zinc fingers and homeoboxes 2
1400	< 1e-07	< 1e-07	649.72	1164.03	1.79159	ILMN_2106656	BLZF1	basic leucine zipper nuclear factor 1
1401	< 1e-07	< 1e-07	328.55	505.28	1.53791	ILMN_2225974	GCLM	glutamate-cysteine ligase, modifier subunit
1402	< 1e-07	< 1e-07	274.63	170.53	0.620945	ILMN_1720243	IL25	interleukin 25
1403	< 1e-07	< 1e-07	511.53	852.58	1.66673	ILMN_1684051	WASF2	WAS protein family, member 2
1404	< 1e-07	< 1e-07	402.69	631.92	1.56925	ILMN_1713732	ABL1	c-abl oncogene 1, non-receptor tyrosine kinase
1405	< 1e-07	< 1e-07	854.3	2035.53	2.38269	ILMN_3237632	NCLN	nicalin
1406	< 1e-07	< 1e-07	796.14	1332.8	1.67408	ILMN_1695797	NCOA6	nuclear receptor coactivator 6
1407	< 1e-07	< 1e-07	344.34	198.73	0.577133	ILMN_1801246	IFITM1	interferon induced transmembrane protein 1
1408	< 1e-07	< 1e-07	519.1	819.5	1.57869	ILMN_1651776	FHOD1	formin homology 2 domain containing 1
1409	< 1e-07	< 1e-07	286.71	440.8	1.53744	ILMN_1809522	NACC2	NACC family member 2, BEN and BTB (POZ) domain containing
1410	< 1e-07	< 1e-07	795.69	506.62	0.636705	ILMN_1703132	LYRM2	LYR motif containing 2
1411	< 1e-07	< 1e-07	445.61	281.69	0.632145	ILMN_2387090	CGGBP1	CGG triplet repeat binding protein 1
1412	< 1e-07	< 1e-07	380.72	639.62	1.68003	ILMN_2150894	ALDH1B1	aldehyde dehydrogenase 1 family, member B1
1413	< 1e-07	< 1e-07	1273.15	1987.84	1.56136	ILMN_1726327	AMY1B	amylase, alpha 1B (salivary)
1414	< 1e-07	< 1e-07	1116.76	1940.38	1.73751	ILMN_1797341	ARID1A	AT rich interactive domain 1A (SWI-like)
1415	< 1e-07	< 1e-07	383.65	235	0.612537	ILMN_2343563	ANAPC11	anaphase promoting complex subunit 11
1416	< 1e-07	< 1e-07	922.95	584.53	0.633328	ILMN_1723480	BST2	bone marrow stromal cell antigen 2
1417	< 1e-07	< 1e-07	386.89	243.15	0.628473	ILMN_1811836	DYNC2LI1	dynein, cytoplasmic 2, light intermediate chain 1
1418	< 1e-07	< 1e-07	755.57	1284.81	1.70045	ILMN_1772644	EML3	echinoderm microtubule associated protein like 3
1419	< 1e-07	< 1e-07	652.72	1173.51	1.79788	ILMN_2350122	TRIM13	tripartite motif containing 13
1420	< 1e-07	< 1e-07	6956.84	10486.07	1.5073	ILMN_1673711	HSP90AB1	heat shock protein 90kDa alpha (cytosolic), class B member 1
1421	< 1e-07	< 1e-07	694.26	1067.54	1.53767	ILMN_1667260	MAPK3	mitogen-activated protein kinase 3
1422	< 1e-07	< 1e-07	1152.62	1853.19	1.60781	ILMN_1772261	GLG1	golgi glycoprotein 1
1423	< 1e-07	< 1e-07	1432.25	2188.03	1.52769	ILMN_1672662	SLC20A1	solute carrier family 20 (phosphate transporter), member 1
1424	< 1e-07	< 1e-07	2901.99	4385.81	1.51131	ILMN_1768284	P2RY8	purinergic receptor P2Y, G-protein coupled, 8
1425	< 1e-07	< 1e-07	233.51	144.76	0.619931	ILMN_3245824	C17orf89	chromosome 17 open reading frame 89
1426	< 1e-07	< 1e-07	867.18	565.84	0.652506	ILMN_1713978	SDF2	stromal cell-derived factor 2
1427	< 1e-07	< 1e-07	1415.6	945.8	0.668127	ILMN_1730907	ZFAND1	zinc finger, AN1-type domain 1
1428	< 1e-07	< 1e-07	1022.98	1580.36	1.54486	ILMN_1655165	RNF138	ring finger protein 138, E3 ubiquitin protein ligase
1429	< 1e-07	< 1e-07	213.36	333.7	1.56402	ILMN_3235517	ZNF777	zinc finger protein 777
1430	< 1e-07	< 1e-07	410.68	676.19	1.64651	ILMN_1796210	PPRC1	peroxisome proliferator-activated receptor gamma, coactivator-related 1
1431	< 1e-07	< 1e-07	5525.03	8432.93	1.52631	ILMN_2076640	KHDRBS1	KH domain containing, RNA binding, signal transduction associated 1
1432	< 1e-07	< 1e-07	247.56	399.63	1.61428	ILMN_2046470	DAAM1	dishevelled associated activator of morphogenesis 1
1433	< 1e-07	< 1e-07	1736.33	1071.68	0.61721	ILMN_1699362	IK	IK cytokine, down-regulator of HLA II
1434	< 1e-07	< 1e-07	235.47	371.98	1.57973	ILMN_3304396	LOC730202	uncharacterized LOC730202
1435	< 1e-07	< 1e-07	1076.61	630.52	0.585653	ILMN_1801553	LEO1	Leo1, Paf1/RNA polymerase II complex component, homolog (S. cerevisiae)
1436	< 1e-07	< 1e-07	238.61	390.52	1.63665	ILMN_1705403	CYP2S1	cytochrome P450, family 2, subfamily S, polypeptide 1
1437	< 1e-07	< 1e-07	884.03	1343.4	1.51963	ILMN_2087575	ZC3H4	zinc finger CCCH-type containing 4
1438	< 1e-07	< 1e-07	695.54	1175.77	1.69044	ILMN_1718934	LOC728499	POM121 membrane glycoprotein (rat) pseudogene
1439	< 1e-07	< 1e-07	334.05	563.4	1.68657	ILMN_2382505	SLC22A18	solute carrier family 22, member 18
1440	< 1e-07	< 1e-07	1201.45	682.13	0.567756	ILMN_1724230	LOC642236	FSHD region gene 1 pseudogene
1441	< 1e-07	< 1e-07	442.52	687.72	1.5541	ILMN_1728724	IL17RA	interleukin 17 receptor A
1442	< 1e-07	< 1e-07	1207.69	713.51	0.590806	ILMN_1671893	CHMP2A	charged multivesicular body protein 2A
1443	< 1e-07	< 1e-07	613.84	976.05	1.59007	ILMN_1754795	FAT1	FAT atypical cadherin 1
1444	< 1e-07	< 1e-07	1846.16	966.79	0.523676	ILMN_3239426	GPN3	GPN-loop GTPase 3
1445	< 1e-07	< 1e-07	340.28	522.37	1.53512	ILMN_1743677	HNRNPU	heterogeneous nuclear ribonucleoprotein U (scaffold attachment factor A)
1446	< 1e-07	< 1e-07	607.56	945.6	1.55639	ILMN_1655684	SARS2	seryl-tRNA synthetase 2, mitochondrial
1447	< 1e-07	< 1e-07	390.19	596.27	1.52815	ILMN_2396002	MRPL10	mitochondrial ribosomal protein L10
1448	< 1e-07	< 1e-07	271.37	433.06	1.59583	ILMN_1694325	NFIX	nuclear factor I/X (CCAAT-binding transcription factor)
1449	< 1e-07	< 1e-07	164.57	250.02	1.51923	ILMN_1745994	GAS7	growth arrest-specific 7
1450	< 1e-07	< 1e-07	236.45	376.36	1.59171	ILMN_1683959	MED13L	mediator complex subunit 13-like
1451	< 1e-07	< 1e-07	701.15	470.88	0.671582	ILMN_3237448	BEND5	BEN domain containing 5
1452	< 1e-07	< 1e-07	249.96	404.89	1.61982	ILMN_1739594	ACOT11	acyl-CoA thioesterase 11
1453	< 1e-07	< 1e-07	1991.18	1189.1	0.597184	ILMN_1765684	C19orf70	chromosome 19 open reading frame 70
1454	< 1e-07	< 1e-07	623.35	1014.05	1.62677	ILMN_1758728	FANCG	Fanconi anemia, complementation group G
1455	< 1e-07	< 1e-07	3334.59	5840.99	1.75164	ILMN_1722492	DUSP19	dual specificity phosphatase 19
1456	< 1e-07	< 1e-07	163.05	266.34	1.63349	ILMN_1808251	C9orf38	chromosome 9 open reading frame 38
1457	< 1e-07	< 1e-07	1077.3	707.36	0.656604	ILMN_1798254	ACTR10	actin-related protein 10 homolog (S. cerevisiae)
1458	< 1e-07	< 1e-07	467.56	766.2	1.63872	ILMN_1729123	PPP2R4	protein phosphatase 2A activator, regulatory subunit 4
1459	< 1e-07	< 1e-07	380.88	605.86	1.59068	ILMN_1708934	ADM	adrenomedullin
1460	< 1e-07	< 1e-07	440.5	271.01	0.615233	ILMN_2054019	ISG15	ISG15 ubiquitin-like modifier
1461	< 1e-07	< 1e-07	230.02	395.78	1.72063	ILMN_1892859	ONECUT2	one cut homeobox 2
1462	< 1e-07	< 1e-07	2722.46	4102.76	1.507	ILMN_1695917	C5orf15	chromosome 5 open reading frame 15
1463	< 1e-07	< 1e-07	1315.58	859.02	0.652959	ILMN_1762713	C19orf59	chromosome 19 open reading frame 59
1464	< 1e-07	< 1e-07	8584.98	5241.94	0.610594	ILMN_2206716	JTB	jumping translocation breakpoint
1465	< 1e-07	< 1e-07	667.67	1149.91	1.72227	ILMN_1658885	DAGLB	diacylglycerol lipase, beta
1466	< 1e-07	< 1e-07	374.33	248.64	0.664227	ILMN_2225537	PTGR1	prostaglandin reductase 1
1467	< 1e-07	< 1e-07	3381.67	5361.77	1.58554	ILMN_1762825	CANX	calnexin
1468	< 1e-07	< 1e-07	491.11	814.16	1.6578	ILMN_2365307	CD276	CD276 molecule
1469	< 1e-07	< 1e-07	3467.72	1715.6	0.494734	ILMN_1815292	RPL7	ribosomal protein L7
1470	< 1e-07	< 1e-07	935.81	1675.22	1.79013	ILMN_1666512	SKIV2L	superkiller viralicidic activity 2-like (S. cerevisiae)
1471	< 1e-07	< 1e-07	300.4	469.12	1.56165	ILMN_1697309	NCF1	neutrophil cytosolic factor 1
1472	< 1e-07	< 1e-07	700.39	1052.17	1.50226	ILMN_2204726	UBR5	ubiquitin protein ligase E3 component n-recognin 5
1473	< 1e-07	< 1e-07	616.59	992.5	1.60966	ILMN_1703866	SUPT5H	suppressor of Ty 5 homolog (S. cerevisiae)
1474	< 1e-07	< 1e-07	327.22	202.06	0.617505	ILMN_2347592	NMB	neuromedin B
1475	< 1e-07	< 1e-07	930.3	608.72	0.654327	ILMN_1702806	PDCL3	phosducin-like 3
1476	< 1e-07	< 1e-07	168.63	270.15	1.60203	ILMN_2352380	TRPM2	transient receptor potential cation channel, subfamily M, member 2
1477	< 1e-07	< 1e-07	391.17	605.71	1.54846	ILMN_1672834	SSH2	slingshot protein phosphatase 2
1478	< 1e-07	< 1e-07	1104.19	1812.46	1.64144	ILMN_1815626	DHCR7	7-dehydrocholesterol reductase
1479	< 1e-07	< 1e-07	1106.25	1744.26	1.57673	ILMN_1661650	SMEK2	SMEK homolog 2, suppressor of mek1 (Dictyostelium)
1480	< 1e-07	< 1e-07	488.96	272.62	0.557551	ILMN_3247835	CXorf64	chromosome X open reading frame 64
1481	< 1e-07	< 1e-07	1084.65	697.93	0.643461	ILMN_1750409	RAB9A	RAB9A, member RAS oncogene family
1482	< 1e-07	< 1e-07	473.2	305.81	0.64626	ILMN_1793598	APIP	APAF1 interacting protein
1483	< 1e-07	< 1e-07	477.67	781.08	1.63519	ILMN_1666050	TMUB1	transmembrane and ubiquitin-like domain containing 1
1484	< 1e-07	< 1e-07	2761.36	4210.35	1.52474	ILMN_1716816	TMEM87A	transmembrane protein 87A
1485	< 1e-07	< 1e-07	809.79	1418.63	1.75185	ILMN_1670456	RBM42	RNA binding motif protein 42
1486	< 1e-07	< 1e-07	2615.9	3981.45	1.52202	ILMN_1669394	EI24	etoposide induced 2.4
1487	< 1e-07	< 1e-07	1708.07	2607.13	1.52636	ILMN_1795429	VCL	vinculin
1488	< 1e-07	< 1e-07	220.17	141.93	0.644638	ILMN_3185052	LOC100129203	uncharacterized LOC100129203
1489	< 1e-07	< 1e-07	873.3	527.48	0.604008	ILMN_1655329	RIOK2	RIO kinase 2
1490	< 1e-07	< 1e-07	444.13	287.95	0.648346	ILMN_2245676	BTF3	basic transcription factor 3
1491	< 1e-07	< 1e-07	2400.83	3878.12	1.61532	ILMN_1731783	ATP1A1	ATPase, Na+/K+ transporting, alpha 1 polypeptide
1492	< 1e-07	< 1e-07	4477.87	7091.12	1.58359	ILMN_1791576	CHSY1	chondroitin sulfate synthase 1
1493	< 1e-07	< 1e-07	713.77	1263.09	1.7696	ILMN_1805228	LRG1	leucine-rich alpha-2-glycoprotein 1
1494	< 1e-07	< 1e-07	242.59	416.89	1.7185	ILMN_1672589	SEMA4B	sema domain, immunoglobulin domain (Ig), transmembrane domain (TM) and short cytoplasmic domain, (semaphorin) 4B
1495	< 1e-07	< 1e-07	1295.16	828.45	0.639651	ILMN_1782050	CEBPD	CCAAT/enhancer binding protein (C/EBP), delta
1496	< 1e-07	< 1e-07	172.58	265.38	1.53772	ILMN_1704398	FZD9	frizzled class receptor 9
1497	< 1e-07	7.21e-07	278.01	184.62	0.664077	ILMN_3238707	SNORA8	small nucleolar RNA, H/ACA box 8
1498	< 1e-07	7.21e-07	418.55	734.05	1.75379	ILMN_1715908	NCAPH2	non-SMC condensin II complex, subunit H2
1499	< 1e-07	7.21e-07	653.73	997.58	1.52598	ILMN_1756204	RPS6KA4	ribosomal protein S6 kinase, 90kDa, polypeptide 4
1500	< 1e-07	7.21e-07	467.72	787.07	1.68278	ILMN_1751425	ERMP1	endoplasmic reticulum metallopeptidase 1
1501	< 1e-07	7.21e-07	454.77	697.4	1.53352	ILMN_1811648	DCAKD	dephospho-CoA kinase domain containing
1502	< 1e-07	7.21e-07	2096.98	3941.65	1.87968	ILMN_1659564	SEC61A1	Sec61 alpha 1 subunit (S. cerevisiae)
1503	< 1e-07	7.21e-07	1017.87	1535.56	1.5086	ILMN_2412807	DCTN1	dynactin 1
1504	< 1e-07	7.21e-07	1028.12	650.72	0.632922	ILMN_1789616	NUPL2	nucleoporin like 2
1505	< 1e-07	7.21e-07	229.63	354.08	1.54196	ILMN_1752299	RAB6B	RAB6B, member RAS oncogene family
1506	< 1e-07	7.21e-07	913.05	1447.6	1.58546	ILMN_2398388	APH1A	APH1A gamma secretase subunit
1507	< 1e-07	7.21e-07	5906.57	9777.55	1.65537	ILMN_2388605	ACTR2	ARP2 actin-related protein 2 homolog (yeast)
1508	< 1e-07	7.21e-07	290.75	175.77	0.60454	ILMN_1693430	NME1-NME2	NME1-NME2 readthrough
1509	< 1e-07	7.21e-07	349.41	220.88	0.632151	ILMN_1718977	GADD45B	growth arrest and DNA-damage-inducible, beta
1510	< 1e-07	7.21e-07	5127.51	3130.56	0.610542	ILMN_1683660	EIF3H	eukaryotic translation initiation factor 3, subunit H
1511	< 1e-07	7.21e-07	258.92	401.6	1.55106	ILMN_1765574	TFAP2A	transcription factor AP-2 alpha (activating enhancer binding protein 2 alpha)
1512	< 1e-07	7.21e-07	920.82	1454.19	1.57923	ILMN_1814122	MDC1	mediator of DNA-damage checkpoint 1
1513	< 1e-07	7.21e-07	2992.87	4794.32	1.60191	ILMN_2230892	IL10RB	interleukin 10 receptor, beta
1514	< 1e-07	7.21e-07	4070.18	2616.17	0.642765	ILMN_1784641	NDUFA3	NADH dehydrogenase (ubiquinone) 1 alpha subcomplex, 3, 9kDa
1515	< 1e-07	7.21e-07	636.19	417.26	0.655873	ILMN_1698677	C4orf27	chromosome 4 open reading frame 27
1516	< 1e-07	7.21e-07	581.43	874.9	1.50474	ILMN_1661554	DIAPH1	diaphanous-related formin 1
1517	< 1e-07	7.21e-07	264.28	394.44	1.49251	ILMN_3237956	ZC3H12C	zinc finger CCCH-type containing 12C
1518	< 1e-07	7.21e-07	196.41	127.06	0.646912	ILMN_1682354	SNORD33	small nucleolar RNA, C/D box 33
1519	< 1e-07	7.21e-07	247.13	162.64	0.658115	ILMN_3248890	SNORA24	small nucleolar RNA, H/ACA box 24
1520	< 1e-07	7.21e-07	266.02	160.7	0.60409	ILMN_1679106	LOC644919	uncharacterized LOC644919
1521	< 1e-07	7.21e-07	5052.44	7576.08	1.49949	ILMN_2058251	VIM	vimentin
1522	< 1e-07	7.21e-07	2103.2	3444.34	1.63767	ILMN_2365549	BRPF1	bromodomain and PHD finger containing, 1
1523	< 1e-07	7.21e-07	216.71	344.85	1.5913	ILMN_2333865	DNAJB12	DnaJ (Hsp40) homolog, subfamily B, member 12
1524	< 1e-07	7.21e-07	402.12	223.93	0.556874	ILMN_2085446	ZNF670	zinc finger protein 670
1525	< 1e-07	7.21e-07	228.08	351.49	1.54108	ILMN_2339835	PTGS1	prostaglandin-endoperoxide synthase 1 (prostaglandin G/H synthase and cyclooxygenase)
1526	< 1e-07	7.21e-07	619.93	1074.51	1.73328	ILMN_1739259	UBE4A	ubiquitination factor E4A
1527	< 1e-07	7.21e-07	876.62	1324.56	1.51099	ILMN_2313926	CDC42SE2	CDC42 small effector 2
1528	< 1e-07	7.21e-07	245.51	378.82	1.54299	ILMN_1652929	POGZ	pogo transposable element with ZNF domain
1529	< 1e-07	7.21e-07	249.97	369.11	1.47662	ILMN_2060770	RAI1	retinoic acid induced 1
1530	< 1e-07	7.21e-07	5485.12	8717.34	1.58927	ILMN_2051900	EID2B	EP300 interacting inhibitor of differentiation 2B
1531	< 1e-07	7.21e-07	1952.39	1245.15	0.637757	ILMN_1761083	HNRNPA3	heterogeneous nuclear ribonucleoprotein A3
1532	< 1e-07	7.21e-07	292.34	193.36	0.661422	ILMN_1738992	MNDA	myeloid cell nuclear differentiation antigen
1533	< 1e-07	7.21e-07	312.55	500.86	1.6025	ILMN_1712035	TMEM115	transmembrane protein 115
1534	< 1e-07	7.21e-07	237.88	375.1	1.57685	ILMN_1662340	ZNF358	zinc finger protein 358
1535	< 1e-07	7.21e-07	386.88	651.95	1.68515	ILMN_1802753	TSSC4	tumor suppressing subtransferable candidate 4
1536	< 1e-07	7.21e-07	1107.91	1892.3	1.70799	ILMN_2136177	CNOT6	CCR4-NOT transcription complex, subunit 6
1537	< 1e-07	7.21e-07	443.16	736.51	1.66195	ILMN_1740010	PCNX	pecanex homolog (Drosophila)
1538	< 1e-07	7.21e-07	3591.82	5406.48	1.50522	ILMN_1669206	CNOT1	CCR4-NOT transcription complex, subunit 1
1539	< 1e-07	7.21e-07	565.54	358.04	0.633094	ILMN_1709809	NHP2L1	NHP2 non-histone chromosome protein 2-like 1 (S. cerevisiae)
1540	< 1e-07	7.21e-07	1029.71	1646.76	1.59925	ILMN_1733511	GOLGA3	golgin A3
1541	< 1e-07	7.21e-07	250.42	382.76	1.52847	ILMN_1751034	ITPRIPL2	inositol 1,4,5-trisphosphate receptor interacting protein-like 2
1542	< 1e-07	7.21e-07	272.05	398.75	1.46572	ILMN_2411781	RYR1	ryanodine receptor 1 (skeletal)
1543	< 1e-07	7.21e-07	726.75	1166.55	1.60516	ILMN_1729417	GNE	glucosamine (UDP-N-acetyl)-2-epimerase/N-acetylmannosamine kinase
1544	< 1e-07	7.21e-07	5737.69	3855.31	0.671927	ILMN_1807397	NDUFB5	NADH dehydrogenase (ubiquinone) 1 beta subcomplex, 5, 16kDa
1545	< 1e-07	7.21e-07	3973.22	7013.92	1.7653	ILMN_1760027	WAS	Wiskott-Aldrich syndrome
1546	< 1e-07	7.21e-07	844.96	1250.57	1.48003	ILMN_2243553	ZNF275	zinc finger protein 275
1547	< 1e-07	7.21e-07	439.93	686.78	1.56111	ILMN_1781752	CLEC16A	C-type lectin domain family 16, member A
1548	< 1e-07	7.21e-07	424.87	692.53	1.62998	ILMN_1734138	TATDN2	TatD DNase domain containing 2
1549	< 1e-07	7.21e-07	728.99	414.93	0.569185	ILMN_1673960	MAT2B	methionine adenosyltransferase II, beta
1550	< 1e-07	7.21e-07	1210.83	1917.65	1.58375	ILMN_1725534	ACTN4	actinin, alpha 4
1551	< 1e-07	7.21e-07	1054.47	1562.2	1.4815	ILMN_3237324	MMS19	MMS19 nucleotide excision repair homolog (S. cerevisiae)
1552	< 1e-07	7.21e-07	370.43	220.89	0.596307	ILMN_1812701	C4orf33	chromosome 4 open reading frame 33
1553	< 1e-07	7.21e-07	482.6	321.45	0.66608	ILMN_1809944	TRMT12	tRNA methyltransferase 12 homolog (S. cerevisiae)
1554	< 1e-07	7.21e-07	4633.37	7557.5	1.6311	ILMN_1703949	KPNB1	karyopherin (importin) beta 1
1555	< 1e-07	7.21e-07	207.5	134.54	0.648386	ILMN_2157020	SNORD48	small nucleolar RNA, C/D box 48
1556	< 1e-07	7.21e-07	186.93	117.23	0.627133	ILMN_3241034	SNORD3C	small nucleolar RNA, C/D box 3C
1557	< 1e-07	7.21e-07	252.61	389.84	1.54325	ILMN_1739618	ZNF408	zinc finger protein 408
1558	< 1e-07	7.21e-07	279.38	450.45	1.61232	ILMN_1751328	FAM83H	family with sequence similarity 83, member H
1559	< 1e-07	7.21e-07	331.94	220.65	0.664729	ILMN_1654068	NUDT1	nudix (nucleoside diphosphate linked moiety X)-type motif 1
1560	< 1e-07	7.21e-07	186.9	310.69	1.66233	ILMN_1743204	DUSP8	dual specificity phosphatase 8
1561	< 1e-07	7.21e-07	1924.59	1299.34	0.675126	ILMN_1668039	GYPC	glycophorin C (Gerbich blood group)
1562	< 1e-07	7.21e-07	11759.94	18578.46	1.57981	ILMN_1756982	CLIC1	chloride intracellular channel 1
1563	< 1e-07	7.21e-07	1619.69	2475.67	1.52848	ILMN_2413650	STIL	SCL/TAL1 interrupting locus
1564	< 1e-07	7.21e-07	1174.67	769.6	0.655163	ILMN_1749478	TCEAL3	transcription elongation factor A (SII)-like 3
1565	< 1e-07	7.21e-07	460.04	682.92	1.48448	ILMN_1749838	MZF1	myeloid zinc finger 1
1566	< 1e-07	7.21e-07	628.96	959.81	1.52603	ILMN_1716080	CBL	Cbl proto-oncogene, E3 ubiquitin protein ligase
1567	< 1e-07	7.21e-07	334.87	222.2	0.663541	ILMN_2097954	TSFM	Ts translation elongation factor, mitochondrial
1568	< 1e-07	7.21e-07	8316.73	5339.52	0.642022	ILMN_1713369	RPL13A	ribosomal protein L13a
1569	< 1e-07	7.21e-07	698.72	474.4	0.678956	ILMN_1709894	CLPX	caseinolytic mitochondrial matrix peptidase chaperone subunit
1570	< 1e-07	7.21e-07	179.34	285.84	1.59384	ILMN_1808777	EHD2	EH-domain containing 2
1571	< 1e-07	7.21e-07	304.82	463.53	1.52067	ILMN_2065299	EDEM3	ER degradation enhancer, mannosidase alpha-like 3
1572	< 1e-07	7.21e-07	429.91	833.63	1.93908	ILMN_1778255	FARSA	phenylalanyl-tRNA synthetase, alpha subunit
1573	< 1e-07	7.21e-07	820.47	543.5	0.662425	ILMN_2364535	SNUPN	snurportin 1
1574	< 1e-07	7.21e-07	1727.46	1136.51	0.657908	ILMN_1797933	MRPL17	mitochondrial ribosomal protein L17
1575	< 1e-07	7.21e-07	1015.03	1507.65	1.48533	ILMN_1743763	TJAP1	tight junction associated protein 1 (peripheral)
1576	< 1e-07	7.21e-07	508.9	790.02	1.55241	ILMN_1665004	CASC3	cancer susceptibility candidate 3
1577	< 1e-07	7.21e-07	543.6	900.2	1.656	ILMN_1778078	VPS16	vacuolar protein sorting 16 homolog (S. cerevisiae)
1578	< 1e-07	7.21e-07	229.46	362.17	1.57836	ILMN_1778831	NTSR1	neurotensin receptor 1 (high affinity)
1579	< 1e-07	7.21e-07	266.51	424.45	1.59262	ILMN_1751851	CECR1	cat eye syndrome chromosome region, candidate 1
1580	< 1e-07	7.21e-07	277.36	187.16	0.674791	ILMN_1724158	ZNF93	zinc finger protein 93
1581	< 1e-07	7.21e-07	2925.34	4670.92	1.59671	ILMN_1812403	BCAP31	B-cell receptor-associated protein 31
1582	< 1e-07	7.21e-07	2266.21	3515.3	1.55118	ILMN_1708778	ASS1	argininosuccinate synthase 1
1583	< 1e-07	7.21e-07	686.78	1061.34	1.54539	ILMN_1723768	NLRX1	NLR family member X1
1584	< 1e-07	7.21e-07	349.48	540.25	1.54587	ILMN_1738767	PLP2	proteolipid protein 2 (colonic epithelium-enriched)
1585	< 1e-07	7.21e-07	1262.1	1919.52	1.52089	ILMN_1674866	TADA3	transcriptional adaptor 3
1586	< 1e-07	7.21e-07	223.8	362.33	1.61899	ILMN_1677768	POR	P450 (cytochrome) oxidoreductase
1587	< 1e-07	7.21e-07	653.8	385.87	0.590196	ILMN_2150352	CBWD5	COBW domain containing 5
1588	< 1e-07	7.21e-07	313.32	461.84	1.47402	ILMN_1704713	CSNK1G1	casein kinase 1, gamma 1
1589	< 1e-07	7.21e-07	473.17	693.49	1.46563	ILMN_1746704	TRIM8	tripartite motif containing 8
1590	< 1e-07	7.21e-07	556.61	863.86	1.552	ILMN_2127328	PURA	purine-rich element binding protein A
1591	< 1e-07	7.21e-07	1281.91	2047.15	1.59695	ILMN_1801348	GOT2	glutamic-oxaloacetic transaminase 2, mitochondrial
1592	< 1e-07	7.21e-07	1114.84	1678.72	1.50579	ILMN_1651735	TGOLN2	trans-golgi network protein 2
1593	< 1e-07	7.21e-07	392.09	630.1	1.60703	ILMN_1704571	FAM53B	family with sequence similarity 53, member B
1594	< 1e-07	7.21e-07	757.96	500.2	0.659929	ILMN_2212763	ICAM3	intercellular adhesion molecule 3
1595	< 1e-07	7.21e-07	253.46	391.45	1.54443	ILMN_1701991	SYNJ1	synaptojanin 1
1596	< 1e-07	7.21e-07	1173.6	1789.99	1.52521	ILMN_1808356	FAM3A	family with sequence similarity 3, member A
1597	< 1e-07	7.21e-07	1044.75	700.22	0.670227	ILMN_1705464	MRPL41	mitochondrial ribosomal protein L41
1598	< 1e-07	7.21e-07	1137.17	741.79	0.652312	ILMN_1683792	LAP3	leucine aminopeptidase 3
1599	< 1e-07	7.21e-07	968.17	1943	2.00688	ILMN_1803110	SF3B3	splicing factor 3b, subunit 3, 130kDa
1600	< 1e-07	7.21e-07	195.04	287.74	1.47529	ILMN_2078389	SLC4A2	solute carrier family 4 (anion exchanger), member 2
1601	< 1e-07	7.21e-07	265.01	408.73	1.54232	ILMN_1801605	BIRC6	baculoviral IAP repeat containing 6
1602	< 1e-07	7.21e-07	832.42	1396.89	1.67811	ILMN_1728426	INPPL1	inositol polyphosphate phosphatase-like 1
1603	< 1e-07	7.21e-07	1383.49	2136.98	1.54463	ILMN_2285112	FBXO11	F-box protein 11
1604	< 1e-07	7.21e-07	779.61	1203.14	1.54326	ILMN_1676010	SP1	Sp1 transcription factor
1605	< 1e-07	7.21e-07	541.12	969.39	1.79145	ILMN_2320906	RTN3	reticulon 3
1606	< 1e-07	7.21e-07	241.17	155.97	0.646722	ILMN_2123743	FCER1G	Fc fragment of IgE, high affinity I, receptor for; gamma polypeptide
1607	< 1e-07	7.21e-07	573.77	849.32	1.48024	ILMN_1728845	SMARCD1	SWI/SNF related, matrix associated, actin dependent regulator of chromatin, subfamily d, member 1
1608	< 1e-07	7.21e-07	1274.05	1997.8	1.56807	ILMN_1676955	TYK2	tyrosine kinase 2
1609	< 1e-07	7.21e-07	160.74	248.21	1.54417	ILMN_1786722	ZNF385A	zinc finger protein 385A
1610	< 1e-07	7.21e-07	1134.22	1787.14	1.57566	ILMN_1766222	LARP4B	La ribonucleoprotein domain family, member 4B
1611	< 1e-07	7.21e-07	187.61	126.49	0.674218	ILMN_1801216	S100P	S100 calcium binding protein P
1612	< 1e-07	7.21e-07	2952.76	1875.72	0.635243	ILMN_1755077	HEBP2	heme binding protein 2
1613	< 1e-07	7.21e-07	530.05	871.49	1.64417	ILMN_1740604	RAB11FIP5	RAB11 family interacting protein 5 (class I)
1614	< 1e-07	7.21e-07	251.28	432.22	1.72007	ILMN_3245380	ZNF860	zinc finger protein 860
1615	< 1e-07	7.21e-07	2486.28	3927.06	1.57949	ILMN_3235637	LOC100128288	uncharacterized LOC100128288
1616	< 1e-07	7.21e-07	217.57	139.39	0.640667	ILMN_2114720	SLPI	secretory leukocyte peptidase inhibitor
1617	< 1e-07	7.21e-07	330.43	484.14	1.46518	ILMN_1652846	PCYT2	phosphate cytidylyltransferase 2, ethanolamine
1618	< 1e-07	7.21e-07	1414.78	2167.94	1.53235	ILMN_1768930	U2AF2	U2 small nuclear RNA auxiliary factor 2
1619	< 1e-07	7.21e-07	928.4	602.5	0.648966	ILMN_1791093	PPHLN1	periphilin 1
1620	< 1e-07	7.21e-07	470.19	304.91	0.648483	ILMN_2337263	PKIB	protein kinase (cAMP-dependent, catalytic) inhibitor beta
1621	< 1e-07	7.21e-07	1829.62	2864.83	1.56581	ILMN_1708164	EIF3A	eukaryotic translation initiation factor 3, subunit A
1622	< 1e-07	7.21e-07	237.45	346.89	1.4609	ILMN_1758337	ZNF213	zinc finger protein 213
1623	< 1e-07	7.21e-07	307.6	459.37	1.4934	ILMN_2082893	LOC440157	uncharacterized LOC440157
1624	< 1e-07	7.21e-07	396.13	259.87	0.656022	ILMN_2393497	ATXN3	ataxin 3
1625	< 1e-07	7.21e-07	492.2	848.45	1.72379	ILMN_1679358	ZDHHC5	zinc finger, DHHC-type containing 5
1626	< 1e-07	7.21e-07	2917.41	1787.48	0.612694	ILMN_1701269	ATP5C1	ATP synthase, H+ transporting, mitochondrial F1 complex, gamma polypeptide 1
1627	< 1e-07	7.21e-07	2189.31	3354.66	1.53229	ILMN_1766125	LONP1	lon peptidase 1, mitochondrial
1628	< 1e-07	7.21e-07	229.72	359.96	1.56695	ILMN_1711368	TRAPPC9	trafficking protein particle complex 9
1629	< 1e-07	7.21e-07	368.35	606.33	1.64607	ILMN_1756006	ATG2A	autophagy related 2A
1630	< 1e-07	7.21e-07	351.86	564.96	1.60564	ILMN_1657550	MVD	mevalonate (diphospho) decarboxylase
1631	< 1e-07	7.21e-07	1116.84	727	0.650944	ILMN_1654552	MRPS31	mitochondrial ribosomal protein S31
1632	< 1e-07	7.21e-07	9273.5	5390.78	0.58131	ILMN_3220888	RPS6P1	ribosomal protein S6 pseudogene 1
1633	< 1e-07	7.21e-07	501.31	881.32	1.75803	ILMN_1705783	NXF1	nuclear RNA export factor 1
1634	< 1e-07	7.21e-07	1577.71	2405.89	1.52493	ILMN_1766169	BCAT1	branched chain amino-acid transaminase 1, cytosolic
1635	1e-07	7.21e-07	628.89	989.2	1.57293	ILMN_1746378	GHDC	GH3 domain containing
1636	1e-07	7.21e-07	229.26	336.72	1.46873	ILMN_1780560	MYO18A	myosin XVIIIA
1637	1e-07	7.21e-07	794.54	1351.87	1.70145	ILMN_1789171	EEF2K	eukaryotic elongation factor-2 kinase
1638	1e-07	7.21e-07	287.13	453.52	1.57949	ILMN_1780671	PLEKHG3	pleckstrin homology domain containing, family G (with RhoGef domain) member 3
1639	1e-07	7.21e-07	1504.8	987.9	0.656499	ILMN_1741440	SLC35A1	solute carrier family 35 (CMP-sialic acid transporter), member A1
1640	1e-07	7.21e-07	18281.72	26970.68	1.47528	ILMN_2297069	FAM115A	family with sequence similarity 115, member A
1641	1e-07	7.21e-07	952.53	1457.44	1.53007	ILMN_1719656	MRPL38	mitochondrial ribosomal protein L38
1642	1e-07	7.21e-07	4326.18	2931.65	0.677653	ILMN_1666409	PSMB6	proteasome (prosome, macropain) subunit, beta type, 6
1643	1e-07	7.21e-07	2449.95	1593.41	0.650385	ILMN_1671603	MED30	mediator complex subunit 30
1644	1e-07	7.21e-07	1137.46	1723.38	1.51511	ILMN_1713993	UBAC2	UBA domain containing 2
1645	1e-07	7.21e-07	698.36	1098.52	1.573	ILMN_2123415	BMP8B	bone morphogenetic protein 8b
1646	1e-07	7.21e-07	438.48	281.66	0.642355	ILMN_1761939	TIPIN	TIMELESS interacting protein
1647	1e-07	7.21e-07	387.68	686.91	1.77185	ILMN_3244803	RAD54L2	RAD54-like 2 (S. cerevisiae)
1648	1e-07	7.21e-07	1967.09	3006.35	1.52832	ILMN_1739792	RHOG	ras homolog family member G
1649	1e-07	7.21e-07	4609.04	7506.36	1.62862	ILMN_1661599	DDIT4	DNA-damage-inducible transcript 4
1650	1e-07	7.21e-07	541.88	364.97	0.673526	ILMN_1720114	GMNN	geminin, DNA replication inhibitor
1651	1e-07	7.21e-07	4608.95	3146.2	0.682628	ILMN_1651826	BASP1	brain abundant, membrane attached signal protein 1
1652	1e-07	7.21e-07	785.73	1165.04	1.48275	ILMN_1671494	USP5	ubiquitin specific peptidase 5 (isopeptidase T)
1653	1e-07	7.21e-07	667.12	1009.87	1.51378	ILMN_3258795	FAM13B	family with sequence similarity 13, member B
1654	1e-07	7.21e-07	2935.07	4392.19	1.49645	ILMN_1755737	TRABD	TraB domain containing
1655	1e-07	7.21e-07	9327.17	13947.83	1.4954	ILMN_1712950	PFN1	profilin 1
1656	1e-07	7.21e-07	575.57	381.77	0.66329	ILMN_3195372	LOC100128056	CTD (carboxy-terminal domain, RNA polymerase II, polypeptide A) small phosphatase 2 pseudogene
1657	1e-07	7.21e-07	1496.33	1019.43	0.681287	ILMN_1804150	HIBADH	3-hydroxyisobutyrate dehydrogenase
1658	1e-07	7.21e-07	463.44	685.98	1.48019	ILMN_1674231	CHAF1B	chromatin assembly factor 1, subunit B (p60)
1659	1e-07	7.21e-07	497.6	750.6	1.50844	ILMN_1810891	ZNF629	zinc finger protein 629
1660	1e-07	7.21e-07	449.01	308.62	0.687334	ILMN_1808821	COMMD9	COMM domain containing 9
1661	1e-07	7.21e-07	537.35	791.04	1.47211	ILMN_1747223	FRYL	FRY-like
1662	1e-07	7.21e-07	441.13	673.36	1.52644	ILMN_1813475	HERC2	HECT and RLD domain containing E3 ubiquitin protein ligase 2
1663	1e-07	7.21e-07	336.55	530.85	1.57733	ILMN_1746408	MIDN	midnolin
1664	1e-07	7.21e-07	653.23	422.85	0.647322	ILMN_1787808	CEP63	centrosomal protein 63kDa
1665	1e-07	7.21e-07	605.49	414.04	0.68381	ILMN_1703226	KTI12	KTI12 homolog, chromatin associated (S. cerevisiae)
1666	1e-07	7.21e-07	152.74	228.99	1.49921	ILMN_2059452	SLC12A2	solute carrier family 12 (sodium/potassium/chloride transporter), member 2
1667	1e-07	7.21e-07	955.86	1490.12	1.55893	ILMN_2048607	ANKRD9	ankyrin repeat domain 9
1668	1e-07	7.21e-07	588.4	381.82	0.648912	ILMN_1652223	WDR91	WD repeat domain 91
1669	1e-07	7.21e-07	499.67	767.46	1.53593	ILMN_1697793	SYNJ2BP	synaptojanin 2 binding protein
1670	1e-07	7.21e-07	4149.02	6461.48	1.55735	ILMN_3307926	ADRBK1	adrenergic, beta, receptor kinase 1
1671	1e-07	7.21e-07	790.73	1172	1.48217	ILMN_1694111	PNKP	polynucleotide kinase 3'-phosphatase
1672	1e-07	7.21e-07	230.77	153.52	0.665251	ILMN_2160160	SNORD36C	small nucleolar RNA, C/D box 36C
1673	1e-07	7.21e-07	3185.36	2176.3	0.683219	ILMN_3237665	COX7A2L	cytochrome c oxidase subunit VIIa polypeptide 2 like
1674	1e-07	7.21e-07	437.73	689.93	1.57615	ILMN_2126239	SMG5	SMG5 nonsense mediated mRNA decay factor
1675	1e-07	7.21e-07	1118.77	1852.54	1.65587	ILMN_1684929	TOPBP1	topoisomerase (DNA) II binding protein 1
1676	1e-07	7.21e-07	236.8	363.48	1.53497	ILMN_2182335	ARID2	AT rich interactive domain 2 (ARID, RFX-like)
1677	1e-07	7.21e-07	1107.66	681.2	0.61499	ILMN_1741957	RABEPK	Rab9 effector protein with kelch motifs
1678	1e-07	7.21e-07	1227.17	1953.06	1.59152	ILMN_1744508	FAM53C	family with sequence similarity 53, member C
1679	1e-07	7.21e-07	1091.38	1771.95	1.62359	ILMN_1700690	VAT1	vesicle amine transport 1
1680	1e-07	7.21e-07	804.88	1251.48	1.55487	ILMN_1740291	POLQ	polymerase (DNA directed), theta
1681	1e-07	7.21e-07	1955.44	1232.13	0.630104	ILMN_1801941	C1orf50	chromosome 1 open reading frame 50
1682	1e-07	7.21e-07	307.53	565.68	1.83943	ILMN_2327994	AZIN1	antizyme inhibitor 1
1683	1e-07	7.21e-07	584.38	945	1.6171	ILMN_1726659	THOP1	thimet oligopeptidase 1
1684	1e-07	7.21e-07	1509.63	2338.66	1.54916	ILMN_2389590	PRKAR1A	protein kinase, cAMP-dependent, regulatory, type I, alpha
1685	1e-07	7.21e-07	686	466.55	0.680102	ILMN_1778032	SURF6	surfeit 6
1686	1e-07	7.21e-07	349.34	576.47	1.65017	ILMN_1810055	ITFG3	integrin alpha FG-GAP repeat containing 3
1687	1e-07	7.21e-07	722.96	1096.19	1.51625	ILMN_1755235	XPO6	exportin 6
1688	1e-07	7.21e-07	1381.13	898.06	0.650236	ILMN_1766981	UNC50	unc-50 homolog (C. elegans)
1689	1e-07	7.21e-07	2547.78	3778.7	1.48313	ILMN_2181445	BCL2L13	BCL2-like 13 (apoptosis facilitator)
1690	1e-07	7.21e-07	902.14	1326.77	1.47069	ILMN_1703564	DYNLRB1	dynein, light chain, roadblock-type 1
1691	1e-07	7.21e-07	1229.98	842.57	0.685027	ILMN_2197846	HADHB	hydroxyacyl-CoA dehydrogenase/3-ketoacyl-CoA thiolase/enoyl-CoA hydratase (trifunctional protein), beta subunit
1692	1e-07	7.21e-07	1295.72	1968.97	1.5196	ILMN_1676842	BTAF1	BTAF1 RNA polymerase II, B-TFIID transcription factor-associated, 170kDa
1693	1e-07	7.21e-07	921.41	636.67	0.690974	ILMN_1747622	CD33	CD33 molecule
1694	1e-07	7.21e-07	598.21	981.6	1.6409	ILMN_3298423	TOX2	TOX high mobility group box family member 2
1695	1e-07	7.21e-07	344.86	530.79	1.53915	ILMN_2407464	FASTK	Fas-activated serine/threonine kinase
1696	1e-07	7.21e-07	603.85	404.96	0.67063	ILMN_1712577	FAM174A	family with sequence similarity 174, member A
1697	1e-07	7.21e-07	270.14	408.59	1.51251	ILMN_1682727	JAZF1	JAZF zinc finger 1
1698	1e-07	7.21e-07	5957.56	3809.53	0.639445	ILMN_1684306	S100A4	S100 calcium binding protein A4
1699	1e-07	7.21e-07	7889.51	5294.07	0.671026	ILMN_1734895	SFT2D1	SFT2 domain containing 1
1700	1e-07	7.21e-07	460.02	312.23	0.678731	ILMN_1669259	ANKRD49	ankyrin repeat domain 49
1701	1e-07	7.21e-07	592.48	974.77	1.64524	ILMN_2152257	SSTR2	somatostatin receptor 2
1702	1e-07	7.21e-07	2194.76	1488.65	0.678275	ILMN_1657796	STMN1	stathmin 1
1703	1e-07	7.21e-07	461.04	689.62	1.49579	ILMN_1700507	CLASP1	cytoplasmic linker associated protein 1
1704	1e-07	7.21e-07	311.4	470.33	1.51037	ILMN_1759341	MAN2B1	mannosidase, alpha, class 2B, member 1
1705	1e-07	7.21e-07	499.2	873.54	1.74988	ILMN_1664537	USP11	ubiquitin specific peptidase 11
1706	1e-07	7.21e-07	289.08	184.83	0.639373	ILMN_2082762	SNORD68	small nucleolar RNA, C/D box 68
1707	1e-07	7.21e-07	285.59	188.41	0.659722	ILMN_1679188	ATP5S	ATP synthase, H+ transporting, mitochondrial Fo complex, subunit s (factor B)
1708	1e-07	7.21e-07	1914.75	2851.26	1.4891	ILMN_1673962	NUP205	nucleoporin 205kDa
1709	1e-07	7.21e-07	650.85	1085.29	1.6675	ILMN_1651767	MKL1	megakaryoblastic leukemia (translocation) 1
1710	1e-07	7.21e-07	488.25	315.77	0.646738	ILMN_1723632	PIGC	phosphatidylinositol glycan anchor biosynthesis, class C
1711	1e-07	7.21e-07	1000.04	659.36	0.659334	ILMN_1749821	MED28	mediator complex subunit 28
1712	1e-07	7.21e-07	510.63	346.02	0.677634	ILMN_1665865	IGFBP4	insulin-like growth factor binding protein 4
1713	1e-07	7.21e-07	700.01	1052.13	1.50302	ILMN_1775074	TUBGCP2	tubulin, gamma complex associated protein 2
1714	1e-07	7.21e-07	1115.72	1717.33	1.53921	ILMN_1793371	KIAA0430	KIAA0430
1715	1e-07	7.21e-07	1079.69	1948.72	1.80489	ILMN_1738759	PIGT	phosphatidylinositol glycan anchor biosynthesis, class T
1716	1e-07	7.21e-07	410.05	600.36	1.46411	ILMN_2130635	FOXRED2	FAD-dependent oxidoreductase domain containing 2
1717	1e-07	7.21e-07	338.61	534.63	1.5789	ILMN_2246510	TSC1	tuberous sclerosis 1
1718	1e-07	7.21e-07	245.84	356.38	1.44964	ILMN_1801377	SLC29A4	solute carrier family 29 (equilibrative nucleoside transporter), member 4
1719	1e-07	7.21e-07	307.22	453.11	1.47487	ILMN_3285162	LOC100131541	uncharacterized LOC100131541
1720	1e-07	7.21e-07	3907.33	2395.22	0.613007	ILMN_1693490	SEC11A	SEC11 homolog A (S. cerevisiae)
1721	1e-07	7.21e-07	223.25	368.93	1.65254	ILMN_1697460	REEP6	receptor accessory protein 6
1722	1e-07	7.21e-07	589.92	862.04	1.46128	ILMN_1655642	FANCI	Fanconi anemia, complementation group I
1723	1e-07	7.21e-07	4574.07	6865.68	1.501	ILMN_1788604	WBP2	WW domain binding protein 2
1724	1e-07	7.21e-07	1199.49	1821.28	1.51838	ILMN_1706539	KDM3B	lysine (K)-specific demethylase 3B
1725	1e-07	7.21e-07	529.79	364.56	0.688122	ILMN_1669940	TMEM38B	transmembrane protein 38B
1726	1e-07	7.21e-07	747.23	1112.89	1.48935	ILMN_1685140	PRRC1	proline-rich coiled-coil 1
1727	1e-07	7.21e-07	1107.26	2138.81	1.93162	ILMN_1770824	ARHGAP4	Rho GTPase activating protein 4
1728	1e-07	7.21e-07	667.77	397.96	0.595954	ILMN_1663447	HNRNPA1	heterogeneous nuclear ribonucleoprotein A1
1729	1e-07	7.21e-07	574.86	850.75	1.47993	ILMN_1696065	SDF4	stromal cell derived factor 4
1730	1e-07	7.21e-07	383.1	242.3	0.632472	ILMN_1803647	FAM162A	family with sequence similarity 162, member A
1731	1e-07	7.21e-07	511.03	322.46	0.631	ILMN_1766916	RPAP3	RNA polymerase II associated protein 3
1732	1e-07	7.21e-07	1041.33	612.71	0.588392	ILMN_1797875	ALOX5AP	arachidonate 5-lipoxygenase-activating protein
1733	2e-07	1.36e-06	470	322.75	0.686702	ILMN_3260618	LOC100128086	APAF1 interacting protein pseudogene
1734	2e-07	1.36e-06	895.22	563.61	0.629577	ILMN_1742456	OSTF1	osteoclast stimulating factor 1
1735	2e-07	1.36e-06	205.12	137.96	0.672582	ILMN_1680393	SNORD55	small nucleolar RNA, C/D box 55
1736	2e-07	1.36e-06	945.36	617.82	0.653529	ILMN_2288784	CCDC34	coiled-coil domain containing 34
1737	2e-07	1.36e-06	260.06	418.89	1.61074	ILMN_1735058	CHST12	carbohydrate (chondroitin 4) sulfotransferase 12
1738	2e-07	1.36e-06	186.66	270.17	1.44739	ILMN_2153332	ATXN1	ataxin 1
1739	2e-07	1.36e-06	430.89	668.73	1.55197	ILMN_1682938	ARF3	ADP-ribosylation factor 3
1740	2e-07	1.36e-06	559.92	358.53	0.640324	ILMN_1660869	LOC643438	huntingtin interacting protein K pseudogene
1741	2e-07	1.36e-06	647.7	964.56	1.48921	ILMN_2338323	CDC25B	cell division cycle 25B
1742	2e-07	1.36e-06	179.87	271.43	1.50903	ILMN_3239060	KRBA1	KRAB-A domain containing 1
1743	2e-07	1.36e-06	1964.5	2859.97	1.45583	ILMN_1670472	FAF2	Fas associated factor family member 2
1744	2e-07	1.36e-06	278.96	188.12	0.674362	ILMN_1726107	UBE2V1	ubiquitin-conjugating enzyme E2 variant 1
1745	2e-07	1.36e-06	269.46	400.29	1.48553	ILMN_1811624	THADA	thyroid adenoma associated
1746	2e-07	1.36e-06	665.86	1020.17	1.53211	ILMN_1768031	DEDD2	death effector domain containing 2
1747	2e-07	1.36e-06	445.57	279.01	0.626187	ILMN_1717262	PROCR	protein C receptor, endothelial
1748	2e-07	1.36e-06	182.98	265.33	1.45005	ILMN_1787718	SLC27A1	solute carrier family 27 (fatty acid transporter), member 1
1749	2e-07	1.36e-06	478.47	717.54	1.49966	ILMN_1810514	SLC25A44	solute carrier family 25, member 44
1750	2e-07	1.36e-06	316.27	197.65	0.624941	ILMN_1723822	PBRM1	polybromo 1
1751	2e-07	1.36e-06	1196.48	1780.21	1.48787	ILMN_1815184	ASPM	asp (abnormal spindle) homolog, microcephaly associated (Drosophila)
1752	2e-07	1.36e-06	378.77	237.36	0.62666	ILMN_1696383	POP4	processing of precursor 4, ribonuclease P/MRP subunit (S. cerevisiae)
1753	2e-07	1.36e-06	662.43	951.03	1.43567	ILMN_1760303	PIK3R1	phosphoinositide-3-kinase, regulatory subunit 1 (alpha)
1754	2e-07	1.36e-06	944.1	644.18	0.682322	ILMN_2415439	NAE1	NEDD8 activating enzyme E1 subunit 1
1755	2e-07	1.36e-06	1673.23	2620.71	1.56626	ILMN_1712432	PSMD2	proteasome (prosome, macropain) 26S subunit, non-ATPase, 2
1756	2e-07	1.36e-06	572.94	367.07	0.640678	ILMN_2056551	RBMX2	RNA binding motif protein, X-linked 2
1757	2e-07	1.36e-06	176.6	118.37	0.670272	ILMN_3235404	SNORA57	small nucleolar RNA, H/ACA box 57
1758	2e-07	1.36e-06	2514.96	3801.11	1.5114	ILMN_1666399	RING1	ring finger protein 1
1759	2e-07	1.36e-06	981.21	1563.68	1.59362	ILMN_1687107	RFWD3	ring finger and WD repeat domain 3
1760	2e-07	1.36e-06	813.85	1293.21	1.589	ILMN_1670899	FBN2	fibrillin 2
1761	2e-07	1.36e-06	1234.2	2213.19	1.79322	ILMN_1754738	AP1M1	adaptor-related protein complex 1, mu 1 subunit
1762	2e-07	1.36e-06	3290.13	4910.9	1.49262	ILMN_1811615	COPA	coatomer protein complex, subunit alpha
1763	2e-07	1.36e-06	203.01	314.48	1.54909	ILMN_3239445	ZBTB42	zinc finger and BTB domain containing 42
1764	2e-07	1.36e-06	2041.7	3000.22	1.46947	ILMN_1815719	PLCG2	phospholipase C, gamma 2 (phosphatidylinositol-specific)
1765	2e-07	1.36e-06	801.9	1158.27	1.44441	ILMN_1799890	ZFYVE20	zinc finger, FYVE domain containing 20
1766	2e-07	1.36e-06	896.92	1403.78	1.56511	ILMN_1790978	ATG7	autophagy related 7
1767	2e-07	1.36e-06	1271.11	1890.21	1.48705	ILMN_1751887	PREP	prolyl endopeptidase
1768	2e-07	1.36e-06	4378.01	6395.91	1.46092	ILMN_1802203	ARF1	ADP-ribosylation factor 1
1769	2e-07	1.36e-06	267.43	419.55	1.56882	ILMN_1700238	ZNF500	zinc finger protein 500
1770	2e-07	1.36e-06	775.32	531.44	0.685446	ILMN_1757384	RAN	RAN, member RAS oncogene family
1771	2e-07	1.36e-06	1011.34	1450.37	1.43411	ILMN_1684746	IPO11	importin 11
1772	2e-07	1.36e-06	5048.12	2831.66	0.560934	ILMN_2190084	VAMP8	vesicle-associated membrane protein 8
1773	2e-07	1.36e-06	425.85	687.13	1.61355	ILMN_3245236	FBRS	fibrosin
1774	2e-07	1.36e-06	484.19	736.02	1.52011	ILMN_1666049	NUP214	nucleoporin 214kDa
1775	2e-07	1.36e-06	861.8	561.53	0.651578	ILMN_1660635	LACTB2	lactamase, beta 2
1776	2e-07	1.36e-06	480.92	779.96	1.62181	ILMN_1705876	NAP1L1	nucleosome assembly protein 1-like 1
1777	2e-07	1.36e-06	1182.58	1884.55	1.59359	ILMN_1664016	ARHGEF18	Rho/Rac guanine nucleotide exchange factor (GEF) 18
1778	2e-07	1.36e-06	282.78	182.64	0.645873	ILMN_1685856	FAM92A1	family with sequence similarity 92, member A1
1779	2e-07	1.36e-06	4144.77	6013.58	1.45088	ILMN_1793474	INSIG1	insulin induced gene 1
1780	2e-07	1.36e-06	725.71	1194.43	1.64588	ILMN_1722059	SAFB	scaffold attachment factor B
1781	2e-07	1.36e-06	782.59	1226.6	1.56736	ILMN_1656057	PLAU	plasminogen activator, urokinase
1782	2e-07	1.36e-06	400.64	607.61	1.5166	ILMN_3242176	UBR3	ubiquitin protein ligase E3 component n-recognin 3 (putative)
1783	2e-07	1.36e-06	570.27	846.66	1.48467	ILMN_1653039	LOC642934	uncharacterized LOC642934
1784	2e-07	1.36e-06	957.83	636.5	0.664523	ILMN_2389273	FXR1	fragile X mental retardation, autosomal homolog 1
1785	2e-07	1.36e-06	548.12	372	0.678683	ILMN_1767612	BBS2	Bardet-Biedl syndrome 2
1786	2e-07	1.36e-06	1265.07	1891.79	1.4954	ILMN_1774196	URM1	ubiquitin related modifier 1
1787	2e-07	1.36e-06	2622.05	3770.49	1.43799	ILMN_2128668	FOXJ3	forkhead box J3
1788	2e-07	1.36e-06	751.71	522.32	0.694842	ILMN_2362245	HNRNPH2	heterogeneous nuclear ribonucleoprotein H2 (H')
1789	2e-07	1.36e-06	692.63	1009.35	1.45727	ILMN_1703650	TNIP1	TNFAIP3 interacting protein 1
1790	2e-07	1.36e-06	3567.97	5588.65	1.56634	ILMN_1671191	UQCRC1	ubiquinol-cytochrome c reductase core protein I
1791	2e-07	1.36e-06	832.62	484.17	0.581502	ILMN_1691436	BLVRA	biliverdin reductase A
1792	2e-07	1.36e-06	1709.71	2527.02	1.47804	ILMN_1784540	KBTBD2	kelch repeat and BTB (POZ) domain containing 2
1793	2e-07	1.36e-06	372.23	541.52	1.4548	ILMN_1652521	MTMR9	myotubularin related protein 9
1794	2e-07	1.36e-06	156.77	224.65	1.43299	ILMN_1738987	HS2ST1	heparan sulfate 2-O-sulfotransferase 1
1795	2e-07	1.36e-06	3964.49	5878.38	1.48276	ILMN_2359789	RAC1	ras-related C3 botulinum toxin substrate 1 (rho family, small GTP binding protein Rac1)
1796	2e-07	1.36e-06	1968.61	2936.95	1.49189	ILMN_1785765	TM9SF2	transmembrane 9 superfamily member 2
1797	2e-07	1.36e-06	269.39	175.15	0.650173	ILMN_1779639	IRAK1BP1	interleukin-1 receptor-associated kinase 1 binding protein 1
1798	2e-07	1.36e-06	651.77	940.73	1.44335	ILMN_2189222	KLHL8	kelch-like family member 8
1799	2e-07	1.36e-06	311.47	210.43	0.675603	ILMN_3310326	MIR221	microRNA 221
1800	2e-07	1.36e-06	823	541.9	0.658445	ILMN_1775703	TRAPPC6A	trafficking protein particle complex 6A
1801	2e-07	1.36e-06	649.65	976.95	1.50381	ILMN_1715173	RPS6KA1	ribosomal protein S6 kinase, 90kDa, polypeptide 1
1802	2e-07	1.36e-06	965.49	1397.18	1.44712	ILMN_1777118	INTS9	integrator complex subunit 9
1803	2e-07	1.36e-06	367.65	243.64	0.662695	ILMN_1695362	ZNF32	zinc finger protein 32
1804	2e-07	1.36e-06	691.39	437.29	0.632479	ILMN_1658351	FIS1	fission 1 (mitochondrial outer membrane) homolog (S. cerevisiae)
1805	2e-07	1.36e-06	974.03	637.9	0.654908	ILMN_1747146	TSG101	tumor susceptibility 101
1806	2e-07	1.36e-06	517.82	350.82	0.677494	ILMN_1671742	UPF3A	UPF3 regulator of nonsense transcripts homolog A (yeast)
1807	2e-07	1.36e-06	6235.43	9349.08	1.49935	ILMN_1701855	PPP1CC	protein phosphatase 1, catalytic subunit, gamma isozyme
1808	2e-07	1.36e-06	287.29	431.87	1.50325	ILMN_1677800	SGTA	small glutamine-rich tetratricopeptide repeat (TPR)-containing, alpha
1809	2e-07	1.36e-06	693.29	1015.19	1.46431	ILMN_1703754	CEP192	centrosomal protein 192kDa
1810	2e-07	1.36e-06	255.44	388.34	1.52028	ILMN_2041161	DENND4A	DENN/MADD domain containing 4A
1811	2e-07	1.36e-06	1171.64	1913.97	1.63358	ILMN_1761912	MGAT1	mannosyl (alpha-1,3-)-glycoprotein beta-1,2-N-acetylglucosaminyltransferase
1812	2e-07	1.36e-06	2295.38	1422.84	0.619871	ILMN_1749297	ACTL6A	actin-like 6A
1813	2e-07	1.36e-06	430.09	628.98	1.46244	ILMN_2064694	STIM1	stromal interaction molecule 1
1814	2e-07	1.36e-06	478.78	702.83	1.46796	ILMN_2222991	ETF1	eukaryotic translation termination factor 1
1815	2e-07	1.36e-06	1974.13	1276.27	0.646497	ILMN_1769634	STRA13	stimulated by retinoic acid 13
1816	2e-07	1.36e-06	438.17	627.37	1.4318	ILMN_1782069	TRAK1	trafficking protein, kinesin binding 1
1817	2e-07	1.36e-06	717.27	478.43	0.667015	ILMN_3244110	FAM156B	family with sequence similarity 156, member B
1818	2e-07	1.36e-06	231.36	347.15	1.50048	ILMN_2339028	PKD1	polycystic kidney disease 1 (autosomal dominant)
1819	2e-07	1.36e-06	1966.56	2828.49	1.43829	ILMN_1781155	LYN	v-yes-1 Yamaguchi sarcoma viral related oncogene homolog
1820	2e-07	1.36e-06	1501.05	2510.34	1.67239	ILMN_1718610	ARHGAP17	Rho GTPase activating protein 17
1821	2e-07	1.36e-06	1215.42	2008.3	1.65235	ILMN_1806122	CHD8	chromodomain helicase DNA binding protein 8
1822	2e-07	1.36e-06	344.49	238.33	0.691834	ILMN_1683992	OXSM	3-oxoacyl-ACP synthase, mitochondrial
1823	2e-07	1.36e-06	807.49	1259.45	1.55971	ILMN_2125747	LOC606724	coronin, actin binding protein, 1A pseudogene
1824	2e-07	1.36e-06	2327.65	3835.91	1.64798	ILMN_2375651	SCNM1	sodium channel modifier 1
1825	2e-07	1.36e-06	252.03	394.49	1.56525	ILMN_2095133	SPTAN1	spectrin, alpha, non-erythrocytic 1
1826	2e-07	1.36e-06	1059.92	703.08	0.663333	ILMN_1654543	MED6	mediator complex subunit 6
1827	2e-07	1.36e-06	2732.76	4047.52	1.48111	ILMN_1799725	DOCK2	dedicator of cytokinesis 2
1828	2e-07	1.36e-06	208.99	303.14	1.4505	ILMN_1755321	AAAS	achalasia, adrenocortical insufficiency, alacrimia
1829	2e-07	1.36e-06	508.01	846.38	1.66607	ILMN_1762835	HELZ	helicase with zinc finger
1830	2e-07	1.36e-06	2458.56	3539.42	1.43963	ILMN_3242205	GMPS	guanine monphosphate synthase
1831	2e-07	1.36e-06	1047.19	1658.08	1.58336	ILMN_1679405	DDX56	DEAD (Asp-Glu-Ala-Asp) box helicase 56
1832	3e-07	1.97e-06	318.59	470.75	1.4776	ILMN_1768363	BAP1	BRCA1 associated protein-1 (ubiquitin carboxy-terminal hydrolase)
1833	3e-07	1.97e-06	232.76	354	1.52088	ILMN_1738749	MAST3	microtubule associated serine/threonine kinase 3
1834	3e-07	1.97e-06	1244.68	1809.2	1.45355	ILMN_2087646	HLX	H2.0-like homeobox
1835	3e-07	1.97e-06	2555.8	1692.34	0.662157	ILMN_1739274	PDHB	pyruvate dehydrogenase (lipoamide) beta
1836	3e-07	1.97e-06	169	118.53	0.701361	ILMN_1773313	USMG5	up-regulated during skeletal muscle growth 5 homolog (mouse)
1837	3e-07	1.97e-06	739.19	1068.27	1.44519	ILMN_1671221	GAPVD1	GTPase activating protein and VPS9 domains 1
1838	3e-07	1.97e-06	392.05	567.94	1.44864	ILMN_2127477	G6PC3	glucose 6 phosphatase, catalytic, 3
1839	3e-07	1.97e-06	401.9	264.4	0.657875	ILMN_1770048	DPH5	diphthamide biosynthesis 5
1840	3e-07	1.97e-06	795.13	529.88	0.666407	ILMN_1733562	TFB1M	transcription factor B1, mitochondrial
1841	3e-07	1.97e-06	708.44	1058.54	1.49418	ILMN_1876266	GJA3	gap junction protein, alpha 3, 46kDa
1842	3e-07	1.97e-06	327.27	486.62	1.48691	ILMN_1749115	RTN2	reticulon 2
1843	3e-07	1.97e-06	484.62	321.33	0.663056	ILMN_1792456	CCDC104	coiled-coil domain containing 104
1844	3e-07	1.97e-06	371.68	546.26	1.46971	ILMN_1654629	TMEM175	transmembrane protein 175
1845	3e-07	1.97e-06	214.96	305.95	1.42329	ILMN_1652797	FAM174B	family with sequence similarity 174, member B
1846	3e-07	1.97e-06	263.37	408.3	1.55029	ILMN_1694539	MAP3K6	mitogen-activated protein kinase kinase kinase 6
1847	3e-07	1.97e-06	4033.44	2741.94	0.679802	ILMN_1749709	NDUFB11	NADH dehydrogenase (ubiquinone) 1 beta subcomplex, 11, 17.3kDa
1848	3e-07	1.97e-06	772.86	520.55	0.673537	ILMN_1761120	TM2D3	TM2 domain containing 3
1849	3e-07	1.97e-06	1142.15	752.02	0.658425	ILMN_2395856	TMEM218	transmembrane protein 218
1850	3e-07	1.97e-06	6425.33	9209.83	1.43336	ILMN_1815107	MATR3	matrin 3
1851	3e-07	1.97e-06	602.03	362.23	0.601681	ILMN_1703441	ZNF593	zinc finger protein 593
1852	3e-07	1.97e-06	587.41	882.26	1.50195	ILMN_1777220	VCP	valosin containing protein
1853	3e-07	1.97e-06	381.69	578.41	1.51539	ILMN_1698478	SNAPC2	small nuclear RNA activating complex, polypeptide 2, 45kDa
1854	3e-07	1.97e-06	4796.31	6832.71	1.42458	ILMN_3269405	HNRNPM	heterogeneous nuclear ribonucleoprotein M
1855	3e-07	1.97e-06	576.56	839.89	1.45673	ILMN_1708375	IRF1	interferon regulatory factor 1
1856	3e-07	1.97e-06	239.33	352.22	1.47169	ILMN_1731609	CHMP6	charged multivesicular body protein 6
1857	3e-07	1.97e-06	260.2	379.69	1.45922	ILMN_1786396	ZZEF1	zinc finger, ZZ-type with EF-hand domain 1
1858	3e-07	1.97e-06	537.81	793.82	1.47602	ILMN_1784553	SDC2	syndecan 2
1859	3e-07	1.97e-06	194.09	276.57	1.42496	ILMN_2169856	C12orf43	chromosome 12 open reading frame 43
1860	3e-07	1.97e-06	377.25	247.93	0.657203	ILMN_1773369	MRPL48	mitochondrial ribosomal protein L48
1861	3e-07	1.97e-06	2211.49	3287.61	1.4866	ILMN_1735180	NCSTN	nicastrin
1862	3e-07	1.97e-06	246.04	366.89	1.49118	ILMN_2343048	ABCB9	ATP-binding cassette, sub-family B (MDR/TAP), member 9
1863	3e-07	1.97e-06	1445.84	1016.4	0.702982	ILMN_2398995	MRPL24	mitochondrial ribosomal protein L24
1864	3e-07	1.97e-06	712.64	496.91	0.697281	ILMN_3208330	LOC100132797	fragile X mental retardation, autosomal homolog 1 pseudogene
1865	3e-07	1.97e-06	592.33	399.55	0.67454	ILMN_1693136	VTI1B	vesicle transport through interaction with t-SNAREs 1B
1866	3e-07	1.97e-06	1154.99	1986.04	1.71953	ILMN_2206188	SHROOM4	shroom family member 4
1867	3e-07	1.97e-06	205.51	303.5	1.47681	ILMN_1714216	TSC2	tuberous sclerosis 2
1868	3e-07	1.97e-06	711.59	1051.89	1.47822	ILMN_1659936	PPP1R15A	protein phosphatase 1, regulatory subunit 15A
1869	3e-07	1.97e-06	1577.68	1106.28	0.701207	ILMN_1738326	EIF4E2	eukaryotic translation initiation factor 4E family member 2
1870	3e-07	1.97e-06	242.58	351.9	1.45066	ILMN_3227060	LOC728931	adenosylmethionine decarboxylase 1 pseudogene
1871	3e-07	1.97e-06	439.56	817.57	1.85997	ILMN_3187328	IP6K1	inositol hexakisphosphate kinase 1
1872	3e-07	1.97e-06	289.51	181.78	0.627889	ILMN_2072391	SNORD31	small nucleolar RNA, C/D box 31
1873	3e-07	1.97e-06	317.71	483.59	1.52211	ILMN_1734153	GDI1	GDP dissociation inhibitor 1
1874	3e-07	1.97e-06	1932.87	2936.03	1.519	ILMN_1775939	SF3B2	splicing factor 3b, subunit 2, 145kDa
1875	3e-07	1.97e-06	7199.47	4639.75	0.644457	ILMN_2180866	RPS26P11	ribosomal protein S26 pseudogene 11
1876	3e-07	1.97e-06	612.78	403.78	0.658931	ILMN_1751345	AP1S1	adaptor-related protein complex 1, sigma 1 subunit
1877	3e-07	1.97e-06	1245.47	1820.2	1.46146	ILMN_2148847	AKIRIN2	akirin 2
1878	3e-07	1.97e-06	179.79	264.98	1.47383	ILMN_1794068	RFX4	regulatory factor X, 4 (influences HLA class II expression)
1879	3e-07	1.97e-06	519.89	787.03	1.51384	ILMN_1781691	TRAK2	trafficking protein, kinesin binding 2
1880	3e-07	1.97e-06	4920.19	3046.2	0.619122	ILMN_1695034	LOC642817	uncharacterized LOC642817
1881	3e-07	1.97e-06	321.13	225.26	0.70146	ILMN_1763365	FAM103A1	family with sequence similarity 103, member A1
1882	3e-07	1.97e-06	855.03	1316.71	1.53996	ILMN_1815500	ITPR3	inositol 1,4,5-trisphosphate receptor, type 3
1883	3e-07	1.97e-06	1868.3	2948.03	1.57792	ILMN_1689446	EIF3G	eukaryotic translation initiation factor 3, subunit G
1884	3e-07	1.97e-06	267.43	178.74	0.668362	ILMN_3238662	SNORD89	small nucleolar RNA, C/D box 89
1885	3e-07	1.97e-06	238.18	343.64	1.44277	ILMN_1690085	STK11IP	serine/threonine kinase 11 interacting protein
1886	3e-07	1.97e-06	2074.98	1411.79	0.680387	ILMN_1803624	TMEM147	transmembrane protein 147
1887	3e-07	1.97e-06	195.71	285.37	1.45813	ILMN_2149952	FLJ45256	uncharacterized LOC400511
1888	3e-07	1.97e-06	558.29	386.05	0.691487	ILMN_1694589	PAQR8	progestin and adipoQ receptor family member VIII
1889	3e-07	1.97e-06	2249.72	1579.99	0.702305	ILMN_1806818	MCM3	minichromosome maintenance complex component 3
1890	3e-07	1.97e-06	710.5	467.36	0.65779	ILMN_1774083	TRIAP1	TP53 regulated inhibitor of apoptosis 1
1891	3e-07	1.97e-06	2205.36	1528.21	0.692953	ILMN_1761113	GNL2	guanine nucleotide binding protein-like 2 (nucleolar)
1892	3e-07	1.97e-06	319.88	223.49	0.698668	ILMN_1656293	GOSR2	golgi SNAP receptor complex member 2
1893	3e-07	1.97e-06	715.58	1225.6	1.71274	ILMN_2371280	CSF3R	colony stimulating factor 3 receptor (granulocyte)
1894	3e-07	1.97e-06	1570.9	2348.88	1.49524	ILMN_1708101	LMNB2	lamin B2
1895	3e-07	1.97e-06	427.87	616.06	1.43983	ILMN_1795949	CORO7	coronin 7
1896	3e-07	1.97e-06	1207.62	1779.67	1.4737	ILMN_1759563	NRIP3	nuclear receptor interacting protein 3
1897	3e-07	1.97e-06	319.96	218.08	0.681585	ILMN_2163070	KHDC1	KH homology domain containing 1
1898	3e-07	1.97e-06	337.35	191.78	0.56849	ILMN_1692790	ITGB3BP	integrin beta 3 binding protein (beta3-endonexin)
1899	3e-07	1.97e-06	311.97	445.68	1.4286	ILMN_2173919	MYO9A	myosin IXA
1900	3e-07	1.97e-06	183.92	270.64	1.47151	ILMN_2084059	SLC12A4	solute carrier family 12 (potassium/chloride transporter), member 4
1901	3e-07	1.97e-06	1227.8	811.41	0.660865	ILMN_1813028	CBX5	chromobox homolog 5
1902	3e-07	1.97e-06	239.49	166.65	0.695854	ILMN_1775405	ARL4A	ADP-ribosylation factor-like 4A
1903	3e-07	1.97e-06	942.29	668.83	0.709792	ILMN_1800543	SCFD1	sec1 family domain containing 1
1904	4e-07	2.55e-06	283.18	178.76	0.631259	ILMN_1756826	MORN2	MORN repeat containing 2
1905	4e-07	2.55e-06	671.03	461.77	0.688151	ILMN_1747078	HYLS1	hydrolethalus syndrome 1
1906	4e-07	2.55e-06	914.27	1636.19	1.78961	ILMN_3239343	STAG3L3	stromal antigen 3-like 3
1907	4e-07	2.55e-06	647.47	974.49	1.50507	ILMN_1674698	AARS2	alanyl-tRNA synthetase 2, mitochondrial
1908	4e-07	2.55e-06	201.53	296.37	1.4706	ILMN_1753467	SAMD4B	sterile alpha motif domain containing 4B
1909	4e-07	2.55e-06	3498.81	5223.12	1.49283	ILMN_1657283	ALKBH5	alkB, alkylation repair homolog 5 (E. coli)
1910	4e-07	2.55e-06	190.02	309.82	1.63046	ILMN_2044226	PPP3CA	protein phosphatase 3, catalytic subunit, alpha isozyme
1911	4e-07	2.55e-06	189.75	284.96	1.50177	ILMN_2062524	RBBP4	retinoblastoma binding protein 4
1912	4e-07	2.55e-06	2305.01	1555.14	0.674678	ILMN_1663002	STOML2	stomatin (EPB72)-like 2
1913	4e-07	2.55e-06	218.43	323.92	1.48295	ILMN_1797298	ARMC7	armadillo repeat containing 7
1914	4e-07	2.55e-06	1601	2305.02	1.43974	ILMN_1749213	SDF2L1	stromal cell-derived factor 2-like 1
1915	4e-07	2.55e-06	555.34	806.35	1.45199	ILMN_1771800	PRKCA	protein kinase C, alpha
1916	4e-07	2.55e-06	1362.31	931.52	0.68378	ILMN_2143148	TM2D1	TM2 domain containing 1
1917	4e-07	2.55e-06	822	538.36	0.654939	ILMN_2228873	STARD3NL	STARD3 N-terminal like
1918	4e-07	2.55e-06	772.15	1116.5	1.44596	ILMN_1736548	PHACTR4	phosphatase and actin regulator 4
1919	4e-07	2.55e-06	1859.45	2759.79	1.4842	ILMN_1680134	CARM1	coactivator-associated arginine methyltransferase 1
1920	4e-07	2.55e-06	457.03	690.63	1.51113	ILMN_1789364	ZNF789	zinc finger protein 789
1921	4e-07	2.55e-06	301.56	207.94	0.689548	ILMN_2410864	RAB28	RAB28, member RAS oncogene family
1922	4e-07	2.55e-06	1238.31	829.2	0.669622	ILMN_1753353	SLBP	stem-loop binding protein
1923	4e-07	2.55e-06	610.07	1019.9	1.67178	ILMN_1782459	OSBPL8	oxysterol binding protein-like 8
1924	4e-07	2.55e-06	422.17	624.67	1.47966	ILMN_1765082	RBM10	RNA binding motif protein 10
1925	4e-07	2.55e-06	295.37	433.86	1.46887	ILMN_1810387	PLAA	phospholipase A2-activating protein
1926	4e-07	2.55e-06	302.42	453.06	1.49812	ILMN_1705213	TMBIM1	transmembrane BAX inhibitor motif containing 1
1927	4e-07	2.55e-06	779.9	526.4	0.674958	ILMN_1687922	RP9	retinitis pigmentosa 9 (autosomal dominant)
1928	4e-07	2.55e-06	249.09	396.25	1.59079	ILMN_2362581	FNDC3A	fibronectin type III domain containing 3A
1929	4e-07	2.55e-06	266.95	186.93	0.700243	ILMN_1656335	RIT1	Ras-like without CAAX 1
1930	4e-07	2.55e-06	748.14	1066.19	1.42512	ILMN_1724407	TACC3	transforming, acidic coiled-coil containing protein 3
1931	4e-07	2.55e-06	1189.19	1748.7	1.4705	ILMN_2331636	ACACA	acetyl-CoA carboxylase alpha
1932	4e-07	2.55e-06	2092.75	1343.64	0.642045	ILMN_1696708	C14orf166	chromosome 14 open reading frame 166
1933	4e-07	2.55e-06	4411.98	3100.43	0.70273	ILMN_1689445	POLR2H	polymerase (RNA) II (DNA directed) polypeptide H
1934	4e-07	2.55e-06	378.96	578.73	1.52715	ILMN_1742379	IFT122	intraflagellar transport 122 homolog (Chlamydomonas)
1935	4e-07	2.55e-06	3744.94	6214.29	1.65938	ILMN_1783956	ATP8B4	ATPase, class I, type 8B, member 4
1936	4e-07	2.55e-06	494.28	325.41	0.658352	ILMN_2179397	TATDN1	TatD DNase domain containing 1
1937	4e-07	2.55e-06	583.31	400.83	0.687165	ILMN_2062468	IGFBP7	insulin-like growth factor binding protein 7
1938	4e-07	2.55e-06	1351.01	931.96	0.689825	ILMN_1809590	GINS2	GINS complex subunit 2 (Psf2 homolog)
1939	4e-07	2.55e-06	1151.35	1712.86	1.4877	ILMN_1672878	ABR	active BCR-related
1940	4e-07	2.55e-06	10692.64	15668.75	1.46538	ILMN_2058141	HMGN2	high mobility group nucleosomal binding domain 2
1941	4e-07	2.55e-06	939.05	657.39	0.700059	ILMN_1726755	COPS4	COP9 signalosome subunit 4
1942	4e-07	2.55e-06	374.24	242.87	0.648969	ILMN_1733191	CCDC26	coiled-coil domain containing 26
1943	4e-07	2.55e-06	426.17	272.83	0.640191	ILMN_1690911	C16orf87	chromosome 16 open reading frame 87
1944	4e-07	2.55e-06	5421.64	8936.04	1.64822	ILMN_1802252	GAPDH	glyceraldehyde-3-phosphate dehydrogenase
1945	4e-07	2.55e-06	390.59	264.36	0.676822	ILMN_1655734	RPF1	ribosome production factor 1 homolog (S. cerevisiae)
1946	4e-07	2.55e-06	626.52	384.99	0.61449	ILMN_1685661	RRP15	ribosomal RNA processing 15 homolog (S. cerevisiae)
1947	4e-07	2.55e-06	846.55	1401.62	1.65568	ILMN_2399503	UBN1	ubinuclein 1
1948	4e-07	2.55e-06	668.83	999.97	1.4951	ILMN_1735474	R3HCC1	R3H domain and coiled-coil containing 1
1949	4e-07	2.55e-06	1607.69	2285.69	1.42172	ILMN_1689123	CCNK	cyclin K
1950	4e-07	2.55e-06	2081.14	1360.95	0.653944	ILMN_1733305	EIF2A	eukaryotic translation initiation factor 2A, 65kDa
1951	4e-07	2.55e-06	220.45	350.97	1.59206	ILMN_1781234	CCDC22	coiled-coil domain containing 22
1952	4e-07	2.55e-06	453.96	299.66	0.660102	ILMN_1731720	PDRG1	p53 and DNA-damage regulated 1
1953	4e-07	2.55e-06	843.26	590.22	0.699926	ILMN_1737195	CENPK	centromere protein K
1954	4e-07	2.55e-06	3597.83	5292.87	1.47113	ILMN_1688753	PTDSS1	phosphatidylserine synthase 1
1955	4e-07	2.55e-06	299.15	440.53	1.47261	ILMN_1729546	C19orf54	chromosome 19 open reading frame 54
1956	4e-07	2.55e-06	625.11	437.29	0.699541	ILMN_1761844	ZCCHC17	zinc finger, CCHC domain containing 17
1957	4e-07	2.55e-06	374.9	560.16	1.49416	ILMN_1723021	ICMT	isoprenylcysteine carboxyl methyltransferase
1958	4e-07	2.55e-06	6553.83	4360.98	0.665409	ILMN_1652123	HMGN1	high mobility group nucleosome binding domain 1
1959	5e-07	3.1e-06	1265.14	851.42	0.672985	ILMN_1803348	EHBP1	EH domain binding protein 1
1960	5e-07	3.1e-06	1120.55	1657.83	1.47948	ILMN_1665212	EDC4	enhancer of mRNA decapping 4
1961	5e-07	3.1e-06	1358.05	966.74	0.711859	ILMN_1739210	NSL1	NSL1, MIS12 kinetochore complex component
1962	5e-07	3.1e-06	199.98	280.09	1.40059	ILMN_1749591	ITGAL	integrin, alpha L (antigen CD11A (p180), lymphocyte function-associated antigen 1; alpha polypeptide)
1963	5e-07	3.1e-06	343.34	231.02	0.672861	ILMN_1700074	SNORA62	small nucleolar RNA, H/ACA box 62
1964	5e-07	3.1e-06	168.36	240.32	1.42742	ILMN_1810191	PLA2G4C	phospholipase A2, group IVC (cytosolic, calcium-independent)
1965	5e-07	3.1e-06	769.72	1144.83	1.48733	ILMN_2126344	SEC16A	SEC16 homolog A (S. cerevisiae)
1966	5e-07	3.1e-06	350.07	505.31	1.44345	ILMN_1691508	PLAUR	plasminogen activator, urokinase receptor
1967	5e-07	3.1e-06	297.04	449.45	1.5131	ILMN_1651438	ZFPM1	zinc finger protein, FOG family member 1
1968	5e-07	3.1e-06	1265.83	1817.18	1.43556	ILMN_1774890	LAS1L	LAS1-like (S. cerevisiae)
1969	5e-07	3.1e-06	456.9	317.24	0.694331	ILMN_1797530	CHCHD5	coiled-coil-helix-coiled-coil-helix domain containing 5
1970	5e-07	3.1e-06	199.22	136.52	0.685273	ILMN_1751789	HNMT	histamine N-methyltransferase
1971	5e-07	3.1e-06	133.92	195.27	1.45811	ILMN_1690253	SYNPO2L	synaptopodin 2-like
1972	5e-07	3.1e-06	1810.04	1257.86	0.694935	ILMN_1685258	TMEM14B	transmembrane protein 14B
1973	5e-07	3.1e-06	1477.81	2165.51	1.46535	ILMN_1692760	DPAGT1	dolichyl-phosphate (UDP-N-acetylglucosamine) N-acetylglucosaminephosphotransferase 1 (GlcNAc-1-P transferase)
1974	5e-07	3.1e-06	294.89	439.13	1.48913	ILMN_1775235	AFF3	AF4/FMR2 family, member 3
1975	5e-07	3.1e-06	433.12	282.67	0.652637	ILMN_1801584	CXCR4	chemokine (C-X-C motif) receptor 4
1976	5e-07	3.1e-06	692.49	972.69	1.40463	ILMN_1672940	ZNF562	zinc finger protein 562
1977	5e-07	3.1e-06	272.25	391.16	1.43677	ILMN_1656904	SLC1A4	solute carrier family 1 (glutamate/neutral amino acid transporter), member 4
1978	5e-07	3.1e-06	367.69	243.02	0.660937	ILMN_1756417	ANKRD37	ankyrin repeat domain 37
1979	5e-07	3.1e-06	3919.54	5697.14	1.45352	ILMN_1770412	AHCYL1	adenosylhomocysteinase-like 1
1980	5e-07	3.1e-06	1341.5	885.1	0.659784	ILMN_3244395	LOC728877	COBW domain containing 3 pseudogene
1981	5e-07	3.1e-06	578.94	884.28	1.52741	ILMN_1803143	SYVN1	synovial apoptosis inhibitor 1, synoviolin
1982	5e-07	3.1e-06	11015.92	7272.41	0.660173	ILMN_1808041	RPL10A	ribosomal protein L10a
1983	5e-07	3.1e-06	1784.38	1098.81	0.615794	ILMN_1713636	S100A6	S100 calcium binding protein A6
1984	5e-07	3.1e-06	152.03	214.89	1.41347	ILMN_1811171	GPR132	G protein-coupled receptor 132
1985	5e-07	3.1e-06	328.68	214.01	0.65112	ILMN_1659682	GALK2	galactokinase 2
1986	5e-07	3.1e-06	2676.22	3920.49	1.46494	ILMN_1807304	MBNL1	muscleblind-like splicing regulator 1
1987	5e-07	3.1e-06	251.88	361.12	1.4337	ILMN_1722533	KATNAL1	katanin p60 subunit A-like 1
1988	5e-07	3.1e-06	301.29	202.31	0.671479	ILMN_1790309	PINX1	PIN2/TERF1 interacting, telomerase inhibitor 1
1989	5e-07	3.1e-06	2169.11	3127.23	1.44171	ILMN_1656111	MYLIP	myosin regulatory light chain interacting protein
1990	5e-07	3.1e-06	195.64	291.1	1.48794	ILMN_1661299	TLE6	transducin-like enhancer of split 6
1991	5e-07	3.1e-06	540.77	362.82	0.670932	ILMN_1694780	GCHFR	GTP cyclohydrolase I feedback regulator
1992	5e-07	3.1e-06	1276.1	2134.21	1.67245	ILMN_1776080	GTPBP6	GTP binding protein 6 (putative)
1993	5e-07	3.1e-06	603.78	418.46	0.693067	ILMN_1655046	NUTF2	nuclear transport factor 2
1994	5e-07	3.1e-06	350.61	565.37	1.61253	ILMN_1718303	PVRL2	poliovirus receptor-related 2 (herpesvirus entry mediator B)
1995	5e-07	3.1e-06	639.06	1057.97	1.65551	ILMN_1735735	KATNB1	katanin p80 (WD repeat containing) subunit B 1
1996	5e-07	3.1e-06	2669.15	4285.28	1.60548	ILMN_2379130	IRAK1	interleukin-1 receptor-associated kinase 1
[truncated: 2,513 more rows]

## Sheet: GONH2 Transcripts T cells
Supplementary Dataset 1: T cells (Jurkat cell line) gene expression after GONH2 incubation
	FC <1
	FC >1
	Parametricp-value	FDR	Geom mean of intensities Controls	Geom mean of intensities GONH2	Fold Change	UniqueID	Symbol	Name
1	< 1e-07	< 1e-07	1673	458.18	0.273973	ILMN_1664861	ID1	inhibitor of DNA binding 1, dominant negative helix-loop-helix protein
2	< 1e-07	< 1e-07	134.52	109.8	4	ILMN_1686664	MT2A	metallothionein 2A
3	< 1e-07	< 1e-07	466.99	395.81	2.5	ILMN_1691156	MT1A	metallothionein 1A
4	< 1e-07	< 1e-07	1237.68	1046.51	2.94118	ILMN_1702691	TNFAIP3	tumor necrosis factor, alpha-induced protein 3
5	< 1e-07	< 1e-07	488.53	575.66	2.77778	ILMN_2376205	LTB	lymphotoxin beta (TNF superfamily, member 3)
6	< 1e-07	< 1e-07	835.97	986.03	2.85714	ILMN_1671509	CCL3	chemokine (C-C motif) ligand 3
7	< 1e-07	< 1e-07	223.73	263.59	2.7027	ILMN_1775501	IL1B	interleukin 1, beta
8	< 1e-07	< 1e-07	318.44	389.39	2.32558	ILMN_1775170	MT1X	metallothionein 1X
9	< 1e-07	< 1e-07	1064.17	888.71	2.7027	ILMN_1674063	OAS2	2'-5'-oligoadenylate synthetase 2, 69/71kDa
10	< 1e-07	< 1e-07	4378.01	5179.55	2.5641	ILMN_1659960	IL4I1	interleukin 4 induced 1
11	< 1e-07	< 1e-07	223.37	261.94	2.32558	ILMN_1779071	FEZ1	fasciculation and elongation protein zeta 1 (zygin I)
12	< 1e-07	< 1e-07	211.76	179.58	2.32558	ILMN_1683146	FTH1	ferritin, heavy polypeptide 1
13	< 1e-07	< 1e-07	1018.04	4078.04	0.42735	ILMN_1762899	EGR1	early growth response 1
14	< 1e-07	< 1e-07	462.63	549.54	2.12766	ILMN_1798181	IRF7	interferon regulatory factor 7
15	< 1e-07	< 1e-07	623.79	531.98	2.08333	ILMN_2098126	CCL5	chemokine (C-C motif) ligand 5
16	< 1e-07	< 1e-07	180.07	535.49	0.480769	ILMN_1719433	CD1D	CD1d molecule
17	< 1e-07	< 1e-07	2562.8	6470.9	0.429185	ILMN_1732296	ID3	inhibitor of DNA binding 3, dominant negative helix-loop-helix protein
18	< 1e-07	< 1e-07	170.63	201.94	2.32558	ILMN_2100209	CCL4L1	chemokine (C-C motif) ligand 4-like 1
19	< 1e-07	< 1e-07	107.31	133.74	2	ILMN_1685122	COL9A2	collagen, type IX, alpha 2
20	< 1e-07	< 1e-07	2934.64	3473.43	1.96078	ILMN_1796316	MMP9	matrix metallopeptidase 9 (gelatinase B, 92kDa gelatinase, 92kDa type IV collagenase)
21	< 1e-07	< 1e-07	269.39	224.49	2.04082	ILMN_1716276	CCL4L2	chemokine (C-C motif) ligand 4-like 2
22	< 1e-07	< 1e-07	427.99	509.51	2.12766	ILMN_2184373	IL8	interleukin 8
23	< 1e-07	< 1e-07	5601.09	4551.25	1.85185	ILMN_1810191	PLA2G4C	phospholipase A2, group IVC (cytosolic, calcium-independent)
24	< 1e-07	< 1e-07	330.29	391.12	1.96078	ILMN_2218856	CCL3L1	chemokine (C-C motif) ligand 3-like 1
25	< 1e-07	< 1e-07	758.57	636.53	1.85185	ILMN_1701911	C5orf20	chromosome 5 open reading frame 20
26	< 1e-07	< 1e-07	468.32	563.33	2.12766	ILMN_2105573	CCL3L3	chemokine (C-C motif) ligand 3-like 3
27	< 1e-07	< 1e-07	180.82	217.77	1.78571	ILMN_1687384	IFI6	interferon, alpha-inducible protein 6
28	< 1e-07	< 1e-07	524.57	617.61	1.78571	ILMN_1795762	PLEK	pleckstrin
29	< 1e-07	< 1e-07	177.96	490.44	0.584795	ILMN_2316806	RWDD1	RWD domain containing 1
30	< 1e-07	< 1e-07	233.27	283.09	1.85185	ILMN_2049766	NFE2L3	nuclear factor, erythroid 2-like 3
31	< 1e-07	< 1e-07	850.48	720.78	1.78571	ILMN_2112988	NCF1C	neutrophil cytosolic factor 1C pseudogene
32	< 1e-07	< 1e-07	1358.05	1124.74	1.75439	ILMN_1745397	OAS3	2'-5'-oligoadenylate synthetase 3, 100kDa
33	< 1e-07	< 1e-07	424.59	357.16	1.66667	ILMN_1749109	PSAP	prosaposin
34	< 1e-07	< 1e-07	2843.32	3411.79	1.78571	ILMN_2173611	MT1E	metallothionein 1E
35	< 1e-07	< 1e-07	750.65	894.71	1.75439	ILMN_1759326	P2RX7	purinergic receptor P2X, ligand-gated ion channel, 7
36	< 1e-07	< 1e-07	1196.64	2803.85	0.625	ILMN_1653709	TIMM9	translocase of inner mitochondrial membrane 9 homolog (yeast)
37	< 1e-07	< 1e-07	172.01	203.67	1.6129	ILMN_1697309	NCF1	neutrophil cytosolic factor 1
38	< 1e-07	< 1e-07	211.82	572.93	0.617284	ILMN_1655913	NUCB2	nucleobindin 2
39	< 1e-07	< 1e-07	6596.18	7777.84	1.6129	ILMN_2124802	MT1H	metallothionein 1H
40	< 1e-07	< 1e-07	593.15	503.68	1.6129	ILMN_1696749	LMNA	lamin A/C
41	< 1e-07	< 1e-07	245.89	666.07	0.625	ILMN_1651826	BASP1	brain abundant, membrane attached signal protein 1
42	< 1e-07	< 1e-07	650.51	774.78	1.6129	ILMN_1728106	TNF	tumor necrosis factor
43	< 1e-07	< 1e-07	125.19	321.2	0.625	ILMN_1695530	MS4A3	membrane-spanning 4-domains, subfamily A, member 3 (hematopoietic cell-specific)
44	< 1e-07	< 1e-07	348.39	808.95	0.625	ILMN_1653205	C8orf59	chromosome 8 open reading frame 59
45	< 1e-07	< 1e-07	725.45	1696.83	0.628931	ILMN_2131880	DPY30	dpy-30 homolog (C, elegans)
46	< 1e-07	< 1e-07	2075.91	888.96	0.628931	ILMN_2192032	SRP19	signal recognition particle 19kDa
47	< 1e-07	< 1e-07	293.76	828.55	0.609756	ILMN_1691570	METTL5	methyltransferase like 5
48	< 1e-07	< 1e-07	271.41	574.14	0.632911	ILMN_1814230	MTCP1	mature T-cell proliferation 1
49	< 1e-07	< 1e-07	280.48	545.09	0.645161	ILMN_1686573	DEFB1	defensin, beta 1
50	< 1e-07	< 1e-07	151.32	181.27	1.63934	ILMN_1773154	NFKBIA	nuclear factor of kappa light polypeptide gene enhancer in B-cells inhibitor, alpha
51	< 1e-07	< 1e-07	438.4	366.71	1.5873	ILMN_2186806	HLA-F	major histocompatibility complex, class I, F
52	< 1e-07	< 1e-07	781.58	1677.33	0.649351	ILMN_2122952	CISD1	CDGSH iron sulfur domain 1
53	< 1e-07	< 1e-07	136.65	317.03	0.641026	ILMN_2228710	PDCD5	programmed cell death 5
54	< 1e-07	< 1e-07	168.36	314.41	0.649351	ILMN_1694259	NSA2	NSA2 ribosome biogenesis homolog (S, cerevisiae)
55	< 1e-07	< 1e-07	950.6	1903.28	0.641026	ILMN_2343010	BOLA3	bolA family member 3
56	< 1e-07	< 1e-07	274.85	540.37	0.649351	ILMN_1730628	RNASE2	ribonuclease, RNase A family, 2 (liver, eosinophil-derived neurotoxin)
57	< 1e-07	< 1e-07	2882.28	5957.74	0.636943	ILMN_1665483	KIAA0020	KIAA0020
58	< 1e-07	< 1e-07	3021.33	5417.01	0.653595	ILMN_1807611	PPIG	peptidylprolyl isomerase G (cyclophilin G)
59	< 1e-07	< 1e-07	4100.23	2394.74	0.653595	ILMN_1807633	HRSP12	heat-responsive protein 12
60	< 1e-07	< 1e-07	129.5	265.87	0.645161	ILMN_2281502	DHRS9	dehydrogenase/reductase (SDR family) member 9
61	< 1e-07	< 1e-07	434.15	361.43	1.49254	ILMN_1719695	NFKBIZ	nuclear factor of kappa light polypeptide gene enhancer in B-cells inhibitor, zeta
62	< 1e-07	< 1e-07	422.69	500.26	1.53846	ILMN_2375879	VEGFA	vascular endothelial growth factor A
63	< 1e-07	< 1e-07	474.93	839.35	0.666667	ILMN_1664167	RPF2	ribosome production factor 2 homolog (S, cerevisiae)
64	< 1e-07	< 1e-07	509.47	603.58	1.6129	ILMN_1805228	LRG1	leucine-rich alpha-2-glycoprotein 1
65	< 1e-07	< 1e-07	9100.61	11036.85	1.5625	ILMN_2345353	LST1	leukocyte specific transcript 1
66	< 1e-07	< 1e-07	984.26	1190.68	1.66667	ILMN_1652787	PIK3AP1	phosphoinositide-3-kinase adaptor protein 1
67	< 1e-07	< 1e-07	14087.68	16602.48	1.6129	ILMN_1662618	SQSTM1	sequestosome 1
68	< 1e-07	< 1e-07	931.77	1103.11	1.49254	ILMN_1718766	MT1F	metallothionein 1F
69	< 1e-07	< 1e-07	3417.09	2140.25	0.675676	ILMN_1726603	ATP5I	ATP synthase, H+ transporting, mitochondrial Fo complex, subunit E
70	< 1e-07	< 1e-07	295.37	353.31	1.53846	ILMN_1780582	CD83	CD83 molecule
71	< 1e-07	< 1e-07	482.81	232.05	0.636943	ILMN_2154322	SEMA3E	sema domain, immunoglobulin domain (Ig), short basic domain, secreted, (semaphorin) 3E
72	< 1e-07	< 1e-07	293.33	246.09	1.51515	ILMN_1684585	ACSL1	acyl-CoA synthetase long-chain family member 1
73	< 1e-07	< 1e-07	3210.69	5314.4	0.662252	ILMN_1712678	RPS27L	ribosomal protein S27-like
74	< 1e-07	< 1e-07	322.37	138.12	0.636943	ILMN_3280628	LOC100132658	NSA2 ribosome biogenesis homolog (S, cerevisiae) pseudogene
75	< 1e-07	< 1e-07	442.5	369.72	1.63934	ILMN_2385647	ALAS1	aminolevulinate, delta-, synthase 1
76	< 1e-07	< 1e-07	1232.87	1462.09	1.53846	ILMN_1778321	SLC2A6	solute carrier family 2 (facilitated glucose transporter), member 6
77	< 1e-07	< 1e-07	306.05	568.83	0.653595	ILMN_2110532	RPL26L1	ribosomal protein L26-like 1
78	< 1e-07	< 1e-07	314.99	584.69	0.649351	ILMN_1668345	OAF	OAF homolog (Drosophila)
79	< 1e-07	< 1e-07	609.26	743.88	1.49254	ILMN_1762594	NOD2	nucleotide-binding oligomerization domain containing 2
80	< 1e-07	< 1e-07	1957.85	1208.23	0.671141	ILMN_1764362	LYAR	Ly1 antibody reactive
81	< 1e-07	< 1e-07	5597.26	3645.04	0.694444	ILMN_1670420	METAP2	methionyl aminopeptidase 2
82	< 1e-07	< 1e-07	725.27	459.98	0.684932	ILMN_2128967	C11orf1	chromosome 11 open reading frame 1
83	< 1e-07	< 1e-07	798.64	1698.81	0.649351	ILMN_1731206	NKD2	naked cuticle homolog 2 (Drosophila)
84	< 1e-07	< 1e-07	300.82	487.03	0.671141	ILMN_1804988	MOAP1	modulator of apoptosis 1
85	< 1e-07	< 1e-07	1451.12	931.56	0.689655	ILMN_1718271	MTIF3	mitochondrial translational initiation factor 3
86	< 1e-07	< 1e-07	962.1	1564.11	0.671141	ILMN_1662318	CCDC59	coiled-coil domain containing 59
87	< 1e-07	< 1e-07	193.39	339.34	0.657895	ILMN_1682857	NDUFAF2	NADH dehydrogenase (ubiquinone) complex I, assembly factor 2
88	< 1e-07	< 1e-07	160.56	192.95	1.47059	ILMN_2123743	FCER1G	Fc fragment of IgE, high affinity I, receptor for; gamma polypeptide
89	< 1e-07	< 1e-07	4608.95	2888.74	0.671141	ILMN_1773620	SMARCC2	SWI/SNF related, matrix associated, actin dependent regulator of chromatin, subfamily c, member 2
90	< 1e-07	< 1e-07	3516.78	6250.17	0.662252	ILMN_1652085	MPHOSPH10	M-phase phosphoprotein 10 (U3 small nucleolar ribonucleoprotein)
91	< 1e-07	< 1e-07	163.99	138.93	1.47059	ILMN_1791771	HCK	hemopoietic cell kinase
92	< 1e-07	< 1e-07	607.54	486.89	1.51515	ILMN_3247506	FCGR1C	Fc fragment of IgG, high affinity Ic, receptor (CD64), pseudogene
93	< 1e-07	< 1e-07	921.16	1105.44	1.53846	ILMN_1701461	TIMP3	TIMP metallopeptidase inhibitor 3
94	< 1e-07	< 1e-07	5775.85	3760.27	0.689655	ILMN_1675848	MYL12A	myosin, light chain 12A, regulatory, non-sarcomeric
95	< 1e-07	< 1e-07	380.49	245	0.684932	ILMN_1809478	SSBP1	single-stranded DNA binding protein 1, mitochondrial
96	< 1e-07	< 1e-07	1003.83	628.17	0.666667	ILMN_1805998	C18orf21	chromosome 18 open reading frame 21
97	< 1e-07	< 1e-07	833.16	999.38	1.44928	ILMN_1662358	MX1	myxovirus (influenza virus) resistance 1, interferon-inducible protein p78 (mouse)
98	< 1e-07	< 1e-07	260.84	309.6	1.47059	ILMN_1745994	GAS7	growth arrest-specific 7
99	< 1e-07	< 1e-07	416.31	346.54	1.44928	ILMN_1720158	ETS2	v-ets avian erythroblastosis virus E26 oncogene homolog 2
100	< 1e-07	< 1e-07	1754.86	2861.88	0.684932	ILMN_1765644	COMMD8	COMM domain containing 8
101	< 1e-07	< 1e-07	574.92	371.42	0.699301	ILMN_1805828	VRK1	vaccinia related kinase 1
102	< 1e-07	< 1e-07	2054.19	1752.32	1.51515	ILMN_1790978	ATG7	autophagy related 7
103	< 1e-07	< 1e-07	1202.26	766.8	0.694444	ILMN_1728605	TTC3	tetratricopeptide repeat domain 3
104	< 1e-07	< 1e-07	555.73	363.24	0.694444	ILMN_1774823	RPL34	ribosomal protein L34
105	< 1e-07	< 1e-07	451.75	375.32	1.42857	ILMN_2400874	SCYL1	SCY1-like 1 (S, cerevisiae)
106	< 1e-07	< 1e-07	255.25	453.46	0.653595	ILMN_2214997	LRRFIP1	leucine rich repeat (in FLII) interacting protein 1
107	< 1e-07	< 1e-07	4165.81	5034.8	1.51515	ILMN_2409167	ANXA2	annexin A2
108	< 1e-07	< 1e-07	620.07	975.35	0.704225	ILMN_1797974	AIG1	androgen-induced 1
109	< 1e-07	< 1e-07	263.55	392.9	0.699301	ILMN_2166865	ENY2	enhancer of yellow 2 homolog (Drosophila)
110	< 1e-07	< 1e-07	3557.23	2219.22	0.675676	ILMN_1781285	DUSP1	dual specificity phosphatase 1
111	< 1e-07	8.49e-06	1244.78	1967.61	0.684932	ILMN_3211488	LOC400061	NSA2 ribosome biogenesis homolog (S, cerevisiae) pseudogene
112	< 1e-07	8.49e-06	199.58	307.74	0.70922	ILMN_2167616	NACA	nascent polypeptide-associated complex alpha subunit
113	< 1e-07	8.49e-06	1285.8	820.15	0.714286	ILMN_2119945	NDUFB3	NADH dehydrogenase (ubiquinone) 1 beta subcomplex, 3, 12kDa
114	< 1e-07	8.49e-06	215	350.45	0.714286	ILMN_2076600	ITM2A	integral membrane protein 2A
115	< 1e-07	8.49e-06	2162.05	2565.78	1.42857	ILMN_1651832	EHD1	EH-domain containing 1
116	< 1e-07	8.49e-06	238.08	384.08	0.671141	ILMN_2076658	MRPL1	mitochondrial ribosomal protein L1
117	< 1e-07	8.49e-06	293.2	351.73	1.40845	ILMN_1668721	CCND3	cyclin D3
118	< 1e-07	8.49e-06	152.85	233.61	0.714286	ILMN_1805474	C1orf131	chromosome 1 open reading frame 131
119	< 1e-07	8.49e-06	1918.46	1250.02	0.714286	ILMN_1756674	ATP5EP2	ATP synthase, H+ transporting, mitochondrial F1 complex, epsilon subunit pseudogene 2
120	< 1e-07	8.49e-06	2075.23	1347.13	0.714286	ILMN_3306270	RPL31P10	ribosomal protein L31 pseudogene 10
121	< 1e-07	8.49e-06	4289.02	2747.3	0.689655	ILMN_1807807	SKA2	spindle and kinetochore associated complex subunit 2
122	< 1e-07	8.49e-06	268.48	445.56	0.704225	ILMN_1802923	APOC2	apolipoprotein C-II
123	< 1e-07	8.49e-06	1882.19	1585.19	1.42857	ILMN_1691508	PLAUR	plasminogen activator, urokinase receptor
124	< 1e-07	8.49e-06	1066.25	672.07	0.680272	ILMN_2157240	MNS1	meiosis-specific nuclear structural 1
125	< 1e-07	8.49e-06	1331.32	872.3	0.694444	ILMN_1725791	PTPLA	protein tyrosine phosphatase-like (proline instead of catalytic arginine), member A
126	< 1e-07	8.49e-06	273.3	324.16	1.38889	ILMN_1715401	MT1G	metallothionein 1G
127	< 1e-07	8.49e-06	923.24	1092.77	1.38889	ILMN_1719627	SLC27A3	solute carrier family 27 (fatty acid transporter), member 3
128	< 1e-07	8.49e-06	2240.33	1422.92	0.70922	ILMN_2217809	TMEM126A	transmembrane protein 126A
129	< 1e-07	8.49e-06	540.07	637.97	1.44928	ILMN_1811767	INHBE	inhibin, beta E
130	1e-07	8.49e-06	2030.32	1234.32	0.680272	ILMN_1801553	LEO1	Leo1, Paf1/RNA polymerase II complex component, homolog (S, cerevisiae)
131	1e-07	8.49e-06	346.21	530.21	0.699301	ILMN_3238785	SNHG9	small nucleolar RNA host gene 9 (non-protein coding)
132	1e-07	8.49e-06	553.69	814.28	0.724638	ILMN_3235096	SNORA28	small nucleolar RNA, H/ACA box 28
133	1e-07	8.49e-06	496.07	414.41	1.38889	ILMN_1720048	CCL2	chemokine (C-C motif) ligand 2
134	1e-07	8.49e-06	383.43	453.26	1.38889	ILMN_1654396	ITGB2	integrin, beta 2 (complement component 3 receptor 3 and 4 subunit)
135	1e-07	8.49e-06	521.29	435.7	1.42857	ILMN_2041101	ANXA2P1	annexin A2 pseudogene 1
136	1e-07	8.49e-06	3453.04	2931.8	1.40845	ILMN_1697268	EMILIN2	elastin microfibril interfacer 2
137	1e-07	8.49e-06	185.99	279.06	0.714286	ILMN_2208413	ARHGAP15	Rho GTPase activating protein 15
138	1e-07	8.49e-06	504.53	416.21	1.5625	ILMN_2054019	ISG15	ISG15 ubiquitin-like modifier
139	1e-07	8.49e-06	1296.59	843.53	0.719424	ILMN_1751258	NDUFA4	NADH dehydrogenase (ubiquinone) 1 alpha subcomplex, 4, 9kDa
140	1e-07	8.49e-06	3130.42	2088.29	0.699301	ILMN_1686920	CCDC58	coiled-coil domain containing 58
141	1e-07	8.49e-06	512.24	343.25	0.719424	ILMN_2288784	CCDC34	coiled-coil domain containing 34
142	1e-07	8.49e-06	671.57	1021.13	0.724638	ILMN_2403946	FEZ2	fasciculation and elongation protein zeta 2 (zygin II)
143	1e-07	8.49e-06	576.56	686.55	1.40845	ILMN_1701413	PIGQ	phosphatidylinositol glycan anchor biosynthesis, class Q
144	1e-07	8.49e-06	324.19	495.95	0.724638	ILMN_1731546	RPL26	ribosomal protein L26
145	1e-07	8.49e-06	789.04	928.65	1.40845	ILMN_1745471	IRF9	interferon regulatory factor 9
146	1e-07	8.49e-06	989.24	1168.99	1.47059	ILMN_1708934	ADM	adrenomedullin
147	1e-07	8.49e-06	991.65	1763.5	0.649351	ILMN_1672006	SSB	Sjogren syndrome antigen B (autoantigen La)
148	2e-07	1.56e-05	4039.5	4843.49	1.38889	ILMN_1735658	RTTN	rotatin
149	2e-07	1.56e-05	2102.64	1322.14	0.675676	ILMN_2279367	FCAR	Fc fragment of IgA, receptor for
150	2e-07	1.56e-05	1071.92	739.78	0.719424	ILMN_1748625	TCEAL4	transcription elongation factor A (SII)-like 4
151	2e-07	1.56e-05	776.29	657.6	1.47059	ILMN_1811909	LOC402221	actin, beta pseudogene
152	2e-07	1.56e-05	373.32	565.44	0.70922	ILMN_1660111	UCHL3	ubiquitin carboxyl-terminal esterase L3 (ubiquitin thiolesterase)
153	2e-07	1.56e-05	2032.41	1318.03	0.684932	ILMN_2285713	TDP1	tyrosyl-DNA phosphodiesterase 1
154	2e-07	1.56e-05	122.38	147.22	1.35135	ILMN_1771376	PEA15	phosphoprotein enriched in astrocytes 15
155	2e-07	1.56e-05	2698.36	1806.42	0.719424	ILMN_1702447	IGF2BP2	insulin-like growth factor 2 mRNA binding protein 2
156	2e-07	1.56e-05	4099.54	6650	0.704225	ILMN_1766154	MRPL30	mitochondrial ribosomal protein L30
157	2e-07	1.56e-05	3289.95	2182.33	0.70922	ILMN_1655329	RIOK2	RIO kinase 2
158	2e-07	1.56e-05	269.69	340.3	1.38889	ILMN_1751079	TAP1	transporter 1, ATP-binding cassette, sub-family B (MDR/TAP)
159	2e-07	1.56e-05	419.37	352.93	1.36986	ILMN_2410826	OAS1	2'-5'-oligoadenylate synthetase 1, 40/46kDa
160	2e-07	1.56e-05	191.91	161.78	1.36986	ILMN_1803429	CD44	CD44 molecule (Indian blood group)
161	3e-07	2.18e-05	8606.56	5943.39	0.724638	ILMN_2124352	DCUN1D5	DCN1, defective in cullin neddylation 1, domain containing 5
162	3e-07	2.18e-05	226.73	272.35	1.38889	ILMN_1723978	LGALS1	lectin, galactoside-binding, soluble, 1
163	3e-07	2.18e-05	130.58	154.46	1.44928	ILMN_2413808	CD53	CD53 molecule
164	3e-07	2.18e-05	949.39	793.81	1.36986	ILMN_1717313	NFKBIE	nuclear factor of kappa light polypeptide gene enhancer in B-cells inhibitor, epsilon
165	3e-07	2.18e-05	646.22	526.13	1.38889	ILMN_2322806	CAST	calpastatin
166	3e-07	2.18e-05	164.57	242.33	0.729927	ILMN_1677133	MITD1	MIT, microtubule interacting and transport, domain containing 1
167	3e-07	2.18e-05	3228.69	2720.12	1.36986	ILMN_1666178	TP53I13	tumor protein p53 inducible protein 13
168	3e-07	2.18e-05	2174.31	1419.34	0.735294	ILMN_1777378	COMMD6	COMM domain containing 6
169	3e-07	2.18e-05	2685	4037.14	0.704225	ILMN_1801387	YEATS4	YEATS domain containing 4
170	3e-07	2.18e-05	1518.21	2302.27	0.735294	ILMN_1776674	SAC3D1	SAC3 domain containing 1
171	3e-07	2.18e-05	827.54	984.3	1.35135	ILMN_2380163	PTPRF	protein tyrosine phosphatase, receptor type, F
172	3e-07	2.18e-05	1190.48	783.6	0.719424	ILMN_1685369	SLU7	SLU7 splicing factor homolog (S, cerevisiae)
173	4e-07	2.66e-05	2965.65	2093.81	0.735294	ILMN_3305152	XAGE1A	X antigen family, member 1A
174	4e-07	2.66e-05	4365.5	3053.38	0.735294	ILMN_1666372	ATP5H	ATP synthase, H+ transporting, mitochondrial Fo complex, subunit d
175	4e-07	2.66e-05	410.46	341.56	1.35135	ILMN_1659027	SLC2A1	solute carrier family 2 (facilitated glucose transporter), member 1
176	4e-07	2.66e-05	899.89	743.71	1.35135	ILMN_1686623	CSF1R	colony stimulating factor 1 receptor
177	4e-07	2.66e-05	2699.51	3786.77	0.740741	ILMN_1761101	CCDC112	coiled-coil domain containing 112
178	4e-07	2.66e-05	1273.04	909.11	0.740741	ILMN_1767481	XRCC6BP1	XRCC6 binding protein 1
179	4e-07	2.66e-05	638.46	431.62	0.735294	ILMN_2361104	ZMAT3	zinc finger, matrin-type 3
180	4e-07	2.66e-05	560.45	473.42	1.36986	ILMN_1660793	PAQR4	progestin and adipoQ receptor family member IV
181	4e-07	2.66e-05	838.94	1000.33	1.33333	ILMN_1758918	BRD2	bromodomain containing 2
182	4e-07	2.66e-05	162.34	192.77	1.36986	ILMN_1796712	S100A10	S100 calcium binding protein A10
183	4e-07	2.66e-05	493.25	598.5	1.35135	ILMN_1673363	CD97	CD97 molecule
184	4e-07	2.66e-05	543.05	372.57	0.735294	ILMN_1693338	CYP1B1	cytochrome P450, family 1, subfamily B, polypeptide 1
185	4e-07	2.66e-05	5272.85	3558.74	0.704225	ILMN_3289779	LOC100131471	presenilins-associated rhomboid-like protein, mitochondrial-like
186	4e-07	2.66e-05	1998.91	1369.3	0.724638	ILMN_3252093	LOC100128548	ribosomal protein L17 pseudogene
187	4e-07	2.66e-05	806.56	962.01	1.35135	ILMN_2317463	INTS1	integrator complex subunit 1
188	4e-07	2.66e-05	241.17	356.77	0.719424	ILMN_1679838	WBP5	WW domain binding protein 5
189	5e-07	3.29e-05	1448.74	1215.89	1.35135	ILMN_1691731	PARP14	poly (ADP-ribose) polymerase family, member 14
190	5e-07	3.29e-05	478.87	692.87	0.729927	ILMN_2406468	NFU1	NFU1 iron-sulfur cluster scaffold homolog (S, cerevisiae)
191	6e-07	3.69e-05	609.75	734.98	1.35135	ILMN_1672295	ZC3H12A	zinc finger CCCH-type containing 12A
192	6e-07	3.69e-05	116.95	139.13	1.36986	ILMN_2359742	CTSB	cathepsin B
193	6e-07	3.69e-05	448.44	543.99	1.35135	ILMN_1737163	SH3BGRL3	SH3 domain binding glutamate-rich protein like 3
194	6e-07	3.69e-05	10667.01	7582.11	0.735294	ILMN_1793360	APITD1	apoptosis-inducing, TAF9-like domain 1
195	6e-07	3.69e-05	1316.25	882.34	0.714286	ILMN_2148796	MND1	meiotic nuclear divisions 1 homolog (S, cerevisiae)
196	6e-07	3.69e-05	179.75	213.69	1.40845	ILMN_1792997	NPTN	neuroplastin
197	6e-07	3.69e-05	3776.49	3167	1.38889	ILMN_1802615	CDK6	cyclin-dependent kinase 6
198	6e-07	3.69e-05	6936.18	8198.32	1.36986	ILMN_2391051	FCGR1B	Fc fragment of IgG, high affinity Ib, receptor (CD64)
199	6e-07	3.69e-05	575.57	481.16	1.38889	ILMN_1690253	SYNPO2L	synaptopodin 2-like
200	6e-07	3.69e-05	14409.25	10326.89	0.740741	ILMN_1811188	BCCIP	BRCA2 and CDKN1A interacting protein
201	6e-07	3.69e-05	289.41	209.86	0.746269	ILMN_1711493	PRAM1	PML-RARA regulated adaptor molecule 1
202	6e-07	3.69e-05	370.43	312.75	1.38889	ILMN_1660923	HCG4	HLA complex group 4 (non-protein coding)
203	6e-07	3.69e-05	194.79	238.42	1.35135	ILMN_2176063	FCGR1A	Fc fragment of IgG, high affinity Ia, receptor (CD64)
204	7e-07	4.05e-05	214.82	178.74	1.35135	ILMN_1714965	NFKB1	nuclear factor of kappa light polypeptide gene enhancer in B-cells 1
205	7e-07	4.05e-05	745	496.41	0.724638	ILMN_1731612	UCHL5	ubiquitin carboxyl-terminal hydrolase L5
206	7e-07	4.05e-05	1115.09	763.1	0.729927	ILMN_3248443	SNHG6	small nucleolar RNA host gene 6 (non-protein coding)
207	7e-07	4.05e-05	1223.72	1033.84	1.33333	ILMN_3287244	LOC728138	KIAA2013 pseudogene
208	7e-07	4.05e-05	277.9	198.92	0.740741	ILMN_2200659	SNHG5	small nucleolar RNA host gene 5 (non-protein coding)
209	7e-07	4.05e-05	588.83	492.9	1.35135	ILMN_1691884	STC2	stanniocalcin 2
210	7e-07	4.05e-05	299.48	353.86	1.36986	ILMN_2356111	SLC41A3	solute carrier family 41, member 3
211	7e-07	4.05e-05	201.14	239.71	1.33333	ILMN_3250257	ACVRL1	activin A receptor type II-like 1
212	7e-07	4.05e-05	559.92	467.67	1.38889	ILMN_1781983	AP1B1	adaptor-related protein complex 1, beta 1 subunit
213	7e-07	4.05e-05	499.14	592.05	1.40845	ILMN_3305938	SGK1	serum/glucocorticoid regulated kinase 1
214	7e-07	4.05e-05	1049.96	706.69	0.719424	ILMN_1792138	UQCRH	ubiquinol-cytochrome c reductase hinge protein
215	7e-07	4.05e-05	713.77	1148.42	0.699301	ILMN_1726064	PAK1IP1	PAK1 interacting protein 1
216	7e-07	4.05e-05	145.8	201.8	0.746269	ILMN_1678423	SPA17	sperm autoantigenic protein 17
217	8e-07	4.54e-05	10294.4	14352.75	0.746269	ILMN_1671265	ING2	inhibitor of growth family, member 2
218	8e-07	4.54e-05	4738.05	3386.82	0.735294	ILMN_1735360	SDAD1	SDA1 domain containing 1
219	8e-07	4.54e-05	1338.56	902.96	0.757576	ILMN_2232166	CCDC90B	coiled-coil domain containing 90B
220	8e-07	4.54e-05	945.36	681.77	0.75188	ILMN_1697906	WBP4	WW domain binding protein 4
221	9e-07	5.06e-05	2327.65	2806.36	1.31579	ILMN_1691717	RHBDF2	rhomboid 5 homolog 2 (Drosophila)
222	9e-07	5.06e-05	791.78	554.91	0.729927	ILMN_1720526	CENPN	centromere protein N
223	1e-06	5.45e-05	154.4	222.43	0.724638	ILMN_1660477	LOC652608	60S ribosomal protein L6-like
224	1e-06	5.45e-05	1118.65	807.82	0.75188	ILMN_1770378	ANAPC10	anaphase promoting complex subunit 10
225	1e-06	5.45e-05	420.05	290.44	0.740741	ILMN_1752273	KIAA1143	KIAA1143
226	1e-06	5.45e-05	550.47	391.85	0.735294	ILMN_1714335	RDH10	retinol dehydrogenase 10 (all-trans)
227	1e-06	5.45e-05	162.04	135.58	1.35135	ILMN_2389844	SP3	Sp3 transcription factor
228	1e-06	5.45e-05	2221.63	2627.58	1.31579	ILMN_1739222	ETV5	ets variant 5
229	1e-06	5.45e-05	805.05	666.32	1.33333	ILMN_1701875	ZYX	zyxin
230	1.1e-06	5.97e-05	300.4	484.41	0.666667	ILMN_2085446	ZNF670	zinc finger protein 670
231	1.2e-06	6.38e-05	179.6	259.36	0.763359	ILMN_1683562	SNRPG	small nuclear ribonucleoprotein polypeptide G
232	1.2e-06	6.38e-05	5238.95	4360.75	1.33333	ILMN_1651354	SPP1	secreted phosphoprotein 1
233	1.2e-06	6.38e-05	635.31	908.99	0.735294	ILMN_1783394	ATF4	activating transcription factor 4
234	1.2e-06	6.38e-05	725.67	877.39	1.35135	ILMN_1806432	NT5C	5', 3'-nucleotidase, cytosolic
235	1.2e-06	6.38e-05	1111.47	1327.87	1.35135	ILMN_1735474	R3HCC1	R3H domain and coiled-coil containing 1
236	1.3e-06	6.82e-05	1049.01	736.16	0.740741	ILMN_1694847	TERF1	telomeric repeat binding factor (NIMA-interacting) 1
237	1.3e-06	6.82e-05	1656.15	1971	1.35135	ILMN_2115005	FGD2	FYVE, RhoGEF and PH domain containing 2
238	1.3e-06	6.82e-05	350.07	497.66	0.740741	ILMN_1753719	GTF2A2	general transcription factor IIA, 2, 12kDa
239	1.4e-06	7.25e-05	194.88	162.16	1.36986	ILMN_1690566	RASSF4	Ras association (RalGDS/AF-6) domain family member 4
240	1.4e-06	7.25e-05	171.45	204.7	1.31579	ILMN_1659895	MSN	moesin
241	1.4e-06	7.25e-05	3347.92	2328.91	0.714286	ILMN_2415439	NAE1	NEDD8 activating enzyme E1 subunit 1
242	1.5e-06	7.74e-05	290.72	407.94	0.75188	ILMN_1706764	GOLPH3L	golgi phosphoprotein 3-like
243	1.6e-06	8.19e-05	344.09	283.57	1.36986	ILMN_1784602	CDKN1A	cyclin-dependent kinase inhibitor 1A (p21, Cip1)
244	1.6e-06	8.19e-05	1616	1346.57	1.36986	ILMN_2319000	MATK	megakaryocyte-associated tyrosine kinase
245	1.7e-06	8.59e-05	883.69	739.07	1.31579	ILMN_1768396	AURKAIP1	aurora kinase A interacting protein 1
246	1.7e-06	8.59e-05	300.43	414.32	0.763359	ILMN_1730907	ZFAND1	zinc finger, AN1-type domain 1
247	1.7e-06	8.59e-05	752.21	511.86	0.740741	ILMN_1694502	PRIM1	primase, DNA, polypeptide 1 (49kDa)
248	2e-06	9.99e-05	436.25	345.38	1.33333	ILMN_2329735	ECM1	extracellular matrix protein 1
249	2e-06	9.99e-05	272.25	322.85	1.31579	ILMN_1735979	BCKDHA	branched chain keto acid dehydrogenase E1, alpha polypeptide
250	2e-06	9.99e-05	677.41	815.89	1.31579	ILMN_1784380	DTX3L	deltex 3 like, E3 ubiquitin ligase
251	2.1e-06	0.000103	873.52	587.17	0.735294	ILMN_2101651	MBTD1	mbt domain containing 1
252	2.1e-06	0.000103	2471.55	1783.06	0.757576	ILMN_2311518	TROVE2	TROVE domain family, member 2
253	2.1e-06	0.000103	516.88	360.15	0.740741	ILMN_1652806	ATP5J	ATP synthase, H+ transporting, mitochondrial Fo complex, subunit F6
254	2.1e-06	0.000103	12677.06	10672.35	1.31579	ILMN_3272378	EZR	ezrin
255	2.2e-06	0.000105	896.92	1365.77	0.729927	ILMN_2392717	LARP7	La ribonucleoprotein domain family, member 7
256	2.2e-06	0.000105	223.28	268.86	1.35135	ILMN_2228732	CCNG2	cyclin G2
257	2.2e-06	0.000105	599.23	831.2	0.763359	ILMN_1668498	CWF19L2	CWF19-like 2, cell cycle control (S, pombe)
258	2.2e-06	0.000105	1906.74	2287.48	1.35135	ILMN_3242462	UHRF1BP1	UHRF1 binding protein 1
259	2.2e-06	0.000105	1024.27	747.75	0.763359	ILMN_1755537	EIF1AY	eukaryotic translation initiation factor 1A, Y-linked
260	2.2e-06	0.000105	1854.43	2724.39	0.757576	ILMN_1787628	NOP56	NOP56 ribonucleoprotein
261	2.2e-06	0.000105	357.86	508.91	0.746269	ILMN_1726239	TBCA	tubulin folding cofactor A
262	2.3e-06	0.00011	1070.49	898.16	1.2987	ILMN_3237956	ZC3H12C	zinc finger CCCH-type containing 12C
263	2.4e-06	0.000114	566.16	473.19	1.33333	ILMN_1658883	ARAF	v-raf murine sarcoma 3611 viral oncogene homolog
264	2.4e-06	0.000114	1385.1	1943.59	0.746269	ILMN_1680703	MRPS15	mitochondrial ribosomal protein S15
265	2.5e-06	0.000117	11535.41	8357.84	0.75188	ILMN_2096970	MYO3B	myosin IIIB
266	2.5e-06	0.000117	3281.25	4512.79	0.769231	ILMN_1798163	UPF3B	UPF3 regulator of nonsense transcripts homolog B (yeast)
267	2.5e-06	0.000117	139.72	194.27	0.740741	ILMN_2373010	TMEM70	transmembrane protein 70
268	2.6e-06	0.000119	1247.87	1703.17	0.763359	ILMN_1721703	PNN	pinin, desmosome associated protein
269	2.6e-06	0.000119	4683.27	3438.49	0.763359	ILMN_1692276	GGPS1	geranylgeranyl diphosphate synthase 1
270	2.6e-06	0.000119	939.05	786.08	1.33333	ILMN_1787815	TRIB3	tribbles pseudokinase 3
271	2.6e-06	0.000119	158.53	188.61	1.2987	ILMN_1663618	STAT3	signal transducer and activator of transcription 3 (acute-phase response factor)
272	2.6e-06	0.000119	179.75	218.9	1.36986	ILMN_1788095	SPRYD3	SPRY domain containing 3
273	2.7e-06	0.000122	602.69	717.78	1.38889	ILMN_3253304	BRI3P1	brain protein I3 pseudogene 1
274	2.7e-06	0.000122	448.81	367.9	1.35135	ILMN_1781373	IFIH1	interferon induced with helicase C domain 1
275	2.7e-06	0.000122	996.91	1339.66	0.769231	ILMN_1723007	ZCCHC9	zinc finger, CCHC domain containing 9
276	2.7e-06	0.000122	1204.8	853.75	0.757576	ILMN_2393497	ATXN3	ataxin 3
277	2.7e-06	0.000122	528.77	641.6	1.40845	ILMN_1805750	IFITM3	interferon induced transmembrane protein 3
278	2.8e-06	0.000125	3925.56	2679.59	0.757576	ILMN_2117330	NDUFB2	NADH dehydrogenase (ubiquinone) 1 beta subcomplex, 2, 8kDa
279	2.8e-06	0.000125	2413.8	1674.49	0.729927	ILMN_1792681	CCDC86	coiled-coil domain containing 86
280	2.9e-06	0.000128	741.81	1043.35	0.75188	ILMN_1785615	SUMO1P1	SUMO1 pseudogene 1
281	2.9e-06	0.000128	2138.42	1758.5	1.2987	ILMN_2364357	RPS6KB2	ribosomal protein S6 kinase, 70kDa, polypeptide 2
282	2.9e-06	0.000128	588.99	494.27	1.2987	ILMN_1769520	UBE2L6	ubiquitin-conjugating enzyme E2L 6
283	2.9e-06	0.000128	563.52	677.2	1.33333	ILMN_1801246	IFITM1	interferon induced transmembrane protein 1
284	2.9e-06	0.000128	2583.4	1838.75	0.746269	ILMN_1654268	HMGB2	high mobility group box 2
285	3e-06	0.000131	862.62	1195.19	0.740741	ILMN_2384807	LRRCC1	leucine rich repeat and coiled-coil centrosomal protein 1
286	3e-06	0.000131	307.04	252.57	1.31579	ILMN_1691809	PSMA1	proteasome (prosome, macropain) subunit, alpha type, 1
287	3.1e-06	0.000134	1148.28	809.81	0.763359	ILMN_3238570	EIF3CL	eukaryotic translation initiation factor 3, subunit C-like
288	3.1e-06	0.000134	610.12	494.55	1.38889	ILMN_1685796	CSDE1	cold shock domain containing E1, RNA-binding
289	3.2e-06	0.000137	164.09	194.59	1.36986	ILMN_2309848	FXYD5	FXYD domain containing ion transport regulator 5
290	3.2e-06	0.000137	211.26	155.85	0.769231	ILMN_1800837	CFDP1	craniofacial development protein 1
291	3.2e-06	0.000137	1596.38	1129.31	0.740741	ILMN_1727332	ATPIF1	ATPase inhibitory factor 1
292	3.2e-06	0.000137	198.65	166.84	1.35135	ILMN_1780825	RRAS	related RAS viral (r-ras) oncogene homolog
293	3.3e-06	0.000141	364.41	257.51	0.769231	ILMN_2062112	ZC3H15	zinc finger CCCH-type containing 15
294	3.4e-06	0.000144	2521.73	2133.95	1.33333	ILMN_2131523	SACS	sacsin molecular chaperone
295	3.4e-06	0.000144	178.56	214.57	1.2987	ILMN_1752579	ATP6V0A1	ATPase, H+ transporting, lysosomal V0 subunit a1
296	3.5e-06	0.000147	8717.16	10456.6	1.2987	ILMN_2388547	EPSTI1	epithelial stromal interaction 1 (breast)
297	3.5e-06	0.000147	1001.25	838.67	1.31579	ILMN_1699472	ST3GAL3	ST3 beta-galactoside alpha-2,3-sialyltransferase 3
298	3.5e-06	0.000147	1209.79	1642.11	0.757576	ILMN_1678494	ZNF438	zinc finger protein 438
299	3.7e-06	0.000155	639.17	794.58	1.33333	ILMN_1735930	KLF2	Kruppel-like factor 2
300	3.8e-06	0.000156	133.92	185.95	0.775194	ILMN_1670870	ALCAM	activated leukocyte cell adhesion molecule
301	3.8e-06	0.000156	474.61	396.67	1.31579	ILMN_2151075	ZNF821	zinc finger protein 821
302	3.8e-06	0.000156	1501.05	1799.1	1.2987	ILMN_1758146	SIRPA	signal-regulatory protein alpha
303	3.8e-06	0.000156	722.04	579.04	1.33333	ILMN_1674236	HSPB1	heat shock 27kDa protein 1
304	3.8e-06	0.000156	259.28	187.37	0.769231	ILMN_2120695	TSPAN7	tetraspanin 7
305	3.9e-06	0.000159	440.5	687.6	0.746269	ILMN_1737947	LSM5	LSM5 homolog, U6 small nuclear RNA associated (S, cerevisiae)
306	3.9e-06	0.000159	1786.84	1285.3	0.757576	ILMN_2356895	MRPL42	mitochondrial ribosomal protein L42
307	3.9e-06	0.000159	1213.04	893.34	0.763359	ILMN_1716895	RPA3	replication protein A3, 14kDa
308	4e-06	0.000161	266.11	318.86	1.2987	ILMN_1739450	NFE2L1	nuclear factor, erythroid 2-like 1
309	4e-06	0.000161	895.59	748.3	1.35135	ILMN_1779257	CD40	CD40 molecule, TNF receptor superfamily member 5
310	4e-06	0.000161	889.34	587.18	0.719424	ILMN_1713482	CWC15	CWC15 spliceosome-associated protein homolog (S, cerevisiae)
311	4.1e-06	0.000164	3738.96	5027.33	0.763359	ILMN_2086417	NDUFV2	NADH dehydrogenase (ubiquinone) flavoprotein 2, 24kDa
312	4.1e-06	0.000164	859.46	1022.58	1.2987	ILMN_1686553	INTS2	integrator complex subunit 2
313	4.1e-06	0.000164	366.04	303.76	1.31579	ILMN_1678037	HIRIP3	HIRA interacting protein 3
314	4.2e-06	0.000165	625.01	440.41	0.757576	ILMN_1737738	NDUFA12	NADH dehydrogenase (ubiquinone) 1 alpha subcomplex, 12
315	4.2e-06	0.000165	739.46	547.13	0.775194	ILMN_1805658	LTV1	LTV1 ribosome biogenesis factor
316	4.2e-06	0.000165	779.62	1048.82	0.769231	ILMN_1744059	DCTN6	dynactin 6
317	4.2e-06	0.000165	235.34	175.46	0.775194	ILMN_1744534	LYRM5	LYR motif containing 5
318	4.3e-06	0.000169	1007.79	1208.37	1.31579	ILMN_1682930	SIPA1	signal-induced proliferation-associated 1
319	4.4e-06	0.000172	722.96	860.95	1.31579	ILMN_2115991	TNNT1	troponin T type 1 (skeletal, slow)
320	4.5e-06	0.000176	382.4	312.69	1.31579	ILMN_2331163	CUL4A	cullin 4A
321	4.6e-06	0.000178	1161.21	1391.39	1.31579	ILMN_1685012	EAF1	ELL associated factor 1
322	4.6e-06	0.000178	926.29	1290.55	0.775194	ILMN_1671442	WDR43	WD repeat domain 43
323	4.7e-06	0.000182	531.07	427.11	1.35135	ILMN_1791759	CXCL10	chemokine (C-X-C motif) ligand 10
324	4.8e-06	0.000185	4065.62	3389.95	1.33333	ILMN_2398388	APH1A	APH1A gamma secretase subunit
325	4.9e-06	0.000188	1653.66	1984.54	1.2987	ILMN_1796417	ASNS	asparagine synthetase (glutamine-hydrolyzing)
326	4.9e-06	0.000188	155.64	185.89	1.31579	ILMN_1658885	DAGLB	diacylglycerol lipase, beta
327	5.1e-06	0.000195	1169.11	986.21	1.33333	ILMN_2262044	PARP10	poly (ADP-ribose) polymerase family, member 10
328	5.2e-06	0.000197	198.76	166.5	1.28205	ILMN_1769517	PRKDC	protein kinase, DNA-activated, catalytic polypeptide
329	5.2e-06	0.000197	1294.91	933.03	0.769231	ILMN_1668460	PRTN3	proteinase 3
330	5.2e-06	0.000197	914.15	657.75	0.763359	ILMN_1782551	E2F5	E2F transcription factor 5, p130-binding
331	5.6e-06	0.000211	1136.11	1542.25	0.775194	ILMN_1758915	PDCD2	programmed cell death 2
332	5.6e-06	0.000211	338.57	459.52	0.769231	ILMN_1739283	UPF2	UPF2 regulator of nonsense transcripts homolog (yeast)
333	5.8e-06	0.000217	975.8	1324.76	0.775194	ILMN_1800543	SCFD1	sec1 family domain containing 1
334	5.8e-06	0.000217	182.37	151.12	1.31579	ILMN_1679358	ZDHHC5	zinc finger, DHHC-type containing 5
335	6e-06	0.000222	11141.59	8185.73	0.763359	ILMN_1658416	MRPS18C	mitochondrial ribosomal protein S18C
336	6e-06	0.000222	9068.15	6506.32	0.746269	ILMN_2115949	ZNF394	zinc finger protein 394
337	6e-06	0.000222	209.49	247.46	1.38889	ILMN_2320906	RTN3	reticulon 3
338	6e-06	0.000222	873.3	620.75	0.757576	ILMN_2150294	FKBP14	FK506 binding protein 14, 22 kDa
339	6.1e-06	0.000224	817.58	597.23	0.769231	ILMN_3247018	SNORA67	small nucleolar RNA, H/ACA box 67
340	6.1e-06	0.000224	869.61	631.58	0.775194	ILMN_2341952	MRPL35	mitochondrial ribosomal protein L35
341	6.2e-06	0.000226	382.3	554.29	0.740741	ILMN_2086095	ID2	inhibitor of DNA binding 2, dominant negative helix-loop-helix protein
342	6.2e-06	0.000226	1152.62	1378.26	1.35135	ILMN_2062524	RBBP4	retinoblastoma binding protein 4
343	6.2e-06	0.000226	3293.14	2732.75	1.28205	ILMN_1785356	DENND5A	DENN/MADD domain containing 5A
344	6.3e-06	0.000229	203.8	244.84	1.2987	ILMN_2047885	PCDHB9	protocadherin beta 9
345	6.7e-06	0.000243	188.41	232.16	1.2987	ILMN_1712975	YIF1A	Yip1 interacting factor homolog A (S, cerevisiae)
346	6.8e-06	0.000245	791.5	658.14	1.28205	ILMN_1691364	STAT1	signal transducer and activator of transcription 1, 91kDa
347	6.9e-06	0.000248	1068.06	742.99	0.729927	ILMN_1802053	ZNF91	zinc finger protein 91
348	7e-06	0.000251	413.29	491.78	1.31579	ILMN_2362581	FNDC3A	fibronectin type III domain containing 3A
349	7.6e-06	0.000272	1295.72	1556.57	1.28205	ILMN_1661695	IRAK3	interleukin-1 receptor-associated kinase 3
350	7.7e-06	0.000275	247.56	297.27	1.2987	ILMN_1698243	C1orf85	chromosome 1 open reading frame 85
351	7.9e-06	0.000281	1076.61	731.54	0.740741	ILMN_1766613	ZNF121	zinc finger protein 121
352	8e-06	0.000283	6099.83	4462.21	0.775194	ILMN_1672366	PIGY	phosphatidylinositol glycan anchor biosynthesis, class Y
353	8e-06	0.000283	781.19	647.95	1.28205	ILMN_1682864	SPSB3	splA/ryanodine receptor domain and SOCS box containing 3
354	8.4e-06	0.000295	6499.38	4789.3	0.763359	ILMN_1741264	MRPS33	mitochondrial ribosomal protein S33
355	8.4e-06	0.000295	524.17	625.42	1.33333	ILMN_1803788	LGALS3	lectin, galactoside-binding, soluble, 3
356	8.4e-06	0.000295	1421.96	1972.5	0.757576	ILMN_2322375	MAFF	v-maf avian musculoaponeurotic fibrosarcoma oncogene homolog F
357	8.6e-06	0.0003	139.49	188.05	0.769231	ILMN_1807095	MRPS36	mitochondrial ribosomal protein S36
358	8.6e-06	0.0003	1438.97	1058.73	0.78125	ILMN_1708798	EAF2	ELL associated factor 2
359	8.7e-06	0.000302	4562.34	5473.95	1.28205	ILMN_1802252	GAPDH	glyceraldehyde-3-phosphate dehydrogenase
360	8.7e-06	0.000302	2722.46	3251.68	1.31579	ILMN_2231985	HSPA13	heat shock protein 70kDa family, member 13
361	9.1e-06	0.000315	1934.68	1463.35	0.78125	ILMN_2184184	ANXA1	annexin A1
362	9.2e-06	0.000317	1762.66	2368.67	0.763359	ILMN_1685781	C14orf142	chromosome 14 open reading frame 142
363	9.6e-06	0.000329	1299.46	1788.4	0.769231	ILMN_1662129	RCN2	reticulocalbin 2, EF-hand calcium binding domain
364	9.6e-06	0.000329	629.64	838.26	0.775194	ILMN_1737308	GLRX	glutaredoxin (thioltransferase)
365	9.7e-06	0.000332	313.32	381.28	1.28205	ILMN_2326713	CD151	CD151 molecule (Raph blood group)
366	9.8e-06	0.000334	1473.39	1237.33	1.35135	ILMN_2352380	TRPM2	transient receptor potential cation channel, subfamily M, member 2
367	1.05e-05	0.000356	156.64	130.4	1.28205	ILMN_1651237	CDT1	chromatin licensing and DNA replication factor 1
368	1.05e-05	0.000356	1803.09	1357.59	0.787402	ILMN_2112811	RPL36A	ribosomal protein L36a
369	1.08e-05	0.000365	183.24	154.51	1.2987	ILMN_1663313	AMY1C	amylase, alpha 1C (salivary)
370	1.09e-05	0.000368	665.64	499.42	0.78125	ILMN_1659017	C11orf74	chromosome 11 open reading frame 74
371	1.1e-05	0.00037	452.68	612.41	0.763359	ILMN_1702177	GLO1	glyoxalase I
372	1.13e-05	0.000379	340.25	449.75	0.78125	ILMN_1803811	TRIB1	tribbles pseudokinase 1
373	1.15e-05	0.000385	4195.3	3473.41	1.40845	ILMN_2181540	YY1	YY1 transcription factor
374	1.17e-05	0.000391	380.88	556.28	0.75188	ILMN_2221673	ASNSD1	asparagine synthetase domain containing 1
375	1.19e-05	0.000396	749.15	554.05	0.793651	ILMN_1681737	TMSB15A	thymosin beta 15a
376	1.22e-05	0.000405	1174.4	854.54	0.78125	ILMN_1767579	KRR1	KRR1, small subunit (SSU) processome component, homolog (yeast)
377	1.23e-05	0.000406	341.64	247.84	0.78125	ILMN_1804851	MRPS17	mitochondrial ribosomal protein S17
378	1.23e-05	0.000406	11427.24	8464.23	0.775194	ILMN_3242603	GTF2H2B	general transcription factor IIH, polypeptide 2B (pseudogene)
379	1.24e-05	0.000407	1076.76	1300.39	1.28205	ILMN_1693394	BCKDK	branched chain ketoacid dehydrogenase kinase
380	1.24e-05	0.000407	247.13	206.65	1.28205	ILMN_1707695	IFIT1	interferon-induced protein with tetratricopeptide repeats 1
381	1.26e-05	0.000412	1932.27	2636.84	0.787402	ILMN_2043918	DLEU1	deleted in lymphocytic leukemia 1 (non-protein coding)
382	1.26e-05	0.000412	8584.98	7201.67	1.28205	ILMN_1772686	FGD3	FYVE, RhoGEF and PH domain containing 3
383	1.27e-05	0.000413	1283.97	1539.1	1.31579	ILMN_2176037	GNA13	guanine nucleotide binding protein (G protein), alpha 13
384	1.27e-05	0.000413	978.4	1334.58	0.787402	ILMN_2101526	GGCT	gamma-glutamylcyclotransferase
385	1.31e-05	0.000424	3018.16	1965.52	0.75188	ILMN_1746831	ZNF114	zinc finger protein 114
386	1.31e-05	0.000424	247.64	205.64	1.28205	ILMN_1776181	BIRC3	baculoviral IAP repeat containing 3
387	1.32e-05	0.000426	466.71	376.75	1.26582	ILMN_1713993	UBAC2	UBA domain containing 2
388	1.33e-05	0.000427	738.38	556.69	0.78125	ILMN_3239621	SNRNP27	small nuclear ribonucleoprotein 27kDa (U4/U6,U5)
389	1.33e-05	0.000427	806.47	597.05	0.78125	ILMN_1790807	XPC	xeroderma pigmentosum, complementation group C
390	1.35e-05	0.000432	2562.13	3373.67	0.787402	ILMN_1726729	C2orf76	chromosome 2 open reading frame 76
391	1.38e-05	0.000441	774.71	1047.97	0.769231	ILMN_1681628	ZNF277	zinc finger protein 277
392	1.43e-05	0.000456	969.14	1392.19	0.729927	ILMN_2109197	EPB41L3	erythrocyte membrane protein band 4,1-like 3
393	1.45e-05	0.000461	1600.84	1220.35	0.793651	ILMN_2050023	CCDC23	coiled-coil domain containing 23
394	1.48e-05	0.000469	1415.6	1084.02	0.787402	ILMN_2141941	TOR1AIP1	torsin A interacting protein 1
395	1.49e-05	0.000471	1216.18	1027.73	1.2987	ILMN_1696713	POLA2	polymerase (DNA directed), alpha 2, accessory subunit
396	1.5e-05	0.000473	175.77	210.9	1.28205	ILMN_1764396	HDAC4	histone deacetylase 4
397	1.51e-05	0.000475	2248.8	1886.65	1.31579	ILMN_1801091	CERKL	ceramide kinase-like
398	1.52e-05	0.000476	637.6	795.65	1.25	ILMN_2347949	G6PD	glucose-6-phosphate dehydrogenase
399	1.53e-05	0.000476	174.87	214.63	1.26582	ILMN_1736623	NCKIPSD	NCK interacting protein with SH3 domain
400	1.53e-05	0.000476	1235.9	1467.03	1.26582	ILMN_1727567	OLIG2	oligodendrocyte lineage transcription factor 2
401	1.53e-05	0.000476	729.27	1011.82	0.75188	ILMN_1790909	NFE2L2	nuclear factor, erythroid 2-like 2
402	1.54e-05	0.000478	1690.2	1252.19	0.787402	ILMN_2054392	PPIL1	peptidylprolyl isomerase (cyclophilin)-like 1
403	1.57e-05	0.000486	362.98	267.72	0.78125	ILMN_3261197	ATP5E	ATP synthase, H+ transporting, mitochondrial F1 complex, epsilon subunit
404	1.58e-05	0.000488	251.72	338.13	0.78125	ILMN_1795007	C2orf47	chromosome 2 open reading frame 47
405	1.61e-05	0.000496	982.37	1334.62	0.775194	ILMN_1728225	KIAA1524	KIAA1524
406	1.62e-05	0.000497	1059.41	1277.44	1.2987	ILMN_1661599	DDIT4	DNA-damage-inducible transcript 4
407	1.62e-05	0.000497	612.67	429.75	0.740741	ILMN_1717809	RNF24	ring finger protein 24
408	1.63e-05	0.000499	140.89	173.33	1.26582	ILMN_1763228	MEF2D	myocyte enhancer factor 2D
409	1.65e-05	0.000504	510.31	673.17	0.78125	ILMN_1805028	THOC7	THO complex 7 homolog (Drosophila)
410	1.66e-05	0.000506	488.57	670.75	0.775194	ILMN_1671516	CIR1	corepressor interacting with RBPJ, 1
411	1.67e-05	0.000506	856.26	1021.02	1.28205	ILMN_1738675	PTPN6	protein tyrosine phosphatase, non-receptor type 6
412	1.67e-05	0.000506	1025.59	858.59	1.25	ILMN_1667825	MLKL	mixed lineage kinase domain-like
413	1.69e-05	0.000511	1601.48	1224.54	0.793651	ILMN_1742250	CCNH	cyclin H
414	1.7e-05	0.000513	922.95	1095.99	1.33333	ILMN_1811258	RELB	v-rel avian reticuloendotheliosis viral oncogene homolog B
415	1.72e-05	0.000516	1756.8	2328.74	0.793651	ILMN_2367428	FAM96A	family with sequence similarity 96, member A
416	1.72e-05	0.000516	685.3	503.72	0.769231	ILMN_1768050	SCOC	short coiled-coil protein
417	1.74e-05	0.000519	1204.13	1604.54	0.787402	ILMN_1768754	PILRB	paired immunoglobin-like type 2 receptor beta
418	1.74e-05	0.000519	1098.93	1461.22	0.78125	ILMN_1764168	STXBP3	syntaxin binding protein 3
419	1.74e-05	0.000519	1012.83	1341.28	0.787402	ILMN_1776094	PPCS	phosphopantothenoylcysteine synthetase
420	1.83e-05	0.000544	402.12	268.46	0.78125	ILMN_1790625	CBX3	chromobox homolog 3
421	1.86e-05	0.000552	242.17	294.17	1.31579	ILMN_1803819	IQGAP1	IQ motif containing GTPase activating protein 1
422	1.87e-05	0.000553	301.12	392.2	0.793651	ILMN_1736888	SAR1B	secretion associated, Ras related GTPase 1B
423	1.88e-05	0.000555	819.38	587.02	0.769231	ILMN_2184049	COX7B	cytochrome c oxidase subunit VIIb
424	1.91e-05	0.000563	190.78	252.38	0.787402	ILMN_1745256	CXXC5	CXXC finger protein 5
425	1.93e-05	0.000567	609.3	725.54	1.26582	ILMN_1766221	B4GALT1	UDP-Gal:betaGlcNAc beta 1,4- galactosyltransferase, polypeptide 1
426	1.94e-05	0.000569	973.23	748.52	0.8	ILMN_2324056	GNL3	guanine nucleotide binding protein-like 3 (nucleolar)
427	1.97e-05	0.000575	214.86	292.73	0.793651	ILMN_1710697	BUD31	BUD31 homolog (S, cerevisiae)
428	1.97e-05	0.000575	450.23	622.18	0.793651	ILMN_3234513	LOC728416	translation machinery associated 7 homolog (S, cerevisiae) pseudogene
429	1.99e-05	0.000578	250.76	341.1	0.793651	ILMN_2318638	TGIF1	TGFB-induced factor homeobox 1
430	1.99e-05	0.000578	1571.32	1204.54	0.793651	ILMN_1733305	EIF2A	eukaryotic translation initiation factor 2A, 65kDa
431	2.03e-05	0.000588	1546.56	1843.21	1.26582	ILMN_2157075	LRCH4	leucine-rich repeats and calponin homology (CH) domain containing 4
432	2.06e-05	0.000594	427.83	314.3	0.787402	ILMN_1695092	WRB	tryptophan rich basic protein
433	2.06e-05	0.000594	392	524.89	0.775194	ILMN_2206188	SHROOM4	shroom family member 4
434	2.08e-05	0.000598	518.94	621.09	1.26582	ILMN_1731418	SP110	SP110 nuclear body protein
435	2.09e-05	0.000599	1015.03	1206.28	1.2987	ILMN_2206344	NDST2	N-deacetylase/N-sulfotransferase (heparan glucosaminyl) 2
436	2.09e-05	0.000599	1072.76	815.23	0.787402	ILMN_1814789	UBAP2L	ubiquitin associated protein 2-like
437	2.1e-05	0.0006	1727.46	2064.22	1.26582	ILMN_2230892	IL10RB	interleukin 10 receptor, beta
438	2.14e-05	0.00061	657.64	927.57	0.769231	ILMN_2158548	NACA2	nascent polypeptide-associated complex alpha subunit 2
439	2.16e-05	0.000614	1102.34	1310.44	1.28205	ILMN_1672503	DPYSL2	dihydropyrimidinase-like 2
440	2.18e-05	0.000619	231.94	308	0.8	ILMN_1673917	GTF2I	general transcription factor IIi
441	2.21e-05	0.000624	396.13	300.82	0.793651	ILMN_1748476	NOP58	NOP58 ribonucleoprotein
442	2.21e-05	0.000624	209.2	256.89	1.26582	ILMN_1745374	IFI35	interferon-induced protein 35
443	2.23e-05	0.000629	560.15	468.56	1.35135	ILMN_1720241	TRIP12	thyroid hormone receptor interactor 12
444	2.24e-05	0.00063	978.07	671.38	0.714286	ILMN_2157510	BLOC1S1	biogenesis of lysosomal organelles complex-1, subunit 1
445	2.27e-05	0.000637	1257.81	1772.93	0.793651	ILMN_1689123	CCNK	cyclin K
446	2.3e-05	0.000644	1304.41	1595.93	1.25	ILMN_1809866	WDR74	WD repeat domain 74
447	2.33e-05	0.000649	1504.8	1266.78	1.2987	ILMN_1797793	BLVRB	biliverdin reductase B (flavin reductase (NADPH))
448	2.33e-05	0.000649	11341.7	8627.09	0.78125	ILMN_1777564	MAD2L1	MAD2 mitotic arrest deficient-like 1 (yeast)
449	2.35e-05	0.000651	2552.81	1933.93	0.793651	ILMN_1800197	MRPL36	mitochondrial ribosomal protein L36
450	2.35e-05	0.000651	581.1	758.45	0.8	ILMN_1734833	NBN	nibrin
451	2.35e-05	0.000651	519.89	644.44	1.28205	ILMN_2205963	C10orf54	chromosome 10 open reading frame 54
452	2.37e-05	0.000655	461.9	640.65	0.775194	ILMN_1722290	LPPR3	lipid phosphate phosphatase-related protein type 3
453	2.42e-05	0.000667	1981.44	1634.69	1.25	ILMN_1765446	EMP3	epithelial membrane protein 3
454	2.45e-05	0.000674	173.46	224.42	0.8	ILMN_1759453	UQCRB	ubiquinol-cytochrome c reductase binding protein
455	2.47e-05	0.000676	335.38	277.48	1.25	ILMN_1665964	GAB2	GRB2-associated binding protein 2
456	2.47e-05	0.000676	913.05	1213.32	0.806452	ILMN_1671158	MRPL13	mitochondrial ribosomal protein L13
457	2.49e-05	0.00068	760.82	555.57	0.793651	ILMN_1690706	SNRPB2	small nuclear ribonucleoprotein polypeptide B
458	2.5e-05	0.000682	3407.02	4707.4	0.769231	ILMN_1745620	KRCC1	lysine-rich coiled-coil 1
459	2.51e-05	0.000683	1330.1	1748.95	0.8	ILMN_1671742	UPF3A	UPF3 regulator of nonsense transcripts homolog A (yeast)
460	2.53e-05	0.000687	1012.5	1208.36	1.26582	ILMN_1777220	VCP	valosin containing protein
461	2.57e-05	0.000695	574.86	681.75	1.31579	ILMN_2204664	NBPF14	neuroblastoma breakpoint family, member 14
462	2.57e-05	0.000695	433.84	359.6	1.25	ILMN_2261519	AIRE	autoimmune regulator
463	2.58e-05	0.000696	140.56	198.93	0.775194	ILMN_1651902	RASL11A	RAS-like, family 11, member A
464	2.59e-05	0.000696	2486.28	2075.17	1.31579	ILMN_2345898	SLA	Src-like-adaptor
465	2.59e-05	0.000696	15904.75	13130.5	1.26582	ILMN_2072598	LOC401357	uncharacterized LOC401357
466	2.63e-05	0.000705	719.19	860.63	1.26582	ILMN_1666553	SLC25A19	solute carrier family 25 (mitochondrial thiamine pyrophosphate carrier), member 19
467	2.68e-05	0.000717	704.24	554.61	1.26582	ILMN_1789457	GNL1	guanine nucleotide binding protein-like 1
468	2.7e-05	0.00072	330.02	243.87	0.763359	ILMN_3248218	SNORD104	small nucleolar RNA, C/D box 104
469	2.71e-05	0.00072	1305.29	991.4	0.8	ILMN_1655422	RPL17	ribosomal protein L17
470	2.71e-05	0.00072	485.09	597	1.25	ILMN_1742789	LPXN	leupaxin
471	2.74e-05	0.000726	311.39	374.82	1.25	ILMN_1713351	SATL1	spermidine/spermine N1-acetyl transferase-like 1
472	2.75e-05	0.000728	467.02	576.95	1.25	ILMN_1682567	CCDC106	coiled-coil domain containing 106
473	2.76e-05	0.000729	1778.7	2144.63	1.31579	ILMN_2130441	HLA-H	major histocompatibility complex, class I, H (pseudogene)
474	2.78e-05	0.000732	1683.24	1248.36	0.763359	ILMN_1666648	PRPF40A	PRP40 pre-mRNA processing factor 40 homolog A (S, cerevisiae)
475	2.8e-05	0.000736	1607.99	1187.5	0.787402	ILMN_1690307	TPRKB	TP53RK binding protein
476	2.84e-05	0.000745	933.96	1145.9	1.25	ILMN_2154836	BTG3	BTG family, member 3
477	2.86e-05	0.000749	242.31	199.55	1.26582	ILMN_1802706	IDH3G	isocitrate dehydrogenase 3 (NAD+) gamma
478	2.88e-05	0.000751	438.52	561.49	1.25	ILMN_1775901	PHF5A	PHD finger protein 5A
479	2.88e-05	0.000751	1719.76	2083.3	1.25	ILMN_1768394	ARPC5	actin related protein 2/3 complex, subunit 5, 16kDa
480	2.92e-05	0.00076	417.43	347.57	1.25	ILMN_1740265	ACOT7	acyl-CoA thioesterase 7
481	3e-05	0.000777	584.76	701.5	1.26582	ILMN_1734707	CHST13	carbohydrate (chondroitin 4) sulfotransferase 13
482	3e-05	0.000777	595.45	447.82	0.793651	ILMN_2093343	PLAC8	placenta-specific 8
483	3.04e-05	0.000786	1229.96	1631	0.8	ILMN_2074860	RN7SK	RNA, 7SK small nuclear
484	3.05e-05	0.000787	7408.76	9687.2	0.787402	ILMN_2045729	WDR12	WD repeat domain 12
485	3.06e-05	0.000788	161.93	195.74	1.25	ILMN_2404085	CLIP1	CAP-GLY domain containing linker protein 1
486	3.08e-05	0.00079	456.94	377.26	1.25	ILMN_1784299	C19orf43	chromosome 19 open reading frame 43
487	3.08e-05	0.00079	1007.21	783.2	0.8	ILMN_1680624	CREG1	cellular repressor of E1A-stimulated genes 1
488	3.09e-05	0.000791	206.04	172.34	1.25	ILMN_2274775	SLC44A4	solute carrier family 44, member 4
489	3.12e-05	0.000797	1560.77	1279.81	1.26582	ILMN_1744508	FAM53C	family with sequence similarity 53, member C
490	3.13e-05	0.000798	2592.9	1871.85	0.775194	ILMN_3229552	MED7	mediator complex subunit 7
491	3.15e-05	0.000801	4226.73	4994.43	1.31579	ILMN_2323491	NUP62	nucleoporin 62kDa
492	3.17e-05	0.000805	591.75	414.64	0.775194	ILMN_2121408	HBEGF	heparin-binding EGF-like growth factor
493	3.23e-05	0.000818	396.63	326.39	1.25	ILMN_1737157	GRAMD1A	GRAM domain containing 1A
494	3.27e-05	0.000827	5022.43	4240.47	1.2987	ILMN_2115218	ANKRD10	ankyrin repeat domain 10
495	3.28e-05	0.000827	683.75	569.41	1.28205	ILMN_1813246	LOC728554	THO complex 3 pseudogene
496	3.29e-05	0.000828	1321.22	1719.92	0.793651	ILMN_2223010	VBP1	von Hippel-Lindau binding protein 1
497	3.34e-05	0.000839	10982.75	9264.58	1.31579	ILMN_2045419	BNIP3L	BCL2/adenovirus E1B 19kDa interacting protein 3-like
498	3.36e-05	0.000842	273.09	335.17	1.25	ILMN_2336781	SOD2	superoxide dismutase 2, mitochondrial
499	3.37e-05	0.000843	2975.26	3572.78	1.25	ILMN_2396444	CD14	CD14 molecule
500	3.39e-05	0.000847	863.07	1126.76	0.793651	ILMN_2397231	USP16	ubiquitin specific peptidase 16
501	3.42e-05	0.000852	205.12	172.01	1.26582	ILMN_1693045	TMED1	transmembrane emp24 protein transport domain containing 1
502	3.45e-05	0.000858	282.78	235.55	1.25	ILMN_2120273	AP1S2	adaptor-related protein complex 1, sigma 2 subunit
503	3.48e-05	0.000864	2404.53	3104.59	0.806452	ILMN_2399893	RPS24	ribosomal protein S24
504	3.54e-05	0.000877	1062.15	776.51	0.787402	ILMN_3229467	LOC729217	emopamil binding protein-like pseudogene
505	3.55e-05	0.000878	327.91	435.39	0.78125	ILMN_1739497	GTF2H5	general transcription factor IIH, polypeptide 5
506	3.64e-05	0.000898	711.67	576.18	1.26582	ILMN_3287996	LOC400446	PERP, TP53 apoptosis effector pseudogene
507	3.66e-05	0.000901	795.69	658.19	1.25	ILMN_1673936	KHSRP	KH-type splicing regulatory protein
508	3.71e-05	0.000912	667.67	879.09	0.806452	ILMN_1774949	PIGP	phosphatidylinositol glycan anchor biosynthesis, class P
509	3.76e-05	0.000922	344.34	458.18	0.793651	ILMN_1781906	RBM17	RNA binding motif protein 17
510	3.77e-05	0.000923	1203.41	1462.23	1.23457	ILMN_1669394	EI24	etoposide induced 2,4
511	3.78e-05	0.000924	326.43	255.24	1.25	ILMN_1710514	BCL3	B-cell CLL/lymphoma 3
512	3.8e-05	0.000927	4603.35	3439.16	0.793651	ILMN_2383306	GPATCH4	G patch domain containing 4
513	3.85e-05	0.000937	285.48	343.4	1.26582	ILMN_1807662	IGF2R	insulin-like growth factor 2 receptor
514	3.88e-05	0.000943	281.77	228.66	1.25	ILMN_1751886	REC8	REC8 meiotic recombination protein
515	3.9e-05	0.000946	252.61	307.14	1.25	ILMN_2182482	SHCBP1	SHC SH2-domain binding protein 1
516	4.02e-05	0.000973	471.34	630.13	0.806452	ILMN_1694325	NFIX	nuclear factor I/X (CCAAT-binding transcription factor)
517	4.05e-05	0.000978	1753.67	1302.72	0.793651	ILMN_1715569	CCDC53	coiled-coil domain containing 53
518	4.07e-05	0.000981	1777.52	2289.74	0.806452	ILMN_1659343	BOLA2	bolA family member 2
519	4.12e-05	0.000989	134.47	183.6	0.757576	ILMN_3241798	SNORA41	small nucleolar RNA, H/ACA box 41
520	4.12e-05	0.000989	976.7	681.47	0.746269	ILMN_1744665	EP300	E1A binding protein p300
521	4.16e-05	0.000997	9258.31	7109.57	0.806452	ILMN_1773427	KANK1	KN motif and ankyrin repeat domains 1
522	4.18e-05	0.001	228.61	302.7	0.8	ILMN_1726391	MRPL39	mitochondrial ribosomal protein L39
523	4.19e-05	0.001	595.99	455.26	0.806452	ILMN_1778173	AK3	adenylate kinase 3
524	4.2e-05	0.001	837.7	1103.15	0.793651	ILMN_2405628	TOP1MT	topoisomerase (DNA) I, mitochondrial
525	4.25e-05	0.00101	571.35	442.61	0.806452	ILMN_1750876	SLC4A1AP	solute carrier family 4 (anion exchanger), member 1, adaptor protein
526	4.31e-05	0.00102	751.51	907.64	1.25	ILMN_1700549	ERLIN2	ER lipid raft associated 2
527	4.35e-05	0.00103	469.86	350.99	0.775194	ILMN_1656977	HIBCH	3-hydroxyisobutyryl-CoA hydrolase
528	4.37e-05	0.00103	248.23	305.73	1.31579	ILMN_3214256	LOC128192	peptidylprolyl isomerase A (cyclophilin A) pseudogene
529	4.39e-05	0.00104	182.61	153.22	1.26582	ILMN_1766363	FLT3	fms-related tyrosine kinase 3
530	4.4e-05	0.00104	218.36	261.68	1.25	ILMN_1789364	ZNF789	zinc finger protein 789
531	4.43e-05	0.00104	475.67	386.01	1.26582	ILMN_1775708	SLC2A3	solute carrier family 2 (facilitated glucose transporter), member 3
532	4.45e-05	0.00104	740.18	569.01	0.806452	ILMN_1788166	TTK	TTK protein kinase
533	4.46e-05	0.00104	996.4	1293.97	0.8	ILMN_1788017	HSH2D	hematopoietic SH2 domain containing
534	4.5e-05	0.00105	1022.07	1402.53	0.757576	ILMN_1655011	SERF1B	small EDRK-rich factor 1B (centromeric)
535	4.53e-05	0.00106	435.33	365.76	1.31579	ILMN_1750805	ARHGAP30	Rho GTPase activating protein 30
536	4.53e-05	0.00106	942.29	730.27	0.806452	ILMN_1700268	QPRT	quinolinate phosphoribosyltransferase
537	4.55e-05	0.00106	821.55	999.73	1.2987	ILMN_1739259	UBE4A	ubiquitination factor E4A
538	4.57e-05	0.00106	378.18	457.25	1.28205	ILMN_1814661	PHLPP1	PH domain and leucine rich repeat protein phosphatase 1
539	4.59e-05	0.00106	484.62	402.22	1.23457	ILMN_2311779	TMUB2	transmembrane and ubiquitin-like domain containing 2
540	4.6e-05	0.00106	421.37	309.04	0.78125	ILMN_2224031	CETN3	centrin, EF-hand protein, 3
541	4.71e-05	0.00109	345.46	262.14	0.813008	ILMN_1730048	C7orf26	chromosome 7 open reading frame 26
542	4.73e-05	0.00109	373.83	506.61	0.787402	ILMN_2182704	BIRC2	baculoviral IAP repeat containing 2
543	4.74e-05	0.00109	8216	10995.99	0.8	ILMN_1740571	LOC647859	occludin pseudogene
544	4.76e-05	0.00109	1114.84	1341.05	1.25	ILMN_1774596	BSCL2	Berardinelli-Seip congenital lipodystrophy 2 (seipin)
545	4.78e-05	0.0011	829.09	686.29	1.26582	ILMN_1718607	TSPAN4	tetraspanin 4
546	4.83e-05	0.0011	667.93	817.49	1.26582	ILMN_2294762	AMY1A	amylase, alpha 1A (salivary)
547	4.83e-05	0.0011	1187.58	858.95	0.757576	ILMN_2130838	UTP11L	UTP11-like, U3 small nucleolar ribonucleoprotein (yeast)
548	4.85e-05	0.00111	492.2	645.86	0.806452	ILMN_2128128	SHFM1	split hand/foot malformation (ectrodactyly) type 1
549	4.89e-05	0.00111	527.79	638.24	1.23457	ILMN_1688534	EIF2B5	eukaryotic translation initiation factor 2B, subunit 5 epsilon, 82kDa
550	4.98e-05	0.00113	324.7	250.39	0.8	ILMN_2070210	RNF219	ring finger protein 219
551	5.14e-05	0.00116	319.43	386.93	1.25	ILMN_2363392	TNFSF14	tumor necrosis factor (ligand) superfamily, member 14
552	5.17e-05	0.00117	460.34	555.03	1.23457	ILMN_1775405	ARL4A	ADP-ribosylation factor-like 4A
553	5.18e-05	0.00117	605.49	491.2	1.25	ILMN_2134224	ATP13A1	ATPase type 13A1
554	5.27e-05	0.00119	991.21	1336.37	0.78125	ILMN_1774028	MTFR1	mitochondrial fission regulator 1
555	5.32e-05	0.00119	211.12	162.39	0.813008	ILMN_1679912	DPH3	diphthamide biosynthesis 3
556	5.32e-05	0.00119	328.52	250.42	0.787402	ILMN_1743303	TTC1	tetratricopeptide repeat domain 1
557	5.32e-05	0.00119	253.71	209.26	1.25	ILMN_1710752	NAPRT1	nicotinate phosphoribosyltransferase domain containing 1
558	5.34e-05	0.00119	1171.64	1407.05	1.26582	ILMN_1658407	SLC43A3	solute carrier family 43, member 3
559	5.35e-05	0.00119	493.77	663.39	0.787402	ILMN_1814281	SPC25	SPC25, NDC80 kinetochore complex component
560	5.35e-05	0.00119	2933.98	2236.65	0.806452	ILMN_1713668	TSNAX	translin-associated factor X
561	5.38e-05	0.0012	319.93	381.91	1.2987	ILMN_1751034	ITPRIPL2	inositol 1,4,5-trisphosphate receptor interacting protein-like 2
562	5.39e-05	0.0012	6868.57	5743.89	1.25	ILMN_1754738	AP1M1	adaptor-related protein complex 1, mu 1 subunit
563	5.41e-05	0.0012	2207.66	2654.1	1.28205	ILMN_1733256	PSMD8	proteasome (prosome, macropain) 26S subunit, non-ATPase, 8
564	5.5e-05	0.00122	1742.83	2084.77	1.31579	ILMN_1722059	SAFB	scaffold attachment factor B
565	5.56e-05	0.00123	6160.32	4606.83	0.8	ILMN_2090782	GCSH	glycine cleavage system protein H (aminomethyl carrier)
566	5.57e-05	0.00123	323.19	387.99	1.25	ILMN_1793410	SNTB1	syntrophin, beta 1 (dystrophin-associated protein A1, 59kDa, basic component 1)
567	5.62e-05	0.00124	668.83	903.07	0.78125	ILMN_1696839	RPS27	ribosomal protein S27
568	5.69e-05	0.00125	253.46	305.77	1.23457	ILMN_1737343	FNIP1	folliculin interacting protein 1
569	5.71e-05	0.00125	526.93	412.38	1.23457	ILMN_1777765	C12orf10	chromosome 12 open reading frame 10
570	5.72e-05	0.00125	703.07	536.89	0.793651	ILMN_1675359	NKAP	NFKB activating protein
571	5.76e-05	0.00126	539.82	442.6	1.23457	ILMN_1679919	ASCC2	activating signal cointegrator 1 complex subunit 2
572	5.94e-05	0.0013	961.02	764.01	1.25	ILMN_2128358	TPP2	tripeptidyl peptidase II
573	5.95e-05	0.0013	802.32	606.32	0.8	ILMN_1749962	NCAM2	neural cell adhesion molecule 2
574	6.07e-05	0.00132	229.24	190.86	1.25	ILMN_1666376	TRIM56	tripartite motif containing 56
575	6.09e-05	0.00132	2870.77	3513.72	1.28205	ILMN_2174612	CNOT8	CCR4-NOT transcription complex, subunit 8
576	6.31e-05	0.00137	3303.12	2472.8	0.806452	ILMN_1797950	EXTL2	exostosin-like glycosyltransferase 2
577	6.38e-05	0.00138	1587.46	1332.46	1.25	ILMN_2316974	LILRB1	leukocyte immunoglobulin-like receptor, subfamily B (with TM and ITIM domains), member 1
578	6.42e-05	0.00139	636.53	469.77	0.78125	ILMN_1789007	APOC1	apolipoprotein C-I
579	6.47e-05	0.0014	577.29	471.72	1.25	ILMN_2216582	LYL1	lymphoblastic leukemia associated hematopoiesis regulator 1
580	6.48e-05	0.0014	1674.68	2063.04	1.25	ILMN_1769451	ILVBL	ilvB (bacterial acetolactate synthase)-like
581	6.5e-05	0.0014	12170.43	8951.13	0.763359	ILMN_1738992	MNDA	myeloid cell nuclear differentiation antigen
582	6.54e-05	0.0014	1229.79	1021.63	1.23457	ILMN_1657697	SAR1A	secretion associated, Ras related GTPase 1A
583	6.69e-05	0.00143	289.51	231.45	1.23457	ILMN_1784352	CCM2	cerebral cavernous malformation 2
584	6.74e-05	0.00144	578.94	698.47	1.23457	ILMN_1697694	ATP6AP1	ATPase, H+ transporting, lysosomal accessory protein 1
585	6.77e-05	0.00145	541.12	750.78	0.806452	ILMN_1669818	ESD	esterase D
586	6.8e-05	0.00145	207.5	172.41	1.25	ILMN_1738347	RNPEP	arginyl aminopeptidase (aminopeptidase B)
587	6.82e-05	0.00145	2528.33	1909.18	0.806452	ILMN_1728984	PA2G4	proliferation-associated 2G4, 38kDa
588	6.91e-05	0.00147	792.62	618.41	0.813008	ILMN_1753249	DDX10	DEAD (Asp-Glu-Ala-Asp) box polypeptide 10
589	6.97e-05	0.00148	567.07	421.78	0.775194	ILMN_2235745	GRIPAP1	GRIP1 associated protein 1
590	7.01e-05	0.00148	1498.73	1143.43	0.787402	ILMN_2126423	ZNF480	zinc finger protein 480
591	7.02e-05	0.00148	877.9	1053.17	1.25	ILMN_1709937	KCNN4	potassium intermediate/small conductance calcium-activated channel, subfamily N, member 4
592	7.11e-05	0.0015	807.5	664.45	1.25	ILMN_1675448	ZFP36L1	ZFP36 ring finger protein-like 1
593	7.15e-05	0.00151	4617.23	3527.79	0.8	ILMN_1762003	SEC62	SEC62 homolog (S, cerevisiae)
594	7.28e-05	0.00153	320.9	444.11	0.793651	ILMN_1740861	DTWD1	DTW domain containing 1
595	7.29e-05	0.00153	412.13	507.45	1.23457	ILMN_1652333	FN3KRP	fructosamine 3 kinase related protein
596	7.3e-05	0.00153	481.82	592.92	1.23457	ILMN_1738767	PLP2	proteolipid protein 2 (colonic epithelium-enriched)
597	7.35e-05	0.00154	5421.64	6959.09	0.813008	ILMN_1709894	CLPX	caseinolytic mitochondrial matrix peptidase chaperone subunit
598	7.37e-05	0.00154	371.2	307.12	1.23457	ILMN_2058251	VIM	vimentin
599	7.43e-05	0.00155	1784.38	2260.08	1.23457	ILMN_1760708	CRYBB2	crystallin, beta B2
600	7.45e-05	0.00155	2393.04	2917.22	1.23457	ILMN_1716816	TMEM87A	transmembrane protein 87A
601	7.52e-05	0.00156	586.69	452.7	0.806452	ILMN_1719032	LSM3	LSM3 homolog, U6 small nuclear RNA associated (S, cerevisiae)
602	7.55e-05	0.00156	2540.59	3033.96	1.25	ILMN_1686750	MGEA5	meningioma expressed antigen 5 (hyaluronidase)
603	7.55e-05	0.00156	197.35	236.55	1.25	ILMN_2313926	CDC42SE2	CDC42 small effector 2
604	7.62e-05	0.00158	1993.91	1548.9	0.806452	ILMN_1811972	MYCBP2	MYC binding protein 2, E3 ubiquitin protein ligase
605	7.65e-05	0.00158	174.51	230.65	0.813008	ILMN_1748926	TMEM209	transmembrane protein 209
606	7.72e-05	0.00159	3179.71	2413.65	0.787402	ILMN_3280312	LOC727947	ubiquinol-cytochrome c reductase binding protein pseudogene
607	7.8e-05	0.0016	1207.86	893.84	0.806452	ILMN_1784286	NDUFA1	NADH dehydrogenase (ubiquinone) 1 alpha subcomplex, 1, 7,5kDa
608	7.88e-05	0.00162	321.19	264.4	1.23457	ILMN_2112049	DNLZ	DNL-type zinc finger
609	7.89e-05	0.00162	523.79	409.26	0.813008	ILMN_1795495	ERCC5	excision repair cross-complementation group 5
610	7.89e-05	0.00162	508.49	387.98	0.813008	ILMN_1776678	GIMAP7	GTPase, IMAP family member 7
611	7.95e-05	0.00162	189.75	254.89	0.806452	ILMN_1667381	CAMKV	CaM kinase-like vesicle-associated
612	7.98e-05	0.00163	1115.93	1368.13	1.23457	ILMN_1669113	ATF5	activating transcription factor 5
613	8.08e-05	0.00165	1607.46	1233.64	0.813008	ILMN_1796074	C18orf56	chromosome 18 open reading frame 56
614	8.11e-05	0.00165	688.18	569.23	1.21951	ILMN_1668369	CDC37	cell division cycle 37
615	8.12e-05	0.00165	817.26	672.52	1.23457	ILMN_1718537	HPS6	Hermansky-Pudlak syndrome 6
616	8.12e-05	0.00165	793.55	611.16	0.819672	ILMN_1800935	ARV1	ARV1 homolog (S, cerevisiae)
617	8.14e-05	0.00165	2048.22	2797.14	0.793651	ILMN_1892403	SNORD13	small nucleolar RNA, C/D box 13
618	8.15e-05	0.00165	6965.16	9695.27	0.757576	ILMN_1724236	FUT7	fucosyltransferase 7 (alpha (1,3) fucosyltransferase)
619	8.18e-05	0.00165	850.34	671.88	1.21951	ILMN_1742450	TAPBP	TAP binding protein (tapasin)
620	8.24e-05	0.00166	6600.91	5357.41	1.21951	ILMN_3278170	LOC441455	makorin ring finger protein 1 pseudogene
621	8.33e-05	0.00167	954.32	1223.92	0.806452	ILMN_1666305	CDKN3	cyclin-dependent kinase inhibitor 3
622	8.34e-05	0.00167	177.94	241.97	0.78125	ILMN_1682494	RSRC1	arginine/serine-rich coiled-coil 1
623	8.4e-05	0.00168	12114.81	9019.53	0.787402	ILMN_1796407	SS18L2	synovial sarcoma translocation gene on chromosome 18-like 2
624	8.46e-05	0.00169	581.94	697.5	1.23457	ILMN_1808041	RPL10A	ribosomal protein L10a
625	8.63e-05	0.00172	1414.63	1938.34	0.769231	ILMN_1715969	SLC25A37	solute carrier family 25 (mitochondrial iron transporter), member 37
626	8.75e-05	0.00174	572.94	461.21	1.21951	ILMN_1714567	AHNAK	AHNAK nucleoprotein
627	8.76e-05	0.00174	555.97	675.63	1.25	ILMN_2310296	C21orf58	chromosome 21 open reading frame 58
628	8.82e-05	0.00175	744.31	617.14	1.25	ILMN_2097410	DAPP1	dual adaptor of phosphotyrosine and 3-phosphoinositides
629	8.88e-05	0.00176	926.03	768.74	1.23457	ILMN_3182171	FGGY	FGGY carbohydrate kinase domain containing
630	8.9e-05	0.00176	398.91	520.36	0.806452	ILMN_1814221	NPTX1	neuronal pentraxin I
631	9.02e-05	0.00178	751.82	975.02	0.806452	ILMN_1800311	HSF2	heat shock transcription factor 2
632	9.12e-05	0.0018	339.67	275.37	1.21951	ILMN_1730734	TMEM205	transmembrane protein 205
633	9.13e-05	0.0018	1191.29	955.35	1.23457	ILMN_2366334	FERMT3	fermitin family member 3
634	9.13e-05	0.0018	1333.97	1605.21	1.25	ILMN_1662932	LCP1	lymphocyte cytosolic protein 1 (L-plastin)
635	9.16e-05	0.0018	393.99	288.29	0.819672	ILMN_1665865	IGFBP4	insulin-like growth factor binding protein 4
636	9.17e-05	0.0018	434.75	561.92	0.8	ILMN_1669259	ANKRD49	ankyrin repeat domain 49
637	9.18e-05	0.0018	198.11	256.61	1.23457	ILMN_1726327	AMY1B	amylase, alpha 1B (salivary)
638	9.2e-05	0.0018	215.18	291.05	0.8	ILMN_2207393	CNOT3	CCR4-NOT transcription complex, subunit 3
639	9.27e-05	0.00181	760.25	977.03	0.806452	ILMN_1747184	PUS7L	pseudouridylate synthase 7 homolog (S, cerevisiae)-like
640	9.34e-05	0.00182	816.52	635	0.813008	ILMN_1731644	SETDB2	SET domain, bifurcated 2
641	9.42e-05	0.00184	928.4	762.94	1.25	ILMN_1661299	TLE6	transducin-like enhancer of split 6
642	9.45e-05	0.00184	1428.03	1171.95	1.23457	ILMN_1737084	TXLNA	taxilin alpha
643	9.47e-05	0.00184	1808.14	1298.66	0.8	ILMN_1722223	LOC728452	POM121 membrane glycoprotein (rat) pseudogene
644	9.6e-05	0.00186	454.77	545	1.26582	ILMN_2246510	TSC1	tuberous sclerosis 1
645	9.65e-05	0.00187	454.67	565.65	1.21951	ILMN_1651315	HMG20B	high mobility group 20B
646	9.66e-05	0.00187	478.16	349.02	0.806452	ILMN_3238662	SNORD89	small nucleolar RNA, C/D box 89
647	9.67e-05	0.00187	283.11	234.28	1.25	ILMN_1747395	SLC24A1	solute carrier family 24 (sodium/potassium/calcium exchanger), member 1
648	9.72e-05	0.00187	2688.52	2129.07	0.819672	ILMN_1658464	GTF3A	general transcription factor IIIA
649	9.72e-05	0.00187	5337.65	4061.56	0.8	ILMN_1774860	UTP23	UTP23, small subunit (SSU) processome component, homolog (yeast)
650	9.77e-05	0.00188	334.51	435.88	0.8	ILMN_2374244	DYRK2	dual-specificity tyrosine-(Y)-phosphorylation regulated kinase 2
651	9.78e-05	0.00188	2113.02	2579.21	1.21951	ILMN_1728660	PMPCB	peptidase (mitochondrial processing) beta
652	9.81e-05	0.00188	264.28	345.03	0.787402	ILMN_1669523	FOS	FBJ murine osteosarcoma viral oncogene homolog
653	9.87e-05	0.00189	3535.69	4523.14	0.813008	ILMN_1685661	RRP15	ribosomal RNA processing 15 homolog (S, cerevisiae)
654	9.97e-05	0.0019	1182.58	1433.3	1.25	ILMN_1764850	HPCAL1	hippocalcin-like 1
655	0.0001001	0.00191	249.09	329.52	0.806452	ILMN_1675191	GAPT	GRB2-binding adaptor protein, transmembrane
656	0.0001009	0.00192	168.63	227.75	0.813008	ILMN_2045994	SEPW1	selenoprotein W, 1
657	0.0001011	0.00192	851.01	671.71	0.819672	ILMN_1725169	INTS12	integrator complex subunit 12
658	0.000102	0.00194	671.96	870.71	0.819672	ILMN_1682098	PSMA4	proteasome (prosome, macropain) subunit, alpha type, 4
659	0.0001023	0.00194	814.17	1069.52	0.8	ILMN_1688089	PEBP1	phosphatidylethanolamine binding protein 1
660	0.0001027	0.00194	240.91	293.41	1.25	ILMN_1653466	HES4	hes family bHLH transcription factor 4
661	0.0001027	0.00194	10517.5	8621.89	1.26582	ILMN_1723486	HK2	hexokinase 2
662	0.000103	0.00194	705.63	940.82	0.787402	ILMN_2137084	LIN9	lin-9 homolog (C, elegans)
663	0.0001034	0.00195	346.58	286.44	1.23457	ILMN_1798256	UPP1	uridine phosphorylase 1
664	0.0001035	0.00195	238.86	306.23	0.819672	ILMN_1695645	CETN2	centrin, EF-hand protein, 2
665	0.0001036	0.00195	2988.61	2261.56	0.8	ILMN_1771348	ACN9	ACN9 homolog (S, cerevisiae)
666	0.0001039	0.00195	354.57	424.19	1.25	ILMN_1736539	ALDH1L2	aldehyde dehydrogenase 1 family, member L2
667	0.0001039	0.00195	1182.16	1507.19	0.813008	ILMN_1715715	CEBPA	CCAAT/enhancer binding protein (C/EBP), alpha
668	0.0001043	0.00195	693.85	546.23	0.813008	ILMN_1721922	NAB2	NGFI-A binding protein 2 (EGR1 binding protein 2)
669	0.0001076	0.00201	306.88	247.92	1.23457	ILMN_2254635	ITGAX	integrin, alpha X (complement component 3 receptor 4 subunit)
670	0.0001081	0.00201	2030.79	1569.95	0.8	ILMN_3310326	MIR221	microRNA 221
671	0.0001089	0.00203	1254.69	965.35	0.8	ILMN_1670172	WDR33	WD repeat domain 33
672	0.0001094	0.00203	150.9	199.25	0.819672	ILMN_2330267	ABCE1	ATP-binding cassette, sub-family E (OABP), member 1
673	0.0001104	0.00205	1098.7	1379.28	0.819672	ILMN_1665205	ZNF260	zinc finger protein 260
674	0.0001114	0.00206	8150.73	10610.54	0.813008	ILMN_1735199	CIAPIN1	cytokine induced apoptosis inhibitor 1
675	0.000113	0.00209	1526.12	1237.51	1.23457	ILMN_1741003	ANXA5	annexin A5
676	0.0001145	0.00212	139.47	168.63	1.23457	ILMN_2041327	MRPL37	mitochondrial ribosomal protein L37
677	0.0001154	0.00213	4115.27	3410.08	1.25	ILMN_2053527	PARP9	poly (ADP-ribose) polymerase family, member 9
678	0.0001176	0.00217	2324.14	1724.71	0.78125	ILMN_1746699	SGOL2	shugoshin-like 2 (S, pombe)
679	0.0001181	0.00217	568.17	721.9	0.819672	ILMN_1697642	BCAP29	B-cell receptor-associated protein 29
680	0.0001188	0.00218	277.17	229.77	1.25	ILMN_2072973	TOP3A	topoisomerase (DNA) III alpha
681	0.00012	0.0022	807.49	1006.12	1.23457	ILMN_1654545	CPSF1	cleavage and polyadenylation specific factor 1, 160kDa
682	0.0001202	0.0022	1314.4	1094.77	1.23457	ILMN_2073289	MTSS1	metastasis suppressor 1
683	0.0001211	0.00221	1117.95	836.17	0.787402	ILMN_2369924	NDUFB6	NADH dehydrogenase (ubiquinone) 1 beta subcomplex, 6, 17kDa
684	0.0001211	0.00221	543.81	425.54	0.813008	ILMN_1696708	C14orf166	chromosome 14 open reading frame 166
685	0.0001226	0.00223	12793.85	9753.39	0.813008	ILMN_1799381	SNORD14A	small nucleolar RNA, C/D box 14A
686	0.0001232	0.00224	2491.81	3021.8	1.25	ILMN_2123415	BMP8B	bone morphogenetic protein 8b
687	0.0001242	0.00226	593.77	753.11	0.819672	ILMN_1713143	MRPL3	mitochondrial ribosomal protein L3
688	0.0001243	0.00226	168.14	136.92	1.25	ILMN_2281128	PSMD10	proteasome (prosome, macropain) 26S subunit, non-ATPase, 10
689	0.0001253	0.00227	522.71	406.82	0.813008	ILMN_1669252	CUL2	cullin 2
690	0.0001262	0.00228	655.46	800.16	1.21951	ILMN_1764380	GLTP	glycolipid transfer protein
691	0.0001271	0.0023	510.55	422.3	1.21951	ILMN_2367275	BCL7B	B-cell CLL/lymphoma 7B
692	0.0001272	0.0023	1061.01	797.52	0.819672	ILMN_2392043	SPI1	spleen focus forming virus (SFFV) proviral integration oncogene
693	0.0001282	0.00231	764.95	927.8	1.21951	ILMN_1792972	ZNF439	zinc finger protein 439
694	0.0001317	0.00237	744.48	584.19	0.819672	ILMN_2057399	ZBTB8OS	zinc finger and BTB domain containing 8 opposite strand
695	0.0001345	0.00241	2886.42	2258.91	0.819672	ILMN_2189933	RPL36AL	ribosomal protein L36a-like
696	0.0001346	0.00241	471.82	576.57	1.21951	ILMN_1788062	SH3GL1	SH3-domain GRB2-like 1
697	0.000135	0.00242	240.4	329.51	0.78125	ILMN_2312228	FUT6	fucosyltransferase 6 (alpha (1,3) fucosyltransferase)
698	0.0001373	0.00246	2414.88	1972.75	1.2987	ILMN_2375599	RNH1	ribonuclease/angiogenin inhibitor 1
699	0.0001377	0.00246	620.46	868.4	0.813008	ILMN_1805271	ZNF721	zinc finger protein 721
700	0.0001383	0.00247	259.07	311.43	1.23457	ILMN_1696466	ROPN1L	rhophilin associated tail protein 1-like
701	0.0001393	0.00248	1029.65	773.31	0.813008	ILMN_1781431	GLCCI1	glucocorticoid induced transcript 1
702	0.0001399	0.00249	1110.02	866.62	0.819672	ILMN_1778611	GBAS	glioblastoma amplified sequence
703	0.0001406	0.0025	1278.38	1546.28	1.21951	ILMN_1663390	CDC20	cell division cycle 20
704	0.0001408	0.0025	739.76	949.97	0.806452	ILMN_1758111	PIBF1	progesterone immunomodulatory binding factor 1
705	0.000141	0.0025	267.51	318.35	1.26582	ILMN_1753468	CD63	CD63 molecule
706	0.0001415	0.0025	1530.8	1267.13	1.26582	ILMN_2320964	ADAR	adenosine deaminase, RNA-specific
707	0.0001433	0.00253	155.24	184.97	1.26582	ILMN_1653372	ATP8B3	ATPase, aminophospholipid transporter, class I, type 8B, member 3
708	0.0001437	0.00253	5549.86	4599.74	1.26582	ILMN_2353642	ATP6V0B	ATPase, H+ transporting, lysosomal 21kDa, V0 subunit b
709	0.000144	0.00254	473.84	588.92	1.21951	ILMN_1737517	RPL29	ribosomal protein L29
710	0.0001446	0.00254	678.44	532.3	0.826446	ILMN_2121437	NCL	nucleolin
711	0.0001477	0.00259	408.83	317.1	0.819672	ILMN_1655377	MRPS22	mitochondrial ribosomal protein S22
712	0.0001486	0.00261	1154.99	892.99	0.826446	ILMN_1813175	LPHN1	latrophilin 1
713	0.0001493	0.00261	2089.41	1762.9	1.33333	ILMN_2148913	TMEM45A	transmembrane protein 45A
714	0.0001497	0.00262	827.19	655.89	0.813008	ILMN_1725105	EEF1E1	eukaryotic translation elongation factor 1 epsilon 1
715	0.0001503	0.00262	4030.43	3378.74	1.2987	ILMN_2221006	RAD21	RAD21 homolog (S, pombe)
716	0.0001507	0.00262	719.85	916.21	0.826446	ILMN_1809944	TRMT12	tRNA methyltransferase 12 homolog (S, cerevisiae)
717	0.0001507	0.00262	231.66	299.05	0.826446	ILMN_1776104	NDUFS5	NADH dehydrogenase (ubiquinone) Fe-S protein 5, 15kDa (NADH-coenzyme Q reductase)
718	0.0001517	0.00264	815.03	675.89	1.23457	ILMN_1736567	CD74	CD74 molecule, major histocompatibility complex, class II invariant chain
719	0.0001518	0.00264	415.99	344.32	1.25	ILMN_1712707	ABHD8	abhydrolase domain containing 8
720	0.0001526	0.00265	1478.19	1162.03	0.826446	ILMN_1801443	TSKU	tsukushi, small leucine rich proteoglycan
721	0.0001534	0.00266	843.69	1026.81	1.21951	ILMN_1716547	NAGK	N-acetylglucosamine kinase
722	0.0001537	0.00266	2992.87	3772.03	0.826446	ILMN_1671818	UTS2	urotensin 2
723	0.0001569	0.00271	524.35	420.69	1.21951	ILMN_2059505	ARPP19	cAMP-regulated phosphoprotein, 19kDa
724	0.0001575	0.00272	428.33	331.9	0.8	ILMN_1688515	ZNF195	zinc finger protein 195
725	0.0001577	0.00272	1674.69	1383.04	1.21951	ILMN_1715013	ERMAP	erythroblast membrane-associated protein (Scianna blood group)
726	0.0001606	0.00276	4444	5376.43	1.21951	ILMN_1674231	CHAF1B	chromatin assembly factor 1, subunit B (p60)
727	0.0001612	0.00277	1137.63	935.31	1.23457	ILMN_1801766	CCDC109B	coiled-coil domain containing 109B
728	0.0001617	0.00277	1215.51	1468.09	1.21951	ILMN_1778078	VPS16	vacuolar protein sorting 16 homolog (S, cerevisiae)
729	0.0001628	0.00279	769.2	925.32	1.23457	ILMN_1756982	CLIC1	chloride intracellular channel 1
730	0.0001632	0.00279	4609.04	5984.8	0.819672	ILMN_1655340	RNF181	ring finger protein 181
731	0.0001641	0.0028	387.6	486.57	1.20482	ILMN_1657797	FIBP	fibroblast growth factor (acidic) intracellular binding protein
732	0.0001641	0.0028	325.3	265.36	1.21951	ILMN_1776464	PARP4	poly (ADP-ribose) polymerase family, member 4
733	0.0001658	0.00282	624.73	857.61	0.763359	ILMN_1789614	TPT1	tumor protein, translationally-controlled 1
734	0.0001661	0.00282	696.82	517.57	0.819672	ILMN_1721842	RYBP	RING1 and YY1 binding protein
735	0.0001662	0.00282	300.27	231.43	0.826446	ILMN_1659437	TXNDC17	thioredoxin domain containing 17
736	0.0001685	0.00286	2251.66	2893.02	0.826446	ILMN_2381064	TPD52	tumor protein D52
737	0.0001712	0.0029	405.22	305.83	0.787402	ILMN_1731349	HOXA13	homeobox A13
738	0.000174	0.00294	213.84	167.71	0.813008	ILMN_3251404	NUCKS1	nuclear casein kinase and cyclin-dependent kinase substrate 1
739	0.0001753	0.00296	713.65	925.17	0.806452	ILMN_2056551	RBMX2	RNA binding motif protein, X-linked 2
740	0.0001766	0.00298	1173.14	918.19	0.813008	ILMN_1759097	MLLT11	myeloid/lymphoid or mixed-lineage leukemia (trithorax homolog, Drosophila); translocated to, 11
741	0.0001766	0.00298	918.4	754.15	1.25	ILMN_1676575	IKZF1	IKAROS family zinc finger 1 (Ikaros)
742	0.000178	0.003	302.68	244.47	1.21951	ILMN_1674034	H2AFY	H2A histone family, member Y
743	0.0001783	0.003	478.47	586.38	1.21951	ILMN_1697420	TINF2	TERF1 (TRF1)-interacting nuclear factor 2
744	0.0001792	0.00301	319.13	255.41	0.826446	ILMN_3224204	PSMG4	proteasome (prosome, macropain) assembly chaperone 4
745	0.0001799	0.00302	220.01	180.85	1.21951	ILMN_1692267	B4GALT3	UDP-Gal:betaGlcNAc beta 1,4- galactosyltransferase, polypeptide 3
746	0.0001802	0.00302	437.77	536.29	1.21951	ILMN_1811480	ADPRHL2	ADP-ribosylhydrolase like 2
747	0.0001812	0.00303	788.23	999.26	1.20482	ILMN_1786972	SARS	seryl-tRNA synthetase
748	0.0001823	0.00304	567.57	698.76	1.25	ILMN_1750674	SDSL	serine dehydratase-like
749	0.0001824	0.00304	187.96	154.57	1.21951	ILMN_3242586	RHOU	ras homolog family member U
750	0.0001855	0.00309	436.34	577.14	0.8	ILMN_1731561	ROBO3	roundabout, axon guidance receptor, homolog 3 (Drosophila)
751	0.0001873	0.00311	1575.78	1246.34	0.826446	ILMN_2117904	ZNF22	zinc finger protein 22
752	0.000189	0.00314	482.11	379.9	1.20482	ILMN_1775937	DDB1	damage-specific DNA binding protein 1, 127kDa
753	0.0001893	0.00314	147.6	181.99	1.20482	ILMN_1713759	UBE2J1	ubiquitin-conjugating enzyme E2, J1
754	0.0001895	0.00314	1000.69	776.64	0.813008	ILMN_2148668	RCBTB2	regulator of chromosome condensation (RCC1) and BTB (POZ) domain containing protein 2
755	0.0001922	0.00318	472.64	350.12	0.806452	ILMN_1777483	APOOL	apolipoprotein O-like
756	0.0001927	0.00318	678.62	824.17	1.21951	ILMN_1810514	SLC25A44	solute carrier family 25, member 44
757	0.0001931	0.00318	1966.66	2494.49	0.819672	ILMN_1746888	PCOLCE2	procollagen C-endopeptidase enhancer 2
758	0.0001932	0.00318	1124.17	931.55	1.21951	ILMN_2085862	SLC15A3	solute carrier family 15 (oligopeptide transporter), member 3
759	0.0001946	0.0032	4618.03	3599.13	0.819672	ILMN_2155025	ZNF681	zinc finger protein 681
760	0.0001947	0.0032	529.79	438.73	1.21951	ILMN_1661755	FAM129B	family with sequence similarity 129, member B
761	0.0001949	0.0032	463.9	587.1	0.826446	ILMN_2188204	ATG12	autophagy related 12
762	0.000197	0.00322	948.65	1287.42	0.826446	ILMN_1669940	TMEM38B	transmembrane protein 38B
763	0.0001971	0.00322	1134.47	933.36	1.23457	ILMN_1758728	FANCG	Fanconi anemia, complementation group G
764	0.0001972	0.00322	354.1	273.82	0.819672	ILMN_1810467	PPP2R1A	protein phosphatase 2, regulatory subunit A, alpha
765	0.0001977	0.00323	223.55	182.97	1.25	ILMN_1729161	NOTCH1	notch 1
766	0.0001986	0.00323	1151.4	1387.82	1.23457	ILMN_1754795	FAT1	FAT atypical cadherin 1
767	0.0001987	0.00323	998.75	831.32	1.26582	ILMN_3230435	LOC729086	vesicular, overexpressed in cancer, prosurvival protein 1 pseudogene
768	0.0001987	0.00323	869.81	1063.15	1.23457	ILMN_1713749	CORO1A	coronin, actin binding protein, 1A
769	0.0001988	0.00323	1998.9	1542.5	0.793651	ILMN_2325837	CD3D	CD3d molecule, delta (CD3-TCR complex)
770	0.0001995	0.00323	2339.33	1913.06	1.20482	ILMN_1709814	NMRAL1	NmrA-like family domain containing 1
771	0.0001999	0.00323	1135.28	813.06	0.826446	ILMN_1767260	CCDC138	coiled-coil domain containing 138
772	0.0002002	0.00323	1607.69	1272.63	0.826446	ILMN_1690420	GFI1	growth factor independent 1 transcription repressor
773	0.0002002	0.00323	299.51	249.7	1.23457	ILMN_1756992	MUC1	mucin 1, cell surface associated
774	0.0002008	0.00324	839.16	670.76	0.833333	ILMN_1761113	GNL2	guanine nucleotide binding protein-like 2 (nucleolar)
775	0.0002017	0.00325	633.8	507.16	1.20482	ILMN_1664756	KPNA4	karyopherin alpha 4 (importin alpha 3)
776	0.0002017	0.00325	1550.89	1291.96	1.23457	ILMN_2044226	PPP3CA	protein phosphatase 3, catalytic subunit, alpha isozyme
777	0.0002031	0.00326	1334.2	1713.53	0.819672	ILMN_1793118	TAX1BP1	Tax1 (human T-cell leukemia virus type I) binding protein 1
778	0.0002035	0.00327	510.11	641.17	0.819672	ILMN_1814808	BFAR	bifunctional apoptosis regulator
779	0.0002045	0.00328	843.26	686.3	1.23457	ILMN_1762712	HHEX	hematopoietically expressed homeobox
780	0.0002054	0.00329	553.46	694.01	0.826446	ILMN_1797522	DUSP3	dual specificity phosphatase 3
781	0.0002062	0.00329	623.35	771.45	1.21951	ILMN_1703564	DYNLRB1	dynein, light chain, roadblock-type 1
782	0.0002063	0.00329	1811.01	2332.22	0.813008	ILMN_1745798	GTF2F2	general transcription factor IIF, polypeptide 2, 30kDa
783	0.0002071	0.0033	3126.24	2561.4	1.21951	ILMN_1679727	CLK1	CDC-like kinase 1
784	0.0002084	0.00332	1141.3	899.49	0.833333	ILMN_1671257	DKC1	dyskeratosis congenita 1, dyskerin
785	0.0002102	0.00334	377.31	472.74	1.20482	ILMN_1690921	STAT2	signal transducer and activator of transcription 2, 113kDa
786	0.0002104	0.00334	5398.05	4377.65	1.20482	ILMN_1675038	PRMT2	protein arginine methyltransferase 2
787	0.000211	0.00335	291.17	237.43	1.20482	ILMN_1767470	SCPEP1	serine carboxypeptidase 1
788	0.0002117	0.00335	610.51	484.35	0.819672	ILMN_1674399	ZNF143	zinc finger protein 143
789	0.0002135	0.00338	437.15	528.49	1.25	ILMN_3237977	AVL9	AVL9 homolog (S, cerevisiase)
790	0.0002138	0.00338	2087.12	2797.25	0.763359	ILMN_1790309	PINX1	PIN2/TERF1 interacting, telomerase inhibitor 1
791	0.0002146	0.00339	323.73	403.39	1.21951	ILMN_1774617	NAB1	NGFI-A binding protein 1 (EGR1 binding protein 1)
792	0.0002167	0.00342	236.43	306.99	0.826446	ILMN_1685930	DNAJC24	DnaJ (Hsp40) homolog, subfamily C, member 24
793	0.000218	0.00343	613.84	754.83	1.21951	ILMN_2211065	TMEM91	transmembrane protein 91
794	0.0002198	0.00346	398.53	504.29	1.21951	ILMN_2116714	SLC39A1	solute carrier family 39 (zinc transporter), member 1
795	0.0002201	0.00346	388.7	485.16	0.833333	ILMN_1792456	CCDC104	coiled-coil domain containing 104
796	0.0002211	0.00347	217.96	270.61	1.20482	ILMN_1729980	RNF216	ring finger protein 216
797	0.0002297	0.0036	311.47	248.84	1.20482	ILMN_2242937	ARSB	arylsulfatase B
798	0.0002302	0.0036	1008.68	808.01	1.20482	ILMN_1701991	SYNJ1	synaptojanin 1
799	0.0002303	0.0036	5680.62	7440.87	0.78125	ILMN_1785268	CD58	CD58 molecule
800	0.0002312	0.00361	141.87	188.63	0.819672	ILMN_1729179	SPATA5L1	spermatogenesis associated 5-like 1
801	0.0002314	0.00361	1327.72	1663.79	0.833333	ILMN_1750693	SSR1	signal sequence receptor, alpha
802	0.0002334	0.00363	315.08	412.56	0.8	ILMN_2072391	SNORD31	small nucleolar RNA, C/D box 31
803	0.0002382	0.0037	1296.98	1063.78	1.20482	ILMN_1803143	SYVN1	synovial apoptosis inhibitor 1, synoviolin
804	0.0002387	0.0037	594.82	744.24	1.23457	ILMN_1750044	ZNHIT3	zinc finger, HIT-type containing 3
805	0.0002387	0.0037	732.61	605.36	1.23457	ILMN_1689274	NIPA1	non imprinted in Prader-Willi/Angelman syndrome 1
806	0.0002398	0.00372	2592.39	2022.8	0.826446	ILMN_1787843	HSDL2	hydroxysteroid dehydrogenase like 2
807	0.0002402	0.00372	242.59	291.68	1.26582	ILMN_1713636	S100A6	S100 calcium binding protein A6
808	0.0002423	0.00374	1070.39	1313.82	1.21951	ILMN_1756920	ADAM15	ADAM metallopeptidase domain 15
809	0.0002425	0.00374	2461.9	1950.19	0.826446	ILMN_1676523	CCDC91	coiled-coil domain containing 91
810	0.000243	0.00375	341.86	270.74	1.21951	ILMN_1763540	PSME4	proteasome (prosome, macropain) activator subunit 4
811	0.0002434	0.00375	1325.35	1049.09	0.819672	ILMN_1674411	CKAP2	cytoskeleton associated protein 2
812	0.000244	0.00375	292.26	239.92	1.20482	ILMN_1811702	GRN	granulin
813	0.000245	0.00376	654.97	523.51	0.833333	ILMN_1665877	RNF149	ring finger protein 149
814	0.0002463	0.00378	833.57	1093.55	0.8	ILMN_1734696	FRG1	FSHD region gene 1
815	0.0002474	0.00379	437.73	520.35	1.2987	ILMN_1804663	THBS3	thrombospondin 3
816	0.0002499	0.00382	998.18	765.08	0.819672	ILMN_2204909	XRCC2	X-ray repair complementing defective repair in Chinese hamster cells 2
817	0.0002504	0.00383	952.59	759.3	0.826446	ILMN_1719975	HOXC4	homeobox C4
818	0.0002511	0.00383	2308.38	1785.6	0.806452	ILMN_1810418	LBR	lamin B receptor
819	0.0002528	0.00385	171.54	219.91	0.813008	ILMN_2143822	ZNF148	zinc finger protein 148
820	0.0002535	0.00386	368.73	299.65	1.20482	ILMN_1702120	NDUFAF3	NADH dehydrogenase (ubiquinone) complex I, assembly factor 3
821	0.0002542	0.00386	2819.33	3426.1	1.25	ILMN_2125747	LOC606724	coronin, actin binding protein, 1A pseudogene
822	0.0002543	0.00386	8087.54	10124.14	0.833333	ILMN_1712452	KIF20B	kinesin family member 20B
823	0.0002545	0.00386	2039.03	2525.75	1.20482	ILMN_1802831	MTMR12	myotubularin related protein 12
824	0.0002569	0.00389	202.78	258.44	0.826446	ILMN_1689747	NOL8	nucleolar protein 8
825	0.000257	0.00389	896.37	704.93	0.819672	ILMN_3207933	LOC647150	ATP-binding cassette, sub-family E (OABP), member 1 pseudogene
826	0.0002591	0.00392	5135.74	6321.75	1.20482	ILMN_1705144	ULK1	unc-51 like autophagy activating kinase 1
827	0.0002613	0.00395	1152.82	898.43	0.819672	ILMN_2155172	BRIX1	BRX1, biogenesis of ribosomes, homolog (S, cerevisiae)
828	0.0002619	0.00395	144.43	181.07	1.20482	ILMN_1768510	MAN2B2	mannosidase, alpha, class 2B, member 2
829	0.0002621	0.00395	1110.31	1343.22	1.21951	ILMN_3244117	STMN3	stathmin-like 3
830	0.0002629	0.00396	1227.17	1562.89	0.833333	ILMN_1742935	ZNF33B	zinc finger protein 33B
831	0.0002639	0.00397	611.3	475.23	0.833333	ILMN_1791896	EBAG9	estrogen receptor binding site associated, antigen, 9
832	0.0002677	0.00401	365.05	288.13	0.813008	ILMN_1737195	CENPK	centromere protein K
833	0.0002678	0.00401	422.6	505.66	1.25	ILMN_1749466	VAT1L	vesicle amine transport 1-like
834	0.0002681	0.00401	379.38	293.36	0.826446	ILMN_1813207	MRPS9	mitochondrial ribosomal protein S9
835	0.0002691	0.00402	479.13	593.96	1.23457	ILMN_1729749	HERC5	HECT and RLD domain containing E3 ubiquitin protein ligase 5
836	0.0002695	0.00403	3799.97	4754.98	0.826446	ILMN_1748077	DDX59	DEAD (Asp-Glu-Ala-Asp) box polypeptide 59
837	0.0002698	0.00403	1980.32	1587.24	0.826446	ILMN_3299047	XAGE1C	X antigen family, member 1C
838	0.0002714	0.00404	313.8	401.43	0.813008	ILMN_1812312	NDUFS4	NADH dehydrogenase (ubiquinone) Fe-S protein 4, 18kDa (NADH-coenzyme Q reductase)
839	0.0002718	0.00405	373.73	490.98	0.833333	ILMN_1717165	IGBP1	immunoglobulin (CD79A) binding protein 1
840	0.0002722	0.00405	702.1	875.84	0.826446	ILMN_1774836	PLOD3	procollagen-lysine, 2-oxoglutarate 5-dioxygenase 3
841	0.0002741	0.00407	288.98	224.66	0.833333	ILMN_1714737	ASF1A	anti-silencing function 1A histone chaperone
842	0.0002749	0.00408	403.53	528.06	0.8	ILMN_2279834	ZNF483	zinc finger protein 483
843	0.0002759	0.00409	696.15	865.17	0.833333	ILMN_3245458	SNORA61	small nucleolar RNA, H/ACA box 61
844	0.0002764	0.00409	424.76	331.98	1.20482	ILMN_1695414	ASF1B	anti-silencing function 1B histone chaperone
845	0.0002784	0.00411	232.41	191.34	1.21951	ILMN_2125010	SKAP2	src kinase associated phosphoprotein 2
846	0.0002809	0.00415	3132.1	2517	0.826446	ILMN_1733364	QRSL1	glutaminyl-tRNA synthase (glutamine-hydrolyzing)-like 1
847	0.0002824	0.00416	717.27	596.94	1.25	ILMN_2336647	NNT	nicotinamide nucleotide transhydrogenase
848	0.0002834	0.00417	336.76	254.19	0.840336	ILMN_1753063	KIF15	kinesin family member 15
849	0.0002868	0.00422	2015.46	1665.51	1.21951	ILMN_1689336	HOXA10	homeobox A10
850	0.0002894	0.00425	3050.53	2421.93	0.826446	ILMN_1766408	CBFB	core-binding factor, beta subunit
851	0.0002901	0.00426	906.97	697.85	0.826446	ILMN_1680996	ALOX5	arachidonate 5-lipoxygenase
852	0.0002918	0.00427	517.82	412.68	0.826446	ILMN_1805064	SCARNA9	small Cajal body-specific RNA 9
853	0.0002918	0.00427	615.15	507.49	1.23457	ILMN_1695962	SLC12A9	solute carrier family 12, member 9
854	0.0002928	0.00428	363.22	298.39	1.20482	ILMN_1813846	P2RX4	purinergic receptor P2X, ligand-gated ion channel, 4
855	0.0002929	0.00428	2360.28	1957.2	1.23457	ILMN_1808792	ALKBH6	alkB, alkylation repair homolog 6 (E, coli)
856	0.0002935	0.00428	384.49	473.5	1.21951	ILMN_1678729	SIL1	SIL1 nucleotide exchange factor
857	0.0002956	0.0043	1015.49	1230.94	1.28205	ILMN_1717180	MTMR6	myotubularin related protein 6
858	0.0002957	0.0043	364.97	456.87	1.20482	ILMN_1767766	PRDX2	peroxiredoxin 2
859	0.000298	0.00433	443.79	579.97	0.833333	ILMN_1684802	TAF5	TAF5 RNA polymerase II, TATA box binding protein (TBP)-associated factor, 100kDa
860	0.0003003	0.00436	1069.46	1322.68	1.20482	ILMN_1763837	ANPEP	alanyl (membrane) aminopeptidase
861	0.0003008	0.00436	587.41	740.17	0.826446	ILMN_1653367	TAF12	TAF12 RNA polymerase II, TATA box binding protein (TBP)-associated factor, 20kDa
862	0.0003037	0.0044	668.92	860.95	0.833333	ILMN_1796349	SMPDL3A	sphingomyelin phosphodiesterase, acid-like 3A
863	0.0003042	0.0044	4458.11	3509.29	0.819672	ILMN_2409793	MAZ	MYC-associated zinc finger protein (purine-binding transcription factor)
864	0.0003059	0.00442	3028.65	2464.42	1.23457	ILMN_1727281	TAF6L	TAF6-like RNA polymerase II, p300/CBP-associated factor (PCAF)-associated factor, 65kDa
865	0.0003068	0.00443	219.99	272.53	1.20482	ILMN_1726981	VEGFB	vascular endothelial growth factor B
866	0.0003075	0.00443	2391.24	1899.46	0.833333	ILMN_1685856	FAM92A1	family with sequence similarity 92, member A1
867	0.000312	0.00449	270.87	355.48	0.826446	ILMN_1703132	LYRM2	LYR motif containing 2
868	0.0003121	0.00449	944.1	671.99	0.78125	ILMN_1700584	IER2	immediate early response 2
869	0.0003124	0.00449	355.7	465.89	0.813008	ILMN_3240721	LOC645233	thymine-DNA glycosylase pseudogene
870	0.0003153	0.00452	2205.36	1831.12	1.21951	ILMN_1739618	ZNF408	zinc finger protein 408
871	0.0003155	0.00452	1106.53	868.3	1.20482	ILMN_2364828	OGT	O-linked N-acetylglucosamine (GlcNAc) transferase
872	0.0003171	0.00454	2092.75	1695.64	1.20482	ILMN_2126832	SEC24A	SEC24 family member A
873	0.0003182	0.00455	276.85	224.74	1.20482	ILMN_1651735	TGOLN2	trans-golgi network protein 2
874	0.0003183	0.00455	698.36	874.94	1.20482	ILMN_2342033	F11R	F11 receptor
875	0.0003185	0.00455	1791.19	1409.63	0.813008	ILMN_1703226	KTI12	KTI12 homolog, chromatin associated (S, cerevisiae)
876	0.0003193	0.00455	5690.45	7138.36	0.826446	ILMN_1705433	CBLL1	Cbl proto-oncogene-like 1, E3 ubiquitin protein ligase
877	0.0003212	0.00457	275.89	362.61	0.833333	ILMN_1805827	PPA1	pyrophosphatase (inorganic) 1
878	0.0003239	0.00461	3744.63	3074.26	1.20482	ILMN_1651278	SNIP1	Smad nuclear interacting protein 1
879	0.0003278	0.00466	1065.9	786.72	0.793651	ILMN_1670817	GRPEL1	GrpE-like 1, mitochondrial (E, coli)
880	0.0003297	0.00468	1308.81	1640.96	0.833333	ILMN_1809467	VAMP5	vesicle-associated membrane protein 5
881	0.0003319	0.0047	784.64	1028.01	0.840336	ILMN_2358277	RSRC2	arginine/serine-rich coiled-coil 2
882	0.0003347	0.00474	1383.66	1079.85	0.819672	ILMN_3251691	POLR3G	polymerase (RNA) III (DNA directed) polypeptide G (32kD)
883	0.0003397	0.0048	1089.13	904.78	1.23457	ILMN_1684391	PLOD1	procollagen-lysine, 2-oxoglutarate 5-dioxygenase 1
884	0.0003404	0.00481	170.84	214.3	0.833333	ILMN_2157020	SNORD48	small nucleolar RNA, C/D box 48
885	0.0003419	0.00482	223.7	278.01	1.20482	ILMN_1774074	RXRB	retinoid X receptor, beta
886	0.000345	0.00486	531.96	698.24	0.819672	ILMN_1798308	AHSA2	AHA1, activator of heat shock 90kDa protein ATPase homolog 2 (yeast)
887	0.0003456	0.00486	240.07	297.02	1.19048	ILMN_1746090	STT3A	STT3A, subunit of the oligosaccharyltransferase complex (catalytic)
888	0.0003458	0.00486	858.17	699.14	1.20482	ILMN_1667748	ANKRD33	ankyrin repeat domain 33
889	0.0003479	0.00489	767.19	922.83	1.21951	ILMN_1738866	DEXI	Dexi homolog (mouse)
890	0.0003484	0.00489	191.4	148.19	0.826446	ILMN_2414325	TNFAIP8	tumor necrosis factor, alpha-induced protein 8
891	0.0003489	0.00489	638.33	782.08	1.20482	ILMN_1714401	SNX27	sorting nexin family member 27
892	0.0003496	0.00489	1435.7	1142.93	0.819672	ILMN_1791093	PPHLN1	periphilin 1
893	0.0003541	0.00495	212.57	281.13	0.826446	ILMN_1767142	ZNF280D	zinc finger protein 280D
894	0.0003582	0.005	352.77	431.41	1.20482	ILMN_1664016	ARHGEF18	Rho/Rac guanine nucleotide exchange factor (GEF) 18
895	0.00036	0.00502	190.02	233.24	1.21951	ILMN_2209163	CHD6	chromodomain helicase DNA binding protein 6
896	0.0003604	0.00502	2761.36	3406.4	1.19048	ILMN_1765860	DOCK11	dedicator of cytokinesis 11
897	0.0003626	0.00505	382.02	481.35	0.826446	ILMN_2179018	NDUFAB1	NADH dehydrogenase (ubiquinone) 1, alpha/beta subcomplex, 1, 8kDa
898	0.0003654	0.00508	818.64	1029.82	0.826446	ILMN_1710124	CMTM8	CKLF-like MARVEL transmembrane domain containing 8
899	0.0003658	0.00508	2749.75	2251.77	1.21951	ILMN_3235808	POM121C	POM121 transmembrane nucleoporin C
900	0.0003678	0.0051	266.78	200.71	0.813008	ILMN_1673181	SNORD100	small nucleolar RNA, C/D box 100
901	0.0003711	0.00514	462.62	589.07	0.826446	ILMN_1808783	STRBP	spermatid perinuclear RNA binding protein
902	0.0003714	0.00514	2961.35	2283.14	0.819672	ILMN_1776577	DSCC1	DNA replication and sister chromatid cohesion 1
903	0.0003715	0.00514	1646.7	1362.19	1.23457	ILMN_1715169	HLA-DRB1	major histocompatibility complex, class II, DR beta 1
904	0.0003722	0.00514	2459.18	1938.45	0.819672	ILMN_1683129	CCNL1	cyclin L1
905	0.0003843	0.0053	1208.74	990.62	1.20482	ILMN_2356574	GTF3C2	general transcription factor IIIC, polypeptide 2, beta 110kDa
906	0.0003848	0.0053	739.46	607.33	1.21951	ILMN_2097546	NUDC	nudC nuclear distribution protein
907	0.0003854	0.00531	5397.72	4355.84	1.19048	ILMN_1769250	ARFGAP2	ADP-ribosylation factor GTPase activating protein 2
908	0.0003861	0.00531	1180.15	932.94	0.833333	ILMN_3244110	FAM156B	family with sequence similarity 156, member B
909	0.000388	0.00533	720.09	909.34	0.833333	ILMN_1666477	LOC390876	ribosomal protein L35 pseudogene
910	0.000391	0.00537	2237.8	2789.35	0.833333	ILMN_2106818	MBIP	MAP3K12 binding inhibitory protein 1
911	0.0003932	0.00539	499.13	642.56	0.806452	ILMN_1737964	HIATL1	hippocampus abundant transcript-like 1
912	0.0003945	0.0054	1004.91	834.59	1.23457	ILMN_1745964	IRAK2	interleukin-1 receptor-associated kinase 2
913	0.0003975	0.00544	1559.76	1948.6	1.19048	ILMN_3245476	PHRF1	PHD and ring finger domains 1
914	0.0003993	0.00545	1148.87	921.5	1.23457	ILMN_3240420	USP18	ubiquitin specific peptidase 18
915	0.0003995	0.00545	876.62	1090.73	1.19048	ILMN_1791912	SIDT2	SID1 transmembrane family, member 2
916	0.0004015	0.00547	698.13	564.27	1.19048	ILMN_1685289	C16orf58	chromosome 16 open reading frame 58
917	0.0004037	0.0055	1192.8	967.38	1.19048	ILMN_2372136	P4HTM	prolyl 4-hydroxylase, transmembrane (endoplasmic reticulum)
918	0.0004043	0.0055	197.73	155.94	1.19048	ILMN_1797933	MRPL17	mitochondrial ribosomal protein L17
919	0.0004051	0.0055	388.67	322.96	1.23457	ILMN_2194229	TMEM128	transmembrane protein 128
920	0.0004054	0.0055	7772.84	6292.63	1.19048	ILMN_1796339	PLEKHA2	pleckstrin homology domain containing, family A (phosphoinositide binding specific) member 2
921	0.0004077	0.00552	310.94	237.31	0.826446	ILMN_1798189	COX7C	cytochrome c oxidase subunit VIIc
922	0.0004079	0.00552	288.09	353.88	1.19048	ILMN_1693664	POMGNT1	protein O-linked mannose N-acetylglucosaminyltransferase 1 (beta 1,2-)
923	0.000409	0.00553	695.7	534.49	0.787402	ILMN_1710873	ZNF330	zinc finger protein 330
924	0.0004096	0.00554	3252.4	2592.33	0.826446	ILMN_2086238	SMYD4	SET and MYND domain containing 4
925	0.000412	0.00555	565.33	690.33	1.20482	ILMN_1701621	SCO2	SCO2 cytochrome c oxidase assembly protein
926	0.0004123	0.00555	213.86	270.81	0.819672	ILMN_1661490	PFDN6	prefoldin subunit 6
927	0.0004124	0.00555	2448.57	1981.28	0.840336	ILMN_1680393	SNORD55	small nucleolar RNA, C/D box 55
928	0.0004133	0.00555	545.47	416.22	0.806452	ILMN_2090397	ISG20L2	interferon stimulated exonuclease gene 20kDa-like 2
929	0.0004137	0.00555	296.56	242.46	1.20482	ILMN_1782745	RBL1	retinoblastoma-like 1
930	0.0004137	0.00555	619.93	801.47	0.840336	ILMN_3246294	LOC728819	hCG1645220
931	0.0004144	0.00556	153.87	196.79	0.813008	ILMN_1788160	KIF5B	kinesin family member 5B
932	0.0004155	0.00557	338.6	423.01	0.826446	ILMN_1668247	LTC4S	leukotriene C4 synthase
933	0.0004163	0.00557	324.53	399.16	1.21951	ILMN_1753393	OSGEP	O-sialoglycoprotein endopeptidase
934	0.0004163	0.00557	7131.92	5848.94	1.20482	ILMN_1761912	MGAT1	mannosyl (alpha-1,3-)-glycoprotein beta-1,2-N-acetylglucosaminyltransferase
935	0.000421	0.00562	196.82	240.05	1.20482	ILMN_1811648	DCAKD	dephospho-CoA kinase domain containing
936	0.0004225	0.00564	1560.04	1243.98	0.819672	ILMN_1701314	LOC399900	uncharacterized LOC399900
937	0.0004229	0.00564	1389.88	1125.61	1.19048	ILMN_1800425	SLC9A1	solute carrier family 9, subfamily A (NHE1, cation proton antiporter 1), member 1
938	0.0004234	0.00564	146.89	183.98	0.826446	ILMN_2055310	MBD4	methyl-CpG binding domain protein 4
939	0.0004258	0.00566	144.76	117.56	1.19048	ILMN_1771688	RAB7B	RAB7B, member RAS oncogene family
940	0.0004261	0.00566	604.5	758.43	0.826446	ILMN_2175465	RSL24D1	ribosomal L24 domain containing 1
941	0.0004305	0.00571	2918.84	2351.13	0.833333	ILMN_2311548	PTRH2	peptidyl-tRNA hydrolase 2
942	0.000431	0.00571	258.49	201.5	1.20482	ILMN_1672589	SEMA4B	sema domain, immunoglobulin domain (Ig), transmembrane domain (TM) and short cytoplasmic domain, (semaphorin) 4B
943	0.0004326	0.00573	247.66	198.97	1.19048	ILMN_2333319	PTBP1	polypyrimidine tract binding protein 1
944	0.0004347	0.00575	285.47	363.7	0.840336	ILMN_2074044	PLS1	plastin 1
945	0.0004363	0.00576	3066.77	4023.8	0.826446	ILMN_2146761	FABP5	fatty acid binding protein 5 (psoriasis-associated)
946	0.0004368	0.00576	2103.62	1655.07	0.833333	ILMN_1733690	AKAP7	A kinase (PRKA) anchor protein 7
947	0.000437	0.00576	1081.15	1398.27	1.20482	ILMN_1676842	BTAF1	BTAF1 RNA polymerase II, B-TFIID transcription factor-associated, 170kDa
948	0.000438	0.00577	190.36	145.69	0.826446	ILMN_1652394	RAB2A	RAB2A, member RAS oncogene family
949	0.0004403	0.00579	837.09	681.19	1.20482	ILMN_1694398	EIF3F	eukaryotic translation initiation factor 3, subunit F
950	0.0004411	0.0058	2084.03	1715.33	1.21951	ILMN_1704713	CSNK1G1	casein kinase 1, gamma 1
951	0.0004426	0.00581	1800.93	1408.83	0.833333	ILMN_1733346	SH3BGR	SH3 domain binding glutamate-rich protein
952	0.0004436	0.00581	185.11	229.57	1.20482	ILMN_2363591	SDCBP	syndecan binding protein (syntenin)
953	0.0004436	0.00581	1116.52	1408.52	0.833333	ILMN_3248890	SNORA24	small nucleolar RNA, H/ACA box 24
954	0.000444	0.00581	369.35	457.62	0.840336	ILMN_2206716	JTB	jumping translocation breakpoint
955	0.0004458	0.00583	1271.72	1595.56	0.833333	ILMN_2252813	TAF5L	TAF5-like RNA polymerase II, p300/CBP-associated factor (PCAF)-associated factor, 65kDa
956	0.0004485	0.00585	189.75	154.05	1.20482	ILMN_2311166	ITGB5	integrin, beta 5
957	0.0004486	0.00585	3113.84	3852.97	1.19048	ILMN_2390227	TBC1D9B	TBC1 domain family, member 9B (with GRAM domain)
958	0.0004491	0.00585	576.03	469.18	1.19048	ILMN_1684158	GPT2	glutamic pyruvate transaminase (alanine aminotransferase) 2
959	0.0004514	0.00588	1270.66	1528.41	1.23457	ILMN_1781691	TRAK2	trafficking protein, kinesin binding 2
960	0.000452	0.00588	563.23	453.68	0.833333	ILMN_1717490	RPL6	ribosomal protein L6
961	0.0004544	0.0059	719.33	590.46	1.20482	ILMN_1748883	CDKN2D	cyclin-dependent kinase inhibitor 2D (p19, inhibits CDK4)
962	0.0004559	0.00591	11596.76	14093.46	1.20482	ILMN_2394561	IRF2BP2	interferon regulatory factor 2 binding protein 2
963	0.000456	0.00591	902.14	1094.41	1.21951	ILMN_2286014	CATSPER2	cation channel, sperm associated 2
964	0.0004606	0.00597	1546.87	1256.35	1.21951	ILMN_1758412	COPS7A	COP9 signalosome subunit 7A
965	0.0004645	0.00601	1204.98	942.72	0.840336	ILMN_2363621	RBBP8	retinoblastoma binding protein 8
966	0.0004684	0.00605	5183.68	6356.67	1.19048	ILMN_2118229	NAPEPLD	N-acyl phosphatidylethanolamine phospholipase D
967	0.0004688	0.00605	2556.07	2031.47	0.819672	ILMN_1736940	HPRT1	hypoxanthine phosphoribosyltransferase 1
968	0.0004697	0.00606	544.06	442.12	0.840336	ILMN_1707232	EBF3	early B-cell factor 3
969	0.0004701	0.00606	281.09	227.05	1.20482	ILMN_1675062	MYL9	myosin, light chain 9, regulatory
970	0.0004746	0.00611	1613.27	2044.09	1.20482	ILMN_3251341	TUBA1C	tubulin, alpha 1c
971	0.0004759	0.00612	848.12	1075.64	1.20482	ILMN_1718610	ARHGAP17	Rho GTPase activating protein 17
972	0.0004801	0.00617	640.2	805.77	1.20482	ILMN_3235584	TRIM66	tripartite motif containing 66
973	0.000481	0.00617	1065.19	1308.12	1.19048	ILMN_1758633	CCDC130	coiled-coil domain containing 130
974	0.0004834	0.00619	1328.67	1681.42	1.20482	ILMN_1698307	DBNL	drebrin-like
975	0.0004838	0.00619	1581.48	1940.24	1.20482	ILMN_2257833	BBS7	Bardet-Biedl syndrome 7
976	0.000484	0.00619	481.56	585.93	1.23457	ILMN_1665455	DCUN1D3	DCN1, defective in cullin neddylation 1, domain containing 3
977	0.0004862	0.0062	6762.35	5573.38	1.20482	ILMN_2046470	DAAM1	dishevelled associated activator of morphogenesis 1
978	0.0004862	0.0062	716	562.96	0.840336	ILMN_1709124	ANO8	anoctamin 8
979	0.0004863	0.0062	1076.3	859.74	0.847458	ILMN_2368971	PSMD12	proteasome (prosome, macropain) 26S subunit, non-ATPase, 12
980	0.0004881	0.00622	2350.24	1926.04	1.20482	ILMN_1753582	RPA2	replication protein A2, 32kDa
981	0.0004906	0.00624	926.49	758.69	1.19048	ILMN_1743763	TJAP1	tight junction associated protein 1 (peripheral)
982	0.0004929	0.00627	220.57	176.17	0.840336	ILMN_1741440	SLC35A1	solute carrier family 35 (CMP-sialic acid transporter), member A1
983	0.0004943	0.00628	461.77	578.1	0.847458	ILMN_1760667	POLR3GL	polymerase (RNA) III (DNA directed) polypeptide G (32kD)-like
984	0.0004953	0.00628	633.54	775.53	1.21951	ILMN_1673604	YIPF3	Yip1 domain family, member 3
985	0.0004969	0.00628	361.85	286.45	1.19048	ILMN_1682368	LRWD1	leucine-rich repeats and WD repeat domain containing 1
986	0.0004972	0.00628	362.32	286.87	0.819672	ILMN_1726743	MRPS30	mitochondrial ribosomal protein S30
987	0.0004972	0.00628	516.07	641.85	0.840336	ILMN_2310621	ATP5J2	ATP synthase, H+ transporting, mitochondrial Fo complex, subunit F2
988	0.0004973	0.00628	247.61	187.95	1.19048	ILMN_2126239	SMG5	SMG5 nonsense mediated mRNA decay factor
989	0.0004976	0.00628	338.29	278.92	1.20482	ILMN_2375651	SCNM1	sodium channel modifier 1
990	0.0004979	0.00628	292.34	223.49	1.17647	ILMN_2393763	ARPC4	actin related protein 2/3 complex, subunit 4, 20kDa
991	0.000499	0.00629	2182.45	2661.09	1.19048	ILMN_2119555	TMTC3	transmembrane and tetratricopeptide repeat containing 3
992	0.0004995	0.00629	697.23	551.88	0.833333	ILMN_2357361	THYN1	thymocyte nuclear protein 1
993	0.0004999	0.00629	192.09	234.28	1.19048	ILMN_1656904	SLC1A4	solute carrier family 1 (glutamate/neutral amino acid transporter), member 4
994	0.0005018	0.0063	771.37	1022.15	1.20482	ILMN_1763144	NEU1	sialidase 1 (lysosomal sialidase)
995	0.0005029	0.00631	233.61	296.06	0.840336	ILMN_1685088	RPL36	ribosomal protein L36
996	0.0005073	0.00636	769.74	610.39	0.819672	ILMN_1693401	KLHL28	kelch-like family member 28
997	0.0005095	0.00638	2321.38	2933.18	0.840336	ILMN_3224868	LOC729200	small nuclear ribonucleoprotein polypeptide B pseudogene
998	0.0005102	0.00638	2615.9	3234.43	0.833333	ILMN_1663605	RNF123	ring finger protein 123
999	0.0005107	0.00638	849.36	670.96	0.826446	ILMN_1770505	BIK	BCL2-interacting killer (apoptosis-inducing)
1000	0.0005125	0.0064	1218.94	992.01	1.20482	ILMN_2320336	CLK3	CDC-like kinase 3
1001	0.000513	0.0064	1909.91	1541.43	1.19048	ILMN_1755235	XPO6	exportin 6
1002	0.0005138	0.0064	2081.14	1650.01	0.819672	ILMN_1698189	AASDHPPT	aminoadipate-semialdehyde dehydrogenase-phosphopantetheinyl transferase
1003	0.0005142	0.0064	1967.34	2558.13	1.20482	ILMN_1787762	HEATR1	HEAT repeat containing 1
1004	0.000515	0.00641	400.27	313.53	1.19048	ILMN_3199507	LOC283922	pyruvate dehydrogenase phosphatase regulatory subunit pseudogene
1005	0.0005172	0.00643	405.79	509.82	0.826446	ILMN_1691743	GJD3	gap junction protein, delta 3, 31,9kDa
1006	0.0005178	0.00643	4600.26	3623.27	1.19048	ILMN_1727540	C1orf112	chromosome 1 open reading frame 112
1007	0.0005188	0.00643	11015.92	13575.64	1.19048	ILMN_1695917	C5orf15	chromosome 5 open reading frame 15
1008	0.0005262	0.00652	482.6	397.93	1.20482	ILMN_1769299	MTMR11	myotubularin related protein 11
1009	0.0005284	0.00654	772.6	586.3	0.840336	ILMN_2097421	MRPL51	mitochondrial ribosomal protein L51
1010	0.0005291	0.00654	2786.81	2316.84	1.21951	ILMN_1755649	SLC16A5	solute carrier family 16 (monocarboxylate transporter), member 5
1011	0.0005322	0.00657	576.03	444.56	1.19048	ILMN_1696065	SDF4	stromal cell derived factor 4
1012	0.0005329	0.00657	127.84	160.35	0.833333	ILMN_3235637	LOC100128288	uncharacterized LOC100128288
1013	0.0005335	0.00657	4655.56	3843.94	1.20482	ILMN_1718336	C7orf50	chromosome 7 open reading frame 50
1014	0.0005338	0.00657	535.64	658.95	1.17647	ILMN_1789005	ATP6V0C	ATPase, H+ transporting, lysosomal 16kDa, V0 subunit c
1015	0.0005349	0.00658	5066.6	4079.55	0.840336	ILMN_2087060	TOMM7	translocase of outer mitochondrial membrane 7 homolog (yeast)
1016	0.0005366	0.0066	189.57	156.66	1.23457	ILMN_1727023	AMMECR1L	AMMECR1-like
1017	0.0005372	0.0066	783.69	968.17	0.840336	ILMN_1738272	DHX36	DEAH (Asp-Glu-Ala-His) box polypeptide 36
1018	0.0005387	0.00661	1869.29	2287.73	1.19048	ILMN_1700604	RBM14	RNA binding motif protein 14
1019	0.0005405	0.00662	315.5	396.11	1.19048	ILMN_1699265	TNFRSF10B	tumor necrosis factor receptor superfamily, member 10b
1020	0.0005447	0.00667	10458.94	8185.42	0.847458	ILMN_1715661	TFAM	transcription factor A, mitochondrial
1021	0.0005472	0.00669	4726.57	5893.68	1.19048	ILMN_2184966	ZHX2	zinc fingers and homeoboxes 2
1022	0.0005496	0.00672	764.44	972.09	0.826446	ILMN_1665859	RAB27A	RAB27A, member RAS oncogene family
1023	0.0005598	0.00683	453.66	359.41	0.833333	ILMN_1753745	HDDC2	HD domain containing 2
1024	0.0005652	0.00689	445.41	601.38	0.793651	ILMN_1794677	TMC6	transmembrane channel-like 6
1025	0.0005748	0.007	2337.86	2955.65	0.833333	ILMN_1658504	CHKA	choline kinase alpha
1026	0.0005754	0.007	864.3	690.51	0.840336	ILMN_1726755	COPS4	COP9 signalosome subunit 4
1027	0.0005781	0.00702	970.79	1202.05	1.20482	ILMN_1692295	MYO1G	myosin IG
1028	0.0005783	0.00702	498.83	615.39	0.847458	ILMN_1782579	IMMT	inner membrane protein, mitochondrial
1029	0.0005809	0.00705	302.86	253.37	1.25	ILMN_2410771	KEAP1	kelch-like ECH-associated protein 1
1030	0.0005812	0.00705	374.72	291.38	0.8	ILMN_1654497	ATAD1	ATPase family, AAA domain containing 1
1031	0.0005819	0.00705	162.67	203.34	0.833333	ILMN_3235410	HIATL2	hippocampus abundant transcript-like 2
1032	0.0005867	0.0071	889.62	1117.4	0.840336	ILMN_1733603	NDUFC1	NADH dehydrogenase (ubiquinone) 1, subcomplex unknown, 1, 6kDa
1033	0.0005901	0.00713	170.18	209.3	1.19048	ILMN_3248263	CCDC93	coiled-coil domain containing 93
1034	0.0005934	0.00716	273.52	221.39	1.19048	ILMN_1723480	BST2	bone marrow stromal cell antigen 2
1035	0.0005935	0.00716	239.49	295.21	0.840336	ILMN_1700109	PTOV1	prostate tumor overexpressed 1
1036	0.0005952	0.00717	278.77	349.68	1.20482	ILMN_1730159	TIFAB	TRAF-interacting protein with forkhead-associated domain, family member B
1037	0.000597	0.00719	597.35	481.57	1.19048	ILMN_1726516	SCRIB	scribbled planar cell polarity protein
1038	0.0006005	0.00722	10082.81	12582.34	0.833333	ILMN_3235472	WDYHV1	WDYHV motif containing 1
1039	0.0006021	0.00724	344.05	430.22	0.826446	ILMN_1712320	DDX50	DEAD (Asp-Glu-Ala-Asp) box polypeptide 50
1040	0.0006031	0.00724	1274.68	1542.93	1.21951	ILMN_2382657	ARHGAP9	Rho GTPase activating protein 9
1041	0.0006052	0.00726	1494.77	1832.47	1.19048	ILMN_1784766	MCM3AP	minichromosome maintenance complex component 3 associated protein
1042	0.0006105	0.00732	308.04	383.85	0.840336	ILMN_1670353	RAD51AP1	RAD51 associated protein 1
1043	0.0006147	0.00736	231.13	190.29	1.20482	ILMN_2168952	DENR	density-regulated protein
1044	0.000617	0.00738	275.4	332.77	1.21951	ILMN_1770433	PIK3CG	phosphatidylinositol-4,5-bisphosphate 3-kinase, catalytic subunit gamma
1045	0.0006211	0.00742	472.47	572.12	1.21951	ILMN_2147114	PSPH	phosphoserine phosphatase
1046	0.000631	0.00753	271.37	218.11	0.833333	ILMN_1684278	SNORD38A	small nucleolar RNA, C/D box 38A
1047	0.0006316	0.00753	665.03	520.77	0.840336	ILMN_1728074	PHAX	phosphorylated adaptor for RNA export
1048	0.0006411	0.00764	776.78	618.36	0.833333	ILMN_2113126	RNASE3	ribonuclease, RNase A family, 3
1049	0.000643	0.00765	362.66	439.83	1.20482	ILMN_1683313	ST3GAL1	ST3 beta-galactoside alpha-2,3-sialyltransferase 1
1050	0.0006467	0.00769	225.1	278.49	1.19048	ILMN_1671843	PSRC1	proline/serine-rich coiled-coil 1
1051	0.0006472	0.00769	8497.86	10576.03	1.19048	ILMN_1752303	YY1AP1	YY1 associated protein 1
1052	0.000649	0.0077	491.99	405.27	1.20482	ILMN_1765222	CARS2	cysteinyl-tRNA synthetase 2, mitochondrial (putative)
1053	0.0006504	0.00771	998.61	1220.1	1.20482	ILMN_1674706	MTHFD2	methylenetetrahydrofolate dehydrogenase (NADP+ dependent) 2, methenyltetrahydrofolate cyclohydrolase
1054	0.0006555	0.00776	557.86	708.27	0.819672	ILMN_2136446	CTNNAL1	catenin (cadherin-associated protein), alpha-like 1
1055	0.000656	0.00776	439.51	356.74	0.840336	ILMN_1779190	ALKBH8	alkB, alkylation repair homolog 8 (E, coli)
1056	0.0006605	0.00781	4429.66	3568.49	0.833333	ILMN_2398489	SIGMAR1	sigma non-opioid intracellular receptor 1
1057	0.0006607	0.00781	201.31	269.29	0.806452	ILMN_1662846	GPR160	G protein-coupled receptor 160
1058	0.0006624	0.00782	510.63	417.9	1.19048	ILMN_1772261	GLG1	golgi glycoprotein 1
1059	0.0006664	0.00786	953.38	750.46	0.840336	ILMN_1767892	DUSP12	dual specificity phosphatase 12
1060	0.0006711	0.00789	216.65	164.73	0.833333	ILMN_1757697	NEIL3	nei endonuclease VIII-like 3 (E, coli)
1061	0.0006714	0.00789	1431.43	1779.29	0.840336	ILMN_1741156	ARMCX5	armadillo repeat containing, X-linked 5
1062	0.0006717	0.00789	853.36	1078.75	0.840336	ILMN_1685909	TEX15	testis expressed 15
1063	0.0006718	0.00789	393.17	294.13	0.833333	ILMN_2402674	DPM3	dolichyl-phosphate mannosyltransferase polypeptide 3
1064	0.0006727	0.00789	698.55	550.38	0.840336	ILMN_2079386	RPL22	ribosomal protein L22
1065	0.0006753	0.00792	857.71	1058.06	0.847458	ILMN_1764230	GNPTG	N-acetylglucosamine-1-phosphate transferase, gamma subunit
1066	0.0006803	0.00797	460.02	366.71	1.19048	ILMN_1730816	GPR162	G protein-coupled receptor 162
1067	0.0006842	0.00801	1273.15	1575.92	1.19048	ILMN_2324162	SLC45A1	solute carrier family 45, member 1
1068	0.0006858	0.00802	989.78	1217.25	1.17647	ILMN_1691942	CCNI	cyclin I
1069	0.0006875	0.00803	3359.22	4160.26	1.17647	ILMN_1659189	C9orf89	chromosome 9 open reading frame 89
1070	0.0006913	0.00807	237.77	191.08	0.833333	ILMN_2053103	SLC40A1	solute carrier family 40 (iron-regulated transporter), member 1
1071	0.0006928	0.00808	3328.35	4139.4	0.826446	ILMN_1810719	DCUN1D1	DCN1, defective in cullin neddylation 1, domain containing 1
1072	0.0006945	0.00809	1894.35	1513.41	0.833333	ILMN_1681845	PAPD4	PAP associated domain containing 4
1073	0.0006964	0.0081	403.3	330.05	1.21951	ILMN_1664994	MINPP1	multiple inositol-polyphosphate phosphatase 1
1074	0.0006985	0.00812	298.45	239.21	1.19048	ILMN_1683682	DAGLA	diacylglycerol lipase, alpha
1075	0.0007035	0.00817	256.17	207.07	1.19048	ILMN_1748911	SNAP23	synaptosomal-associated protein, 23kDa
1076	0.0007044	0.00817	866.15	702.28	1.19048	ILMN_1754529	SPG7	spastic paraplegia 7 (pure and complicated autosomal recessive)
1077	0.0007061	0.00818	1263.94	1017.69	0.833333	ILMN_1652378	IPO7	importin 7
1078	0.0007064	0.00818	562.38	453.21	1.17647	ILMN_1809695	CAMK2G	calcium/calmodulin-dependent protein kinase II gamma
1079	0.0007069	0.00818	470.99	377.64	1.20482	ILMN_1755974	ALDOC	aldolase C, fructose-bisphosphate
1080	0.0007072	0.00818	8004.64	9528.16	1.26582	ILMN_2141259	SPAG5	sperm associated antigen 5
1081	0.0007078	0.00818	451.16	553.43	1.20482	ILMN_1762426	DHFRL1	dihydrofolate reductase-like 1
1082	0.0007135	0.00823	1137.46	1447.58	0.813008	ILMN_1742400	CEP350	centrosomal protein 350kDa
1083	0.0007164	0.00825	634.86	510.85	0.840336	ILMN_1745885	POLR2F	polymerase (RNA) II (DNA directed) polypeptide F
1084	0.0007165	0.00825	1705.81	1351.48	0.833333	ILMN_3195372	LOC100128056	CTD (carboxy-terminal domain, RNA polymerase II, polypeptide A) small phosphatase 2 pseudogene
1085	0.0007173	0.00826	261.1	207.96	0.847458	ILMN_1812701	C4orf33	chromosome 4 open reading frame 33
1086	0.0007194	0.00827	334.26	269.84	0.833333	ILMN_1660869	LOC643438	huntingtin interacting protein K pseudogene
1087	0.0007221	0.0083	195.64	244.04	1.19048	ILMN_1777982	USF1	upstream transcription factor 1
1088	0.0007263	0.00834	1252.66	975.47	0.813008	ILMN_1756767	EIF5B	eukaryotic translation initiation factor 5B
1089	0.0007353	0.00843	573.49	719.7	1.17647	ILMN_2226314	DBR1	debranching RNA lariats 1
1090	0.0007367	0.00844	463.44	563.88	1.20482	ILMN_2194009	ABCC4	ATP-binding cassette, sub-family C (CFTR/MRP), member 4
1091	0.0007459	0.00853	1338.41	1642.94	0.847458	ILMN_1665797	CSE1L	CSE1 chromosome segregation 1-like (yeast)
1092	0.0007461	0.00853	847.95	1043.8	1.19048	ILMN_1708375	IRF1	interferon regulatory factor 1
1093	0.000747	0.00853	3216.7	2603.3	1.17647	ILMN_1713706	ZNF786	zinc finger protein 786
1094	0.0007494	0.00855	177.81	142.62	1.19048	ILMN_1724350	TRIM36	tripartite motif containing 36
1095	0.0007503	0.00856	338.61	427.97	1.19048	ILMN_2364852	BTN2A1	butyrophilin, subfamily 2, member A1
1096	0.0007546	0.0086	194.41	243.8	1.21951	ILMN_1745954	CORO1C	coronin, actin binding protein, 1C
1097	0.0007608	0.00866	1473.31	1835.65	0.826446	ILMN_2210386	TMEM17	transmembrane protein 17
1098	0.0007641	0.00869	477.92	595.93	0.833333	ILMN_1728662	ALDH3B1	aldehyde dehydrogenase 3 family, member B1
1099	0.0007645	0.00869	1552.63	1898.93	1.19048	ILMN_2381841	DDX19B	DEAD (Asp-Glu-Ala-Asp) box polypeptide 19B
1100	0.0007697	0.00874	250.42	326.23	0.840336	ILMN_1773576	CPNE3	copine III
1101	0.0007723	0.00876	836.85	646.25	0.833333	ILMN_1682015	GAL	galanin/GMAP prepropeptide
1102	0.0007851	0.0089	244.63	300.26	1.20482	ILMN_1706502	EIF2AK2	eukaryotic translation initiation factor 2-alpha kinase 2
1103	0.0007867	0.00891	1682.52	2217.29	0.833333	ILMN_1813191	LOC653080	glucuronidase, beta pseudogene
1104	0.0007909	0.00895	710.85	579.9	1.17647	ILMN_1779706	TP53BP2	tumor protein p53 binding protein, 2
1105	0.0007929	0.00896	2280.9	1763.52	1.17647	ILMN_1680018	RIPK4	receptor-interacting serine-threonine kinase 4
1106	0.0007981	0.00901	543.6	659.56	1.20482	ILMN_1763000	ADAP2	ArfGAP with dual PH domains 2
1107	0.0008085	0.00912	187.87	233.79	0.847458	ILMN_1691702	ZNF775	zinc finger protein 775
1108	0.0008258	0.00931	267.43	216.19	1.19048	ILMN_1774387	ZHX3	zinc fingers and homeoboxes 3
1109	0.0008279	0.00932	385.53	304.28	1.17647	ILMN_1768480	VGLL4	vestigial-like family member 4
1110	0.0008332	0.00937	276.68	221.88	0.847458	ILMN_2362902	RASSF5	Ras association (RalGDS/AF-6) domain family member 5
1111	0.0008441	0.00949	170.46	214.48	0.833333	ILMN_1747759	WSB1	WD repeat and SOCS box containing 1
1112	0.0008485	0.00953	171.23	213.65	1.19048	ILMN_1792305	ZNF318	zinc finger protein 318
1113	0.0008501	0.00954	301.29	229.87	1.21951	ILMN_1795089	RASAL3	RAS protein activator like 3
1114	0.0008534	0.00956	1234.2	1547.47	0.840336	ILMN_3237385	NRBF2	nuclear receptor binding factor 2
1115	0.000854	0.00956	132.65	178.28	0.8	ILMN_2145250	NACAP1	nascent-polypeptide-associated complex alpha polypeptide pseudogene 1
1116	0.0008557	0.00957	1131.29	1418.14	0.854701	ILMN_1701681	SEC11C	SEC11 homolog C (S, cerevisiae)
1117	0.0008582	0.00959	11759.94	14445.9	1.20482	ILMN_2308849	MYADM	myeloid-associated differentiation marker
1118	0.0008602	0.0096	4096.91	3351.4	1.19048	ILMN_1708805	NCOA3	nuclear receptor coactivator 3
1119	0.0008608	0.0096	450.47	359.73	1.19048	ILMN_1810387	PLAA	phospholipase A2-activating protein
1120	0.0008613	0.0096	819.85	656.03	1.19048	ILMN_2388142	CD99L2	CD99 molecule-like 2
1121	0.000874	0.00974	2773.93	2282.87	1.20482	ILMN_1784300	TUBA4A	tubulin, alpha 4a
1122	0.0008748	0.00974	407.4	495.94	1.21951	ILMN_1736700	ALDOA	aldolase A, fructose-bisphosphate
1123	0.0008789	0.00977	600.15	759.6	0.826446	ILMN_2390472	TTC14	tetratricopeptide repeat domain 14
1124	0.0008806	0.00978	457.03	569.87	0.833333	ILMN_1716821	GORASP1	golgi reassembly stacking protein 1, 65kDa
1125	0.0008813	0.00978	1621.68	1987.69	1.19048	ILMN_1759789	KAT5	K(lysine) acetyltransferase 5
1126	0.0008844	0.00981	208.67	261.3	1.17647	ILMN_1705617	CFL1	cofilin 1 (non-muscle)
1127	0.0008877	0.00984	364.83	456.59	0.847458	ILMN_1724406	INO80E	INO80 complex subunit E
1128	0.0008938	0.00989	1424.74	1125.18	1.19048	ILMN_1795639	MGMT	O-6-methylguanine-DNA methyltransferase
1129	0.0008943	0.00989	626.52	511.05	1.19048	ILMN_2329679	TPST2	tyrosylprotein sulfotransferase 2
1130	0.0008968	0.00991	198.12	248.09	1.17647	ILMN_2081682	SMAP2	small ArfGAP2
1131	0.0008995	0.00993	963.89	1164.16	1.20482	ILMN_1717052	STARD10	StAR-related lipid transfer (START) domain containing 10
1132	0.0009011	0.00994	203.86	258.13	0.833333	ILMN_2411190	SMC2	structural maintenance of chromosomes 2
1133	0.0009021	0.00994	644.76	825.75	0.840336	ILMN_1701131	C2orf49	chromosome 2 open reading frame 49
1134	0.0009063	0.00997	1717.33	2093.95	1.20482	ILMN_1795930	PTGER4	prostaglandin E receptor 4 (subtype EP4)
1135	0.0009065	0.00997	4316.9	3420.8	0.826446	ILMN_1739210	NSL1	NSL1, MIS12 kinetochore complex component
1136	0.0009074	0.00997	2759.64	3433.3	1.19048	ILMN_1689908	ANKRD13A	ankyrin repeat domain 13A
1137	0.0009099	0.00999	9855.75	7501.04	1.20482	ILMN_1733288	C1RL	complement component 1, r subcomponent-like
1138	0.0009102	0.00999	357.13	285.96	1.17647	ILMN_3248781	SDHAP2	succinate dehydrogenase complex, subunit A, flavoprotein pseudogene 2
1139	0.0009112	0.00999	1491.46	1922.81	0.847458	ILMN_1769895	CCR2	chemokine (C-C motif) receptor 2
1140	0.0009202	0.0101	621.4	508.43	1.20482	ILMN_1778401	HLA-B	major histocompatibility complex, class I, B
1141	0.0009232	0.0101	721.16	562.83	0.813008	ILMN_3211906	LOC647030	eukaryotic translation elongation factor 1 beta 2 pseudogene
1142	0.0009259	0.0101	725.71	951.26	0.840336	ILMN_1747119	FBXO46	F-box protein 46
1143	0.0009285	0.0101	301.91	249.63	1.21951	ILMN_1656670	HLA-G	major histocompatibility complex, class I, G
1144	0.000933	0.0102	607.12	490.1	1.19048	ILMN_1779404	PUF60	poly-U binding splicing factor 60KDa
1145	0.0009343	0.0102	671.65	547.11	1.19048	ILMN_1661439	FLOT1	flotillin 1
1146	0.0009354	0.0102	376.39	312.89	1.25	ILMN_2130218	PAK3	p21 protein (Cdc42/Rac)-activated kinase 3
1147	0.000936	0.0102	1685.46	1358.09	0.833333	ILMN_1779639	IRAK1BP1	interleukin-1 receptor-associated kinase 1 binding protein 1
1148	0.0009395	0.0102	822.48	1028.32	0.854701	ILMN_1709484	BLM	Bloom syndrome, RecQ helicase-like
1149	0.0009422	0.0102	744.05	609.36	1.19048	ILMN_1688848	TMEM44	transmembrane protein 44
1150	0.0009475	0.0103	2389.19	1951.52	1.19048	ILMN_2390853	CTSH	cathepsin H
1151	0.000948	0.0103	2920.51	2409.42	1.20482	ILMN_1734814	HSPA4	heat shock 70kDa protein 4
1152	0.0009639	0.0104	357.42	436.21	1.21951	ILMN_1655733	RFC2	replication factor C (activator 1) 2, 40kDa
1153	0.0009642	0.0104	499.98	395.71	1.17647	ILMN_1695311	HLA-DMA	major histocompatibility complex, class II, DM alpha
1154	0.0009653	0.0104	293.91	236.74	0.847458	ILMN_1812477	DOC2A	double C2-like domains, alpha
1155	0.0009701	0.0105	3283.87	2618	1.19048	ILMN_1792947	ESCO2	establishment of sister chromatid cohesion N-acetyltransferase 2
1156	0.0009774	0.0106	5892.28	7341.64	0.847458	ILMN_1690386	CSRP2BP	CSRP2 binding protein
1157	0.0009804	0.0106	1299.03	1600.45	1.17647	ILMN_1802203	ARF1	ADP-ribosylation factor 1
1158	0.0009855	0.0106	349.48	433.7	1.17647	ILMN_3238326	RNF144A	ring finger protein 144A
1159	0.0009871	0.0106	426.6	341.15	0.833333	ILMN_2238928	RAD51C	RAD51 paralog C
1160	0.0009897	0.0107	698.72	567.69	1.17647	ILMN_1725594	FAM188A	family with sequence similarity 188, member A
1161	0.0009912	0.0107	5052.44	6253.5	1.17647	ILMN_1712532	CARD9	caspase recruitment domain family, member 9
1162	0.0009921	0.0107	802.56	628.23	0.847458	ILMN_1673820	HLTF	helicase-like transcription factor
1163	0.0009971	0.0107	337.59	265.63	0.813008	ILMN_1783383	DCDC1	doublecortin domain containing 1
