# Supplementary material for: Single-cell mass cytometry and transcriptome profiling reveal the impact of graphene on human immune cells
Source: Nat Commun. 2017 Oct 24;8:1109. doi: 10.1038/s41467-017-01015-3 (PMC5653675; doi:10.1038/s41467-017-01015-3)
Supplement: Supplementary file 3 — Supplementary Data 2 [file 41467_2017_1015_MOESM3_ESM.xlsx]

## Sheet: GO Transcripts Monocytes
Supplementary Dataset 2: Monocytes (THP1 cell line) gene expression after GO incubation
	FC <1
	FC >1
	Parametricp-value	FDR	Geom mean of intensities Controls	Geom mean of intensities GO	Fold Change	UniqueID	Symbol	Name
1	< 1e-07	< 1e-07	458.8	121.58	0.265252	ILMN_1732296	ID3	inhibitor of DNA binding 3, dominant negative helix-loop-helix protein
2	< 1e-07	< 1e-07	474.02	136.76	0.288184	ILMN_1664861	ID1	inhibitor of DNA binding 1, negative helix-loop-helix protein
3	< 1e-07	< 1e-07	425.26	136.29	0.320513	ILMN_2058782	IFI27	interferon, alpha-inducible protein 27
4	< 1e-07	< 1e-07	2527.31	340.35	0.13459	ILMN_1696584	ORM1	orosomucoid 1
5	< 1e-07	< 1e-07	3553.11	9695.32	2.7027	ILMN_1701331	UBE2M	ubiquitin-conjugating enzyme E2M
6	< 1e-07	< 1e-07	369.25	962.69	2.63158	ILMN_1693242	ZNF296	zinc finger protein 296
7	< 1e-07	< 1e-07	409.41	134.5	0.328947	ILMN_1719433	CD1D	CD1d molecule
8	< 1e-07	< 1e-07	373.05	970.19	2.63158	ILMN_1701413	PIGQ	phosphatidylinositol glycan anchor biosynthesis, class Q
9	< 1e-07	< 1e-07	988.48	3225.79	3.22581	ILMN_1651237	CDT1	chromatin licensing and DNA replication factor 1
10	< 1e-07	< 1e-07	2641.95	7225.82	2.7027	ILMN_1732705	HCFC1	host cell factor C1 (VP16-accessory protein)
11	< 1e-07	< 1e-07	1163.64	3107.02	2.7027	ILMN_1673936	KHSRP	KH-type splicing regulatory protein
12	< 1e-07	< 1e-07	856.11	2602.62	3.0303	ILMN_1701875	ZYX	zyxin
13	< 1e-07	< 1e-07	1289.56	3349.3	2.5641	ILMN_1664028	CENPB	centromere protein B, 80kDa
14	< 1e-07	< 1e-07	405.91	178.24	0.438596	ILMN_1726729	C2orf76	chromosome 2 open reading frame 76
15	< 1e-07	< 1e-07	2694.04	7537.26	2.77778	ILMN_1697694	ATP6AP1	ATPase, H+ transporting, lysosomal accessory protein 1
16	< 1e-07	< 1e-07	697.2	312.35	0.44843	ILMN_1740861	DTWD1	DTW domain containing 1
17	< 1e-07	< 1e-07	3747.32	9152.49	2.43902	ILMN_1668721	CCND3	cyclin D3
18	< 1e-07	< 1e-07	1664.13	386.17	0.232019	ILMN_1687384	IFI6	interferon, alpha-inducible protein 6
19	< 1e-07	< 1e-07	857.14	1879.35	2.17391	ILMN_2400874	SCYL1	SCY1-like 1 (S. cerevisiae)
20	< 1e-07	< 1e-07	960.68	2129.4	2.22222	ILMN_1735979	BCKDHA	branched chain keto acid dehydrogenase E1, alpha polypeptide
21	< 1e-07	< 1e-07	1999.12	4290.72	2.12766	ILMN_1773963	GNA15	guanine nucleotide binding protein (G protein), alpha 15 (Gq class)
22	< 1e-07	< 1e-07	388.66	129.35	0.333333	ILMN_1801216	S100P	S100 calcium binding protein P
23	< 1e-07	< 1e-07	591.08	1524.18	2.5641	ILMN_1692295	MYO1G	myosin IG
24	< 1e-07	< 1e-07	350.45	871.76	2.5	ILMN_2329735	ECM1	extracellular matrix protein 1
25	< 1e-07	< 1e-07	1433.7	3395.85	2.38095	ILMN_1784602	CDKN1A	cyclin-dependent kinase inhibitor 1A (p21, Cip1)
26	< 1e-07	< 1e-07	915.41	376.39	0.411523	ILMN_2184373	IL8	interleukin 8
27	< 1e-07	< 1e-07	897.72	2249.94	2.5	ILMN_1777233	E2F2	E2F transcription factor 2
28	< 1e-07	< 1e-07	2185.88	5110.49	2.32558	ILMN_1814173	SMARCA4	SWI/SNF related, matrix associated, actin dependent regulator of chromatin, subfamily a, member 4
29	< 1e-07	< 1e-07	906.93	2116.01	2.32558	ILMN_3287244	LOC728138	KIAA2013 pseudogene
30	< 1e-07	< 1e-07	566.85	1285.2	2.27273	ILMN_1682930	SIPA1	signal-induced proliferation-associated 1
31	< 1e-07	< 1e-07	1909.88	4880.86	2.5641	ILMN_2309848	FXYD5	FXYD domain containing ion transport regulator 5
32	< 1e-07	< 1e-07	7332.13	18116.85	2.5	ILMN_1674236	HSPB1	heat shock 27kDa protein 1
33	< 1e-07	< 1e-07	478.02	206.41	0.431034	ILMN_1785615	SUMO1P1	SUMO1 pseudogene 1
34	< 1e-07	< 1e-07	356.42	959.28	2.7027	ILMN_1679178	ATP5D	ATP synthase, H+ transporting, mitochondrial F1 complex, delta subunit
35	< 1e-07	< 1e-07	1318.6	3132.24	2.38095	ILMN_1710752	NAPRT1	nicotinate phosphoribosyltransferase domain containing 1
36	< 1e-07	< 1e-07	306.87	147.58	0.480769	ILMN_3242540	CD163L1	CD163 molecule-like 1
37	< 1e-07	< 1e-07	377.06	178.81	0.473934	ILMN_1767142	ZNF280D	zinc finger protein 280D
38	< 1e-07	< 1e-07	943.64	1998.4	2.12766	ILMN_1813775	GAK	cyclin G associated kinase
39	< 1e-07	< 1e-07	1855.3	4500.7	2.43902	ILMN_1700604	RBM14	RNA binding motif protein 14
40	< 1e-07	< 1e-07	1488.35	4208.21	2.85714	ILMN_1754121	CSK	c-src tyrosine kinase
41	< 1e-07	< 1e-07	378.88	806.98	2.12766	ILMN_1674386	PITX1	paired-like homeodomain 1
42	< 1e-07	< 1e-07	550.51	217.58	0.395257	ILMN_1796245	DNASE2	deoxyribonuclease II, lysosomal
43	< 1e-07	< 1e-07	574.56	269.66	0.469484	ILMN_2157240	MNS1	meiosis-specific nuclear structural 1
44	< 1e-07	< 1e-07	426.77	202.45	0.473934	ILMN_1680996	ALOX5	arachidonate 5-lipoxygenase
45	< 1e-07	< 1e-07	528.64	1486.25	2.77778	ILMN_2275098	DTX2	deltex 2, E3 ubiquitin ligase
46	< 1e-07	< 1e-07	754.02	1983.69	2.63158	ILMN_1769451	ILVBL	ilvB (bacterial acetolactate synthase)-like
47	< 1e-07	< 1e-07	2073.17	617.46	0.297619	ILMN_1691570	METTL5	methyltransferase like 5
48	< 1e-07	< 1e-07	757.94	348.43	0.458716	ILMN_1687403	MRPL40	mitochondrial ribosomal protein L40
49	< 1e-07	< 1e-07	1334.62	567.46	0.425532	ILMN_1727332	ATPIF1	ATPase inhibitory factor 1
50	< 1e-07	< 1e-07	665.45	288.48	0.4329	ILMN_1805998	C18orf21	chromosome 18 open reading frame 21
51	< 1e-07	< 1e-07	3108.19	6681.41	2.12766	ILMN_1808707	FSCN1	fascin actin-bundling protein 1
52	< 1e-07	< 1e-07	1830.38	4373.71	2.38095	ILMN_1677534	SCAP	SREBF chaperone
53	< 1e-07	< 1e-07	938.02	2274.56	2.43902	ILMN_1737163	SH3BGRL3	SH3 domain binding glutamate-rich protein like 3
54	< 1e-07	< 1e-07	496.89	1250.67	2.5	ILMN_1789338	SORBS3	sorbin and SH3 domain containing 3
55	< 1e-07	< 1e-07	557.15	1148.36	2.04082	ILMN_1791912	SIDT2	SID1 transmembrane family, member 2
56	< 1e-07	< 1e-07	872.75	2220.4	2.5641	ILMN_1815169	MCM5	minichromosome maintenance complex component 5
57	< 1e-07	< 1e-07	1782	767.68	0.431034	ILMN_2142117	LYPLAL1	lysophospholipase-like 1
58	< 1e-07	< 1e-07	463.97	194.61	0.420168	ILMN_2222688	TMSB4X	thymosin beta 4, X-linked
59	< 1e-07	< 1e-07	1823.39	3705.12	2.04082	ILMN_1669966	NDUFS7	NADH dehydrogenase (ubiquinone) Fe-S protein 7, 20kDa (NADH-coenzyme Q reductase)
60	< 1e-07	< 1e-07	4315.07	11714.82	2.7027	ILMN_1789005	ATP6V0C	ATPase, H+ transporting, lysosomal 16kDa, V0 subunit c
61	< 1e-07	< 1e-07	774.36	1945.23	2.5	ILMN_1696749	LMNA	lamin A/C
62	< 1e-07	< 1e-07	2269	4749.92	2.08333	ILMN_1684391	PLOD1	procollagen-lysine, 2-oxoglutarate 5-dioxygenase 1
63	< 1e-07	< 1e-07	685.6	1438.86	2.08333	ILMN_1652082	ELF4	E74-like factor 4 (ets domain transcription factor)
64	< 1e-07	< 1e-07	950.84	2392.66	2.5	ILMN_1661337	SRM	spermidine synthase
65	< 1e-07	< 1e-07	1528.39	4224.6	2.77778	ILMN_1769517	PRKDC	protein kinase, DNA-activated, catalytic polypeptide
66	< 1e-07	< 1e-07	1421.85	3954.49	2.77778	ILMN_1734742	ARHGDIA	Rho GDP dissociation inhibitor (GDI) alpha
67	< 1e-07	< 1e-07	521.51	1282.1	2.43902	ILMN_1795826	ATP6V0D1	ATPase, H+ transporting, lysosomal 38kDa, V0 subunit d1
68	< 1e-07	< 1e-07	851.84	1829.17	2.12766	ILMN_2319000	MATK	megakaryocyte-associated tyrosine kinase
69	< 1e-07	< 1e-07	977.48	2070.17	2.12766	ILMN_2347949	G6PD	glucose-6-phosphate dehydrogenase
70	< 1e-07	< 1e-07	7068.96	13623.22	1.92308	ILMN_1705617	CFL1	cofilin 1 (non-muscle)
71	< 1e-07	< 1e-07	1086.52	2177.99	2	ILMN_1736441	PDXP	pyridoxal (pyridoxine, vitamin B6) phosphatase
72	< 1e-07	< 1e-07	644.07	1479.7	2.27273	ILMN_1711823	C17orf70	chromosome 17 open reading frame 70
73	< 1e-07	< 1e-07	858.98	315.68	0.367647	ILMN_2373010	TMEM70	transmembrane protein 70
74	< 1e-07	< 1e-07	1161.5	2680.26	2.32558	ILMN_1704793	MYPOP	Myb-related transcription factor, partner of profilin
75	< 1e-07	< 1e-07	603.21	1199.75	2	ILMN_1682567	CCDC106	coiled-coil domain containing 106
76	< 1e-07	< 1e-07	252.79	118.63	0.469484	ILMN_2281502	DHRS9	dehydrogenase/reductase (SDR family) member 9
77	< 1e-07	< 1e-07	1958.53	4467.01	2.27273	ILMN_1726981	VEGFB	vascular endothelial growth factor B
78	< 1e-07	< 1e-07	2017.33	3813.37	1.88679	ILMN_1796712	S100A10	S100 calcium binding protein A10
79	< 1e-07	< 1e-07	3664.1	7179.17	1.96078	ILMN_1722648	SF3B4	splicing factor 3b, subunit 4, 49kDa
80	< 1e-07	< 1e-07	1534.71	3094.01	2	ILMN_1695414	ASF1B	anti-silencing function 1B histone chaperone
81	< 1e-07	< 1e-07	2080.12	4539.87	2.17391	ILMN_1713749	CORO1A	coronin, actin binding protein, 1A
82	< 1e-07	< 1e-07	1937.31	696.98	0.359712	ILMN_2131880	DPY30	dpy-30 homolog (C. elegans)
83	< 1e-07	< 1e-07	852.85	243.86	0.285714	ILMN_1802923	APOC2	apolipoprotein C-II
84	< 1e-07	< 1e-07	724.39	275.59	0.380228	ILMN_1766154	MRPL30	mitochondrial ribosomal protein L30
85	< 1e-07	< 1e-07	5162.34	12386.71	2.38095	ILMN_1720799	TECR	trans-2,3-enoyl-CoA reductase
86	< 1e-07	< 1e-07	10078.87	20538.1	2.04082	ILMN_2157277	AKR1D1	aldo-keto reductase family 1, member D1
87	< 1e-07	< 1e-07	4951.88	1490.34	0.301205	ILMN_1721035	MS4A6A	membrane-spanning 4-domains, subfamily A, member 6A
88	< 1e-07	< 1e-07	648.99	1503.55	2.32558	ILMN_1658883	ARAF	v-raf murine sarcoma 3611 viral oncogene homolog
89	< 1e-07	< 1e-07	639.99	1271.63	2	ILMN_1791388	ZNF787	zinc finger protein 787
90	< 1e-07	< 1e-07	941.98	456.54	0.485437	ILMN_1793859	ALDH2	aldehyde dehydrogenase 2 family (mitochondrial)
91	< 1e-07	< 1e-07	2918.66	7492.46	2.5641	ILMN_1754220	SF3A2	splicing factor 3a, subunit 2, 66kDa
92	< 1e-07	< 1e-07	9930.53	21421.12	2.17391	ILMN_1761277	PDE4C	phosphodiesterase 4C, cAMP-specific
93	< 1e-07	< 1e-07	847.18	1844.2	2.17391	ILMN_1779399	SNRPA	small nuclear ribonucleoprotein polypeptide A
94	< 1e-07	< 1e-07	3196.4	1565.32	0.490196	ILMN_1797974	AIG1	androgen-induced 1
95	< 1e-07	< 1e-07	624.81	287.69	0.460829	ILMN_2085446	ZNF670	zinc finger protein 670
96	< 1e-07	< 1e-07	1000.26	550.36	0.549451	ILMN_1745620	KRCC1	lysine-rich coiled-coil 1
97	< 1e-07	< 1e-07	945.93	1879.43	2	ILMN_1719627	SLC27A3	solute carrier family 27 (fatty acid transporter), member 3
98	< 1e-07	< 1e-07	3230.12	6697.76	2.08333	ILMN_1714197	ACSS2	acyl-CoA synthetase short-chain family member 2
99	< 1e-07	< 1e-07	595.38	1257.71	2.12766	ILMN_2192683	DHX37	DEAH (Asp-Glu-Ala-His) box polypeptide 37
100	< 1e-07	< 1e-07	377.95	789.61	2.08333	ILMN_1812031	PALM	paralemmin
101	< 1e-07	< 1e-07	610.85	1235.31	2.04082	ILMN_1792679	ITGA5	integrin, alpha 5 (fibronectin receptor, alpha polypeptide)
102	< 1e-07	< 1e-07	1673.39	4124.91	2.43902	ILMN_1770290	CNN2	calponin 2
103	< 1e-07	< 1e-07	3510.74	1114.15	0.31746	ILMN_1664167	RPF2	ribosome production factor 2 homolog (S. cerevisiae)
104	< 1e-07	< 1e-07	907.79	1856.74	2.04082	ILMN_1663113	TTLL12	tubulin tyrosine ligase-like family, member 12
105	< 1e-07	< 1e-07	2069.15	818.76	0.395257	ILMN_1767481	XRCC6BP1	XRCC6 binding protein 1
106	< 1e-07	< 1e-07	502.3	1215.14	2.43902	ILMN_2157075	LRCH4	leucine-rich repeats and calponin homology (CH) domain containing 4
107	< 1e-07	< 1e-07	1758.64	3517.69	2	ILMN_1679949	SLC25A23	solute carrier family 25 (mitochondrial carrier; phosphate carrier), member 23
108	< 1e-07	< 1e-07	484.85	179.78	0.37037	ILMN_2057399	ZBTB8OS	zinc finger and BTB domain containing 8 opposite strand
109	< 1e-07	< 1e-07	2798.95	7392.71	2.63158	ILMN_1715583	BOP1	block of proliferation 1
110	< 1e-07	< 1e-07	1984.33	4103.79	2.08333	ILMN_1694479	WDR18	WD repeat domain 18
111	< 1e-07	< 1e-07	4539.02	1908.63	0.420168	ILMN_1654268	HMGB2	high mobility group box 2
112	< 1e-07	< 1e-07	1504.86	3155.82	2.08333	ILMN_1693394	BCKDK	branched chain ketoacid dehydrogenase kinase
113	< 1e-07	< 1e-07	1219.09	2848.25	2.32558	ILMN_1662198	RANGAP1	Ran GTPase activating protein 1
114	< 1e-07	< 1e-07	1084.48	407.06	0.37594	ILMN_1708798	EAF2	ELL associated factor 2
115	< 1e-07	< 1e-07	331.49	654.2	1.96078	ILMN_1662340	ZNF358	zinc finger protein 358
116	< 1e-07	< 1e-07	566.4	201.41	0.355872	ILMN_1805064	SCARNA9	small Cajal body-specific RNA 9
117	< 1e-07	< 1e-07	1470.25	548.7	0.373134	ILMN_1678766	DYNLT1	dynein, light chain, Tctex-type 1
118	< 1e-07	< 1e-07	883.63	1904.86	2.17391	ILMN_1660793	PAQR4	progestin and adipoQ receptor family member IV
119	< 1e-07	< 1e-07	948.17	2279.24	2.38095	ILMN_1711886	ALG3	ALG3, alpha-1,3- mannosyltransferase
120	< 1e-07	< 1e-07	394.24	825.35	2.08333	ILMN_2399036	SEPN1	selenoprotein N, 1
121	< 1e-07	< 1e-07	1127.89	446.19	0.395257	ILMN_1807633	HRSP12	heat-responsive protein 12
122	< 1e-07	< 1e-07	307.48	153.9	0.5	ILMN_1661595	C1orf53	chromosome 1 open reading frame 53
123	< 1e-07	< 1e-07	635.1	1231.65	1.92308	ILMN_1737157	GRAMD1A	GRAM domain containing 1A
124	< 1e-07	< 1e-07	598.3	254.29	0.425532	ILMN_1671818	UTS2	urotensin 2
125	< 1e-07	< 1e-07	569.09	1281.07	2.27273	ILMN_1664922	FLNB	filamin B, beta
126	< 1e-07	< 1e-07	4129.39	7675.01	1.85185	ILMN_1775937	DDB1	damage-specific DNA binding protein 1, 127kDa
127	< 1e-07	< 1e-07	812.01	1619.15	2	ILMN_1738347	RNPEP	arginyl aminopeptidase (aminopeptidase B)
128	< 1e-07	< 1e-07	886.5	1584.65	1.78571	ILMN_1814122	MDC1	mediator of DNA-damage checkpoint 1
129	< 1e-07	< 1e-07	7606.39	2397.55	0.315457	ILMN_1730628	RNASE2	ribonuclease, RNase A family, 2 (liver, eosinophil-derived neurotoxin)
130	< 1e-07	< 1e-07	553.45	1273.15	2.32558	ILMN_2103919	LRFN3	leucine rich repeat and fibronectin type III domain containing 3
131	< 1e-07	< 1e-07	1120.54	2126.06	1.88679	ILMN_2138765	PLIN2	perilipin 2
132	< 1e-07	< 1e-07	383.48	213.91	0.558659	ILMN_2106818	MBIP	MAP3K12 binding inhibitory protein 1
133	< 1e-07	< 1e-07	363.92	816.85	2.22222	ILMN_1770356	POLRMT	polymerase (RNA) mitochondrial (DNA directed)
134	< 1e-07	< 1e-07	887.6	210.39	0.236967	ILMN_1686573	DEFB1	defensin, beta 1
135	< 1e-07	< 1e-07	2305.67	4577.1	2	ILMN_2130411	KDELR1	KDEL (Lys-Asp-Glu-Leu) endoplasmic reticulum protein retention receptor 1
136	< 1e-07	< 1e-07	530.76	1280.27	2.43902	ILMN_1790782	MED16	mediator complex subunit 16
137	< 1e-07	< 1e-07	1981.16	4358.62	2.22222	ILMN_1653292	PFKFB4	6-phosphofructo-2-kinase/fructose-2,6-biphosphatase 4
138	< 1e-07	< 1e-07	1273.59	2835.93	2.22222	ILMN_1813671	SLC25A1	solute carrier family 25 (mitochondrial carrier; citrate transporter), member 1
139	< 1e-07	< 1e-07	1329.28	513.12	0.3861	ILMN_1765644	COMMD8	COMM domain containing 8
140	< 1e-07	< 1e-07	475.68	1067.02	2.22222	ILMN_1796210	PPRC1	peroxisome proliferator-activated receptor gamma, coactivator-related 1
141	< 1e-07	< 1e-07	1392.8	2775.32	2	ILMN_2216582	LYL1	lymphoblastic leukemia associated hematopoiesis regulator 1
142	< 1e-07	< 1e-07	907.53	2202.84	2.43902	ILMN_1673363	CD97	CD97 molecule
143	< 1e-07	< 1e-07	482.16	1219.84	2.5	ILMN_1740395	RAVER1	ribonucleoprotein, PTB-binding 1
144	< 1e-07	< 1e-07	2030.25	5831.04	2.85714	ILMN_1742450	TAPBP	TAP binding protein (tapasin)
145	< 1e-07	< 1e-07	1120.16	418.35	0.373134	ILMN_2224031	CETN3	centrin, EF-hand protein, 3
146	< 1e-07	< 1e-07	588.23	1310.7	2.22222	ILMN_1669094	ZNF672	zinc finger protein 672
147	< 1e-07	< 1e-07	643.27	277.42	0.431034	ILMN_1807611	PPIG	peptidylprolyl isomerase G (cyclophilin G)
148	< 1e-07	< 1e-07	520.81	959.34	1.85185	ILMN_1680925	SLC9A3R1	solute carrier family 9, subfamily A (NHE3, cation proton antiporter 3), member 3 regulator 1
149	< 1e-07	< 1e-07	230.87	537.01	2.32558	ILMN_1788254	PGAM5	phosphoglycerate mutase family member 5
150	< 1e-07	< 1e-07	468.83	189.84	0.404858	ILMN_3234513	LOC728416	translation machinery associated 7 homolog (S. cerevisiae) pseudogene
151	< 1e-07	< 1e-07	545.14	1051.61	1.92308	ILMN_2338323	CDC25B	cell division cycle 25B
152	< 1e-07	< 1e-07	852.3	1563.63	1.81818	ILMN_1803824	ZDHHC9	zinc finger, DHHC-type containing 9
153	< 1e-07	< 1e-07	3612.54	6871.43	1.88679	ILMN_2053415	LDLR	low density lipoprotein receptor
154	< 1e-07	< 1e-07	1220.51	2500.3	2.04082	ILMN_1726565	PIK3R2	phosphoinositide-3-kinase, regulatory subunit 2 (beta)
155	< 1e-07	< 1e-07	819.08	1776.66	2.17391	ILMN_1697363	C20orf27	chromosome 20 open reading frame 27
156	< 1e-07	< 1e-07	1460.51	764.24	0.52356	ILMN_1665483	KIAA0020	KIAA0020
157	< 1e-07	< 1e-07	381.81	691.36	1.81818	ILMN_2154115	PSD4	pleckstrin and Sec7 domain containing 4
158	< 1e-07	< 1e-07	642.57	1477.29	2.32558	ILMN_1795089	RASAL3	RAS protein activator like 3
159	< 1e-07	< 1e-07	1207.62	427.76	0.35461	ILMN_1718271	MTIF3	mitochondrial translational initiation factor 3
160	< 1e-07	< 1e-07	1499.61	3125.15	2.08333	ILMN_1704024	TMEM160	transmembrane protein 160
161	< 1e-07	< 1e-07	1320.84	2790.21	2.12766	ILMN_1806037	TK1	thymidine kinase 1, soluble
162	< 1e-07	< 1e-07	1393.54	2503.11	1.78571	ILMN_1685289	C16orf58	chromosome 16 open reading frame 58
163	< 1e-07	< 1e-07	9077.32	19639.84	2.17391	ILMN_2333319	PTBP1	polypyrimidine tract binding protein 1
164	< 1e-07	< 1e-07	193.95	455.55	2.32558	ILMN_1753805	PRKD2	protein kinase D2
165	< 1e-07	< 1e-07	2995.02	1039.34	0.347222	ILMN_1737738	NDUFA12	NADH dehydrogenase (ubiquinone) 1 alpha subcomplex, 12
166	< 1e-07	< 1e-07	395.43	763	1.92308	ILMN_1772686	FGD3	FYVE, RhoGEF and PH domain containing 3
167	< 1e-07	< 1e-07	367.83	681.64	1.85185	ILMN_1668639	TBC1D10B	TBC1 domain family, member 10B
168	< 1e-07	< 1e-07	1473.34	688.63	0.46729	ILMN_1805474	C1orf131	chromosome 1 open reading frame 131
169	< 1e-07	< 1e-07	736.19	1611.4	2.17391	ILMN_2127605	LRP3	low density lipoprotein receptor-related protein 3
170	< 1e-07	< 1e-07	648.32	1341.34	2.08333	ILMN_1809522	NACC2	NACC family member 2, BEN and BTB (POZ) domain containing
171	< 1e-07	< 1e-07	2268.18	6074.98	2.7027	ILMN_3235808	POM121C	POM121 transmembrane nucleoporin C
172	< 1e-07	< 1e-07	1160.24	595.03	0.512821	ILMN_1664511	NDC80	NDC80 kinetochore complex component
173	< 1e-07	< 1e-07	1430.41	615.5	0.431034	ILMN_3238680	C7orf55	chromosome 7 open reading frame 55
174	< 1e-07	< 1e-07	309.45	599.67	1.92308	ILMN_1799600	STARD8	StAR-related lipid transfer (START) domain containing 8
175	< 1e-07	< 1e-07	248.77	614.16	2.43902	ILMN_3234997	MAP7D1	MAP7 domain containing 1
176	< 1e-07	< 1e-07	1251.93	2772.89	2.22222	ILMN_2125747	LOC606724	coronin, actin binding protein, 1A pseudogene
177	< 1e-07	< 1e-07	869.76	422.67	0.485437	ILMN_1653709	TIMM9	translocase of inner mitochondrial membrane 9 homolog (yeast)
178	< 1e-07	< 1e-07	3809.48	789.8	0.207469	ILMN_2343010	BOLA3	bolA family member 3
179	< 1e-07	< 1e-07	496.6	236.44	0.47619	ILMN_3229552	MED7	mediator complex subunit 7
180	< 1e-07	< 1e-07	452.61	944.18	2.08333	ILMN_1749591	ITGAL	integrin, alpha L (antigen CD11A (p180), lymphocyte function-associated antigen 1; alpha polypeptide)
181	< 1e-07	< 1e-07	1243.18	2219.57	1.78571	ILMN_1737184	CDCA7	cell division cycle associated 7
182	< 1e-07	< 1e-07	721.37	283.8	0.393701	ILMN_1695092	WRB	tryptophan rich basic protein
183	< 1e-07	< 1e-07	1047.37	2167.12	2.08333	ILMN_1654545	CPSF1	cleavage and polyadenylation specific factor 1, 160kDa
184	< 1e-07	< 1e-07	3215.12	5951.09	1.85185	ILMN_2371379	ACLY	ATP citrate lyase
185	< 1e-07	4.05e-06	1263.36	670.48	0.531915	ILMN_1721138	GRPEL2	GrpE-like 2, mitochondrial (E. coli)
186	< 1e-07	4.05e-06	1018.59	1864.84	1.81818	ILMN_1770206	GEMIN4	gem (nuclear organelle) associated protein 4
187	< 1e-07	4.05e-06	3089.76	7168.87	2.32558	ILMN_1694731	CLCN7	chloride channel, voltage-sensitive 7
188	< 1e-07	4.05e-06	752.06	1475.79	1.96078	ILMN_1718972	MFSD3	major facilitator superfamily domain containing 3
189	< 1e-07	4.05e-06	4037.78	8266.06	2.04082	ILMN_1722634	NUCB1	nucleobindin 1
190	< 1e-07	4.05e-06	2861.82	7353.27	2.5641	ILMN_1696601	VARS	valyl-tRNA synthetase
191	< 1e-07	4.05e-06	375.45	665.92	1.78571	ILMN_1775708	SLC2A3	solute carrier family 2 (facilitated glucose transporter), member 3
192	< 1e-07	4.05e-06	2805.8	5261.63	1.88679	ILMN_2173451	GPI	glucose-6-phosphate isomerase
193	< 1e-07	4.05e-06	2238.2	1191.56	0.531915	ILMN_1793894	ANAPC13	anaphase promoting complex subunit 13
194	< 1e-07	4.05e-06	10053.81	18386.74	1.81818	ILMN_1663390	CDC20	cell division cycle 20
195	< 1e-07	4.05e-06	1598.36	916.99	0.574713	ILMN_1741440	SLC35A1	solute carrier family 35 (CMP-sialic acid transporter), member A1
196	< 1e-07	4.05e-06	434.28	834.1	1.92308	ILMN_1720430	PPDPF	pancreatic progenitor cell differentiation and proliferation factor
197	< 1e-07	4.05e-06	334.97	604.85	1.81818	ILMN_3307782	FBXL18	F-box and leucine-rich repeat protein 18
198	< 1e-07	4.05e-06	4523.21	1960.56	0.4329	ILMN_1801852	SEC61B	Sec61 beta subunit
199	< 1e-07	4.05e-06	5214.09	1303.8	0.25	ILMN_2166865	ENY2	enhancer of yellow 2 homolog (Drosophila)
200	< 1e-07	4.05e-06	334.21	186.55	0.558659	ILMN_1652215	LOC644310	ubiquinol-cytochrome c reductase, complex III subunit X pseudogene
201	< 1e-07	4.05e-06	595.38	1150.93	1.92308	ILMN_1752579	ATP6V0A1	ATPase, H+ transporting, lysosomal V0 subunit a1
202	< 1e-07	4.05e-06	2894.11	6878.8	2.38095	ILMN_3297945	UBA1	ubiquitin-like modifier activating enzyme 1
203	< 1e-07	4.05e-06	1552.11	474.46	0.30581	ILMN_1755537	EIF1AY	eukaryotic translation initiation factor 1A, Y-linked
204	< 1e-07	4.05e-06	282.94	535.33	1.88679	ILMN_1680037	FAM65A	family with sequence similarity 65, member A
205	< 1e-07	4.05e-06	246.01	516.96	2.08333	ILMN_1753008	REXO1	REX1, RNA exonuclease 1 homolog (S. cerevisiae)
206	< 1e-07	4.05e-06	969.99	393.58	0.406504	ILMN_1744059	DCTN6	dynactin 6
207	< 1e-07	4.05e-06	696.49	1707.88	2.43902	ILMN_1736567	CD74	CD74 molecule, major histocompatibility complex, class II invariant chain
208	< 1e-07	4.05e-06	1131.09	2037.55	1.78571	ILMN_1718537	HPS6	Hermansky-Pudlak syndrome 6
209	< 1e-07	4.05e-06	5513.23	12839.55	2.32558	ILMN_1787691	CITED4	Cbp/p300-interacting transactivator, with Glu/Asp-rich carboxy-terminal domain, 4
210	< 1e-07	4.05e-06	496.97	1055.34	2.12766	ILMN_1815859	ERCC2	excision repair cross-complementation group 2
211	< 1e-07	4.05e-06	396.48	828.95	2.08333	ILMN_1683279	PEX6	peroxisomal biogenesis factor 6
212	< 1e-07	4.05e-06	2490.6	4369.91	1.75439	ILMN_1798620	PQLC1	PQ loop repeat containing 1
213	< 1e-07	4.05e-06	552.34	1056.01	1.92308	ILMN_1729123	PPP2R4	protein phosphatase 2A activator, regulatory subunit 4
214	< 1e-07	4.05e-06	392.69	986.13	2.5	ILMN_1806349	SLC6A8	solute carrier family 6 (neurotransmitter transporter), member 8
215	< 1e-07	4.05e-06	899.13	1591.97	1.78571	ILMN_1653708	CORO1B	coronin, actin binding protein, 1B
216	< 1e-07	4.05e-06	901.5	478.99	0.531915	ILMN_1726030	GPX7	glutathione peroxidase 7
217	< 1e-07	4.05e-06	2490.59	4863.16	1.96078	ILMN_2380163	PTPRF	protein tyrosine phosphatase, receptor type, F
218	< 1e-07	4.05e-06	843.71	331.75	0.393701	ILMN_1752273	KIAA1143	KIAA1143
219	< 1e-07	4.05e-06	799.38	1802.5	2.27273	ILMN_1652580	POLD1	polymerase (DNA directed), delta 1, catalytic subunit
220	< 1e-07	4.05e-06	549.35	240.26	0.436681	ILMN_1680501	GTF2IRD2B	GTF2I repeat domain containing 2B
221	< 1e-07	4.05e-06	4904.56	10849.64	2.22222	ILMN_2308849	MYADM	myeloid-associated differentiation marker
222	< 1e-07	4.05e-06	1810.11	3902.1	2.17391	ILMN_1745329	PRR14	proline rich 14
223	< 1e-07	4.05e-06	252.51	435.89	1.72414	ILMN_1666482	SP2	Sp2 transcription factor
224	< 1e-07	4.05e-06	2971.26	1280.19	0.431034	ILMN_1672006	SSB	Sjogren syndrome antigen B (autoantigen La)
225	< 1e-07	4.05e-06	1163.03	516.02	0.444444	ILMN_2392717	LARP7	La ribonucleoprotein domain family, member 7
226	< 1e-07	4.05e-06	469.95	947.19	2	ILMN_1678669	RRM2	ribonucleotide reductase M2
227	< 1e-07	4.05e-06	579.48	248.88	0.429185	ILMN_3211488	LOC400061	NSA2 ribosome biogenesis homolog (S. cerevisiae) pseudogene
228	< 1e-07	4.05e-06	5313.19	10223.13	1.92308	ILMN_1703477	ARHGEF2	Rho/Rac guanine nucleotide exchange factor (GEF) 2
229	< 1e-07	4.05e-06	751.43	413.86	0.549451	ILMN_2397880	CSTF3	cleavage stimulation factor, 3' pre-RNA, subunit 3, 77kDa
230	< 1e-07	4.05e-06	1086.22	324.6	0.298507	ILMN_1682857	NDUFAF2	NADH dehydrogenase (ubiquinone) complex I, assembly factor 2
231	< 1e-07	4.05e-06	589.69	1218.81	2.08333	ILMN_1758728	FANCG	Fanconi anemia, complementation group G
232	< 1e-07	4.05e-06	315.73	623.78	1.96078	ILMN_1759341	MAN2B1	mannosidase, alpha, class 2B, member 1
233	< 1e-07	4.05e-06	659.86	1106.01	1.66667	ILMN_1805161	LZTR1	leucine-zipper-like transcription regulator 1
234	< 1e-07	4.05e-06	4357.39	728.62	0.167224	ILMN_1653205	C8orf59	chromosome 8 open reading frame 59
235	< 1e-07	4.05e-06	1710.97	982.25	0.574713	ILMN_1791896	EBAG9	estrogen receptor binding site associated, antigen, 9
236	< 1e-07	4.05e-06	510.01	953.8	1.88679	ILMN_1696643	TLN1	talin 1
237	< 1e-07	4.05e-06	271.28	504	1.85185	ILMN_1727281	TAF6L	TAF6-like RNA polymerase II, p300/CBP-associated factor (PCAF)-associated factor, 65kDa
238	< 1e-07	4.05e-06	1920.5	874.08	0.454545	ILMN_2232166	CCDC90B	coiled-coil domain containing 90B
239	< 1e-07	4.05e-06	395.56	660.14	1.66667	ILMN_1751743	XRCC1	X-ray repair complementing defective repair in Chinese hamster cells 1
240	< 1e-07	4.05e-06	520.82	1060.56	2.04082	ILMN_1695962	SLC12A9	solute carrier family 12, member 9
241	< 1e-07	4.05e-06	601.24	1193.01	2	ILMN_1763447	PLXNB2	plexin B2
242	< 1e-07	4.05e-06	885.9	1692.6	1.92308	ILMN_1750805	ARHGAP30	Rho GTPase activating protein 30
243	< 1e-07	4.05e-06	821.64	371.03	0.452489	ILMN_1687864	POP5	processing of precursor 5, ribonuclease P/MRP subunit (S. cerevisiae)
244	< 1e-07	4.05e-06	2006.57	891.53	0.444444	ILMN_1762713	C19orf59	chromosome 19 open reading frame 59
245	< 1e-07	4.05e-06	949.3	1834.18	1.92308	ILMN_1680757	LRRC26	leucine rich repeat containing 26
246	< 1e-07	4.05e-06	2432.27	1179.09	0.485437	ILMN_1662318	CCDC59	coiled-coil domain containing 59
247	< 1e-07	4.05e-06	315.72	565.68	1.78571	ILMN_1653553	C14orf80	chromosome 14 open reading frame 80
248	< 1e-07	4.05e-06	343.94	678.54	1.96078	ILMN_1665219	LTBP4	latent transforming growth factor beta binding protein 4
249	< 1e-07	4.05e-06	609.24	299.84	0.492611	ILMN_2094905	COMMD10	COMM domain containing 10
250	< 1e-07	4.05e-06	443.43	1028.92	2.32558	ILMN_1796336	MAP1S	microtubule-associated protein 1S
251	< 1e-07	4.05e-06	1294.75	2811.8	2.17391	ILMN_1756469	GAMT	guanidinoacetate N-methyltransferase
252	1e-07	4.05e-06	1857.24	635.3	0.342466	ILMN_2228710	PDCD5	programmed cell death 5
253	1e-07	4.05e-06	828.88	1736.76	2.08333	ILMN_1769135	DPP7	dipeptidyl-peptidase 7
254	1e-07	4.05e-06	738.8	1527.31	2.08333	ILMN_1705774	TIGD5	tigger transposable element derived 5
255	1e-07	4.05e-06	1604.66	786.8	0.490196	ILMN_1767892	DUSP12	dual specificity phosphatase 12
256	1e-07	4.05e-06	437.23	796.72	1.81818	ILMN_1756631	ZNF526	zinc finger protein 526
257	1e-07	4.05e-06	3840.33	7244.12	1.88679	ILMN_1724825	PCBP2	poly(rC) binding protein 2
258	1e-07	4.05e-06	553.21	980.35	1.78571	ILMN_3248091	C6orf223	chromosome 6 open reading frame 223
259	1e-07	4.05e-06	1385.59	523.12	0.377358	ILMN_1675239	NDUFA7	NADH dehydrogenase (ubiquinone) 1 alpha subcomplex, 7, 14.5kDa
260	1e-07	4.05e-06	1052.61	407.36	0.387597	ILMN_2076658	MRPL1	mitochondrial ribosomal protein L1
261	1e-07	4.05e-06	10120.01	20145.16	2	ILMN_2357386	FKTN	fukutin
262	1e-07	4.05e-06	12596.2	4710.7	0.374532	ILMN_3305152	XAGE1A	X antigen family, member 1A
263	1e-07	4.05e-06	1077.86	537.75	0.5	ILMN_3239621	SNRNP27	small nuclear ribonucleoprotein 27kDa (U4/U6.U5)
264	1e-07	4.05e-06	297.79	575.04	1.92308	ILMN_1668514	PIP5K1C	phosphatidylinositol-4-phosphate 5-kinase, type I, gamma
265	1e-07	4.05e-06	1909.86	3609.72	1.88679	ILMN_1659564	SEC61A1	Sec61 alpha 1 subunit (S. cerevisiae)
266	1e-07	4.05e-06	1011.08	523.2	0.518135	ILMN_1778977	TYROBP	TYRO protein tyrosine kinase binding protein
267	1e-07	4.05e-06	1812.35	751.91	0.414938	ILMN_1652806	ATP5J	ATP synthase, H+ transporting, mitochondrial Fo complex, subunit F6
268	1e-07	4.05e-06	1821.54	3111.48	1.69492	ILMN_2389582	HNRNPL	heterogeneous nuclear ribonucleoprotein L
269	1e-07	4.05e-06	251.6	445.07	1.75439	ILMN_1677877	UBE2L3	ubiquitin-conjugating enzyme E2L 3
270	1e-07	4.05e-06	419.52	236.45	0.564972	ILMN_1779639	IRAK1BP1	interleukin-1 receptor-associated kinase 1 binding protein 1
271	1e-07	4.05e-06	379.25	215.54	0.568182	ILMN_1811767	INHBE	inhibin, beta E
272	1e-07	4.05e-06	3377.7	6176.59	1.81818	ILMN_1726222	FLOT2	flotillin 2
273	1e-07	4.05e-06	780.71	422.78	0.540541	ILMN_1764168	STXBP3	syntaxin binding protein 3
274	1e-07	4.05e-06	4317.21	7386.78	1.72414	ILMN_2364022	SLC16A3	solute carrier family 16 (monocarboxylate transporter), member 3
275	1e-07	4.05e-06	287.81	498.3	1.72414	ILMN_1666050	TMUB1	transmembrane and ubiquitin-like domain containing 1
276	1e-07	4.05e-06	634.86	1166.52	1.85185	ILMN_1731648	FOXJ2	forkhead box J2
277	1e-07	4.05e-06	332.39	196.93	0.591716	ILMN_2158705	ACYP2	acylphosphatase 2, muscle type
278	1e-07	4.05e-06	375.89	714.47	1.88679	ILMN_1798172	IPO4	importin 4
279	1e-07	4.05e-06	1763.93	3060.21	1.72414	ILMN_1723625	MAP4K2	mitogen-activated protein kinase kinase kinase kinase 2
280	1e-07	4.05e-06	253.37	473.46	1.85185	ILMN_1751851	CECR1	cat eye syndrome chromosome region, candidate 1
281	1e-07	4.05e-06	201.74	391.67	1.92308	ILMN_1759766	CTXN1	cortexin 1
282	1e-07	4.05e-06	799.5	1749.87	2.17391	ILMN_1705261	CAPN1	calpain 1, (mu/I) large subunit
283	1e-07	4.05e-06	1403	697.36	0.497512	ILMN_1661490	PFDN6	prefoldin subunit 6
284	1e-07	4.05e-06	2913.76	1701.21	0.584795	ILMN_1670420	METAP2	methionyl aminopeptidase 2
285	1e-07	4.05e-06	1269.91	2181.04	1.72414	ILMN_1781479	SUV39H1	suppressor of variegation 3-9 homolog 1 (Drosophila)
286	1e-07	4.05e-06	940.42	2254.07	2.38095	ILMN_1726516	SCRIB	scribbled planar cell polarity protein
287	1e-07	4.05e-06	496.65	848.15	1.69492	ILMN_1700044	SAP130	Sin3A-associated protein, 130kDa
288	1e-07	4.05e-06	1220.72	2110.98	1.72414	ILMN_1737084	TXLNA	taxilin alpha
289	1e-07	4.05e-06	3839.57	7669.41	2	ILMN_2097546	NUDC	nudC nuclear distribution protein
290	1e-07	4.05e-06	1329.94	2357.99	1.78571	ILMN_1776080	GTPBP6	GTP binding protein 6 (putative)
291	1e-07	4.05e-06	1749.05	541.28	0.309598	ILMN_1713482	CWC15	CWC15 spliceosome-associated protein homolog (S. cerevisiae)
292	1e-07	4.05e-06	1028.28	2273.43	2.22222	ILMN_1736575	TRIM28	tripartite motif containing 28
293	1e-07	4.05e-06	758.06	1561.7	2.04082	ILMN_1744212	INPP5D	inositol polyphosphate-5-phosphatase, 145kDa
294	1e-07	4.05e-06	530.49	1099.78	2.08333	ILMN_1690040	TM7SF2	transmembrane 7 superfamily member 2
295	1e-07	4.05e-06	304.9	525.39	1.72414	ILMN_1747281	EVI5L	ecotropic viral integration site 5-like
296	1e-07	4.05e-06	2603.41	1379.29	0.529101	ILMN_1710697	BUD31	BUD31 homolog (S. cerevisiae)
297	1e-07	4.05e-06	509.75	232.97	0.456621	ILMN_1744534	LYRM5	LYR motif containing 5
298	1e-07	4.05e-06	245.3	448.06	1.81818	ILMN_1663132	ADCK2	aarF domain containing kinase 2
299	1e-07	4.05e-06	2751.53	1382.67	0.502513	ILMN_1692938	PSAT1	phosphoserine aminotransferase 1
300	1e-07	4.05e-06	441.56	818.97	1.85185	ILMN_1720158	ETS2	v-ets avian erythroblastosis virus E26 oncogene homolog 2
301	1e-07	4.05e-06	290.09	668.71	2.32558	ILMN_1793386	MED12	mediator complex subunit 12
302	1e-07	4.05e-06	1845.54	3171.36	1.72414	ILMN_1743747	RUSC1	RUN and SH3 domain containing 1
303	1e-07	4.05e-06	4893.61	10654.26	2.17391	ILMN_1800461	CSNK2B	casein kinase 2, beta polypeptide
304	1e-07	4.05e-06	1549.41	713.23	0.460829	ILMN_3251560	TMEM167A	transmembrane protein 167A
305	1e-07	4.05e-06	235.68	494.82	2.08333	ILMN_2400512	PRKCSH	protein kinase C substrate 80K-H
306	1e-07	4.05e-06	1792.86	4619.83	2.5641	ILMN_1738075	CMIP	c-Maf inducing protein
307	1e-07	4.05e-06	983.21	321.81	0.326797	ILMN_1686920	CCDC58	coiled-coil domain containing 58
308	1e-07	4.05e-06	1817.45	3133.26	1.72414	ILMN_1764850	HPCAL1	hippocalcin-like 1
309	2e-07	6.14e-06	448.1	910.08	2.04082	ILMN_1808712	RNF40	ring finger protein 40, E3 ubiquitin protein ligase
310	2e-07	6.14e-06	2238.29	4325.73	1.92308	ILMN_1718610	ARHGAP17	Rho GTPase activating protein 17
311	2e-07	6.14e-06	3781.92	1632.49	0.431034	ILMN_2234697	BEX1	brain expressed, X-linked 1
312	2e-07	6.14e-06	11389.31	5456.65	0.478469	ILMN_1789614	TPT1	tumor protein, translationally-controlled 1
313	2e-07	6.14e-06	1999.22	3702.89	1.85185	ILMN_1740265	ACOT7	acyl-CoA thioesterase 7
314	2e-07	6.14e-06	807.84	435.43	0.537634	ILMN_1798308	AHSA2	AHA1, activator of heat shock 90kDa protein ATPase homolog 2 (yeast)
315	2e-07	6.14e-06	593.44	234.01	0.393701	ILMN_2134110	SELK	selenoprotein K
316	2e-07	6.14e-06	587.56	1282.91	2.17391	ILMN_1778255	FARSA	phenylalanyl-tRNA synthetase, alpha subunit
317	2e-07	6.14e-06	414.09	713.79	1.72414	ILMN_1722309	ENDOG	endonuclease G
318	2e-07	6.14e-06	217.29	352.57	1.6129	ILMN_1696276	ZNF653	zinc finger protein 653
319	2e-07	6.14e-06	1845.22	922.9	0.5	ILMN_1756162	EXOSC8	exosome component 8
320	2e-07	6.14e-06	468.26	190.98	0.408163	ILMN_1672582	XAGE1B	X antigen family, member 1B
321	2e-07	6.14e-06	1121.33	546.95	0.487805	ILMN_1790625	CBX3	chromobox homolog 3
322	2e-07	6.14e-06	784.23	432.03	0.549451	ILMN_1725169	INTS12	integrator complex subunit 12
323	2e-07	6.14e-06	1038.35	1940.67	1.85185	ILMN_1687107	RFWD3	ring finger and WD repeat domain 3
324	2e-07	6.14e-06	989.03	2773.3	2.77778	ILMN_1704446	SLC6A10P	solute carrier family 6 (neurotransmitter transporter), member 10, pseudogene
325	2e-07	6.14e-06	2523.65	964.83	0.381679	ILMN_1784523	ATP6V1G1	ATPase, H+ transporting, lysosomal 13kDa, V1 subunit G1
326	2e-07	6.14e-06	414.54	173.93	0.420168	ILMN_2211122	TRAPPC2P1	trafficking protein particle complex 2 pseudogene 1
327	2e-07	6.14e-06	5962.47	2180.35	0.3663	ILMN_1694259	NSA2	NSA2 ribosome biogenesis homolog (S. cerevisiae)
328	2e-07	6.14e-06	1033.05	2050.34	2	ILMN_1666178	TP53I13	tumor protein p53 inducible protein 13
329	2e-07	6.14e-06	2377.75	4234.36	1.78571	ILMN_2354391	EGLN2	egl-9 family hypoxia-inducible factor 2
330	2e-07	6.14e-06	315.24	598.82	1.88679	ILMN_1691111	SPATA2L	spermatogenesis associated 2-like
331	2e-07	6.14e-06	1994.34	862.12	0.4329	ILMN_1748625	TCEAL4	transcription elongation factor A (SII)-like 4
332	2e-07	6.14e-06	490.7	233.69	0.47619	ILMN_1789007	APOC1	apolipoprotein C-I
333	2e-07	6.14e-06	1764.18	3592.2	2.04082	ILMN_1751571	RAD23A	RAD23 homolog A (S. cerevisiae)
334	2e-07	6.14e-06	2043.98	4279.78	2.08333	ILMN_1756920	ADAM15	ADAM metallopeptidase domain 15
335	2e-07	6.14e-06	1331.98	2173.19	1.63934	ILMN_1654690	CECR5	cat eye syndrome chromosome region, candidate 5
336	2e-07	6.14e-06	622.61	307.7	0.49505	ILMN_1707484	GEMIN6	gem (nuclear organelle) associated protein 6
337	2e-07	6.14e-06	295.89	538.73	1.81818	ILMN_1770865	TRIM46	tripartite motif containing 46
338	2e-07	6.14e-06	536.84	952.15	1.78571	ILMN_2205245	GPN2	GPN-loop GTPase 2
339	2e-07	6.14e-06	1955.58	729.24	0.373134	ILMN_3288587	LOC100131785	ring finger protein 181 pseudogene
340	2e-07	6.14e-06	353.74	587.82	1.66667	ILMN_3250389	LOC440895	two pore channel 3 pseudogene
341	2e-07	6.14e-06	1903.28	827.71	0.434783	ILMN_2122952	CISD1	CDGSH iron sulfur domain 1
342	2e-07	6.14e-06	470.65	960.07	2.04082	ILMN_2134224	ATP13A1	ATPase type 13A1
343	2e-07	6.14e-06	734.11	414.53	0.564972	ILMN_1685369	SLU7	SLU7 splicing factor homolog (S. cerevisiae)
344	2e-07	6.14e-06	2802.12	5025.67	1.78571	ILMN_1755974	ALDOC	aldolase C, fructose-bisphosphate
345	2e-07	6.14e-06	2756.91	753.16	0.273224	ILMN_1756326	CKS2	CDC28 protein kinase regulatory subunit 2
346	2e-07	6.14e-06	992.33	443.44	0.446429	ILMN_1677133	MITD1	MIT, microtubule interacting and transport, domain containing 1
347	2e-07	6.14e-06	1192.4	2363.95	2	ILMN_1705144	ULK1	unc-51 like autophagy activating kinase 1
348	2e-07	6.14e-06	1623.28	658.75	0.406504	ILMN_2345353	LST1	leukocyte specific transcript 1
349	2e-07	6.14e-06	4271.28	2275.84	0.531915	ILMN_2310621	ATP5J2	ATP synthase, H+ transporting, mitochondrial Fo complex, subunit F2
350	2e-07	6.14e-06	1476.47	660.45	0.446429	ILMN_3236713	SNHG1	small nucleolar RNA host gene 1 (non-protein coding)
351	2e-07	6.14e-06	3575.52	1937.43	0.540541	ILMN_1655913	NUCB2	nucleobindin 2
352	2e-07	6.14e-06	651.01	1080.44	1.66667	ILMN_2198893	LOC407835	mitogen-activated protein kinase kinase 2 pseudogene
353	2e-07	6.14e-06	3042.59	1014.13	0.333333	ILMN_3299047	XAGE1C	X antigen family, member 1C
354	2e-07	6.14e-06	1418.14	2679.9	1.88679	ILMN_1660368	TRRAP	transformation/transcription domain-associated protein
355	2e-07	6.14e-06	732.88	1348.43	1.85185	ILMN_1728426	INPPL1	inositol polyphosphate phosphatase-like 1
356	2e-07	6.14e-06	412.17	700.42	1.69492	ILMN_1698996	SLC19A1	solute carrier family 19 (folate transporter), member 1
357	2e-07	6.14e-06	436.25	840.78	1.92308	ILMN_3187328	IP6K1	inositol hexakisphosphate kinase 1
358	2e-07	6.14e-06	958.82	1801.7	1.88679	ILMN_1774074	RXRB	retinoid X receptor, beta
359	2e-07	6.14e-06	285.35	160.06	0.561798	ILMN_2113126	RNASE3	ribonuclease, RNase A family, 3
360	2e-07	6.14e-06	1123.28	2161.31	1.92308	ILMN_2320250	NOL6	nucleolar protein 6 (RNA-associated)
361	2e-07	6.14e-06	970.94	341.15	0.350877	ILMN_1814230	MTCP1	mature T-cell proliferation 1
362	2e-07	6.14e-06	1356.27	638.28	0.471698	ILMN_1704873	TCEB1	transcription elongation factor B (SIII), polypeptide 1 (15kDa, elongin C)
363	2e-07	6.14e-06	3629.28	7949.37	2.17391	ILMN_1809931	NDRG1	N-myc downstream regulated 1
364	2e-07	6.14e-06	477.11	847.63	1.78571	ILMN_1778078	VPS16	vacuolar protein sorting 16 homolog (S. cerevisiae)
365	2e-07	6.14e-06	414.6	213.95	0.515464	ILMN_1777483	APOOL	apolipoprotein O-like
366	2e-07	6.14e-06	13215.28	22758.76	1.72414	ILMN_1738383	EEF2	eukaryotic translation elongation factor 2
367	2e-07	6.14e-06	1345.55	2509.34	1.85185	ILMN_2055634	TIAF1	TGFB1-induced anti-apoptotic factor 1
368	2e-07	6.14e-06	603.41	379.58	0.628931	ILMN_1708787	ZNF627	zinc finger protein 627
369	2e-07	6.14e-06	689.29	343.22	0.497512	ILMN_1798163	UPF3B	UPF3 regulator of nonsense transcripts homolog B (yeast)
370	2e-07	6.14e-06	1143.78	575.81	0.502513	ILMN_1700306	OCIAD2	OCIA domain containing 2
371	2e-07	6.14e-06	372.15	211.02	0.568182	ILMN_1812701	C4orf33	chromosome 4 open reading frame 33
372	2e-07	6.14e-06	717.87	278.8	0.389105	ILMN_1770378	ANAPC10	anaphase promoting complex subunit 10
373	2e-07	6.14e-06	618.96	349.33	0.564972	ILMN_1726064	PAK1IP1	PAK1 interacting protein 1
374	2e-07	6.14e-06	332.77	583.46	1.75439	ILMN_2345016	PTGES2	prostaglandin E synthase 2
375	2e-07	6.14e-06	1334.83	2546.38	1.92308	ILMN_1754738	AP1M1	adaptor-related protein complex 1, mu 1 subunit
376	2e-07	6.14e-06	370.22	630.36	1.69492	ILMN_1778360	PYGB	phosphorylase, glycogen; brain
377	2e-07	6.14e-06	468.82	266.08	0.568182	ILMN_1670807	FAM84B	family with sequence similarity 84, member B
378	2e-07	6.14e-06	902.86	552.37	0.613497	ILMN_3272500	IFI27L1	interferon, alpha-inducible protein 27-like 1
379	2e-07	6.14e-06	333.59	667.32	2	ILMN_1652787	PIK3AP1	phosphoinositide-3-kinase adaptor protein 1
380	2e-07	6.14e-06	162.93	279.35	1.72414	ILMN_1655191	CASZ1	castor zinc finger 1
381	2e-07	6.14e-06	204.24	343.54	1.69492	ILMN_1781803	FIZ1	FLT3-interacting zinc finger 1
382	2e-07	6.14e-06	679.67	1229.53	1.81818	ILMN_1712975	YIF1A	Yip1 interacting factor homolog A (S. cerevisiae)
383	2e-07	6.14e-06	821.52	1485.25	1.81818	ILMN_1738759	PIGT	phosphatidylinositol glycan anchor biosynthesis, class T
384	2e-07	6.14e-06	871.95	1854.22	2.12766	ILMN_1815626	DHCR7	7-dehydrocholesterol reductase
385	2e-07	6.14e-06	4717.03	2173.46	0.460829	ILMN_2086417	NDUFV2	NADH dehydrogenase (ubiquinone) flavoprotein 2, 24kDa
386	2e-07	6.14e-06	4458.59	8414.8	1.88679	ILMN_1800354	CST3	cystatin C
387	2e-07	6.14e-06	1769.96	622.13	0.350877	ILMN_1755926	DBI	diazepam binding inhibitor (GABA receptor modulator, acyl-CoA binding protein)
388	2e-07	6.14e-06	2953.4	6004.56	2.04082	ILMN_3238274	BTBD2	BTB (POZ) domain containing 2
389	2e-07	6.14e-06	307.64	558.82	1.81818	ILMN_1661484	ZBTB45	zinc finger and BTB domain containing 45
390	2e-07	6.14e-06	4848.87	9290.78	1.92308	ILMN_1736597	TKT	transketolase
391	2e-07	6.14e-06	1824.53	3415.46	1.88679	ILMN_1739792	RHOG	ras homolog family member G
392	2e-07	6.14e-06	1792.55	3453.67	1.92308	ILMN_1659027	SLC2A1	solute carrier family 2 (facilitated glucose transporter), member 1
393	2e-07	6.14e-06	360.14	675.47	1.88679	ILMN_2211065	TMEM91	transmembrane protein 91
394	2e-07	6.14e-06	4254.63	955.57	0.224719	ILMN_1712678	RPS27L	ribosomal protein S27-like
395	2e-07	6.14e-06	417.96	808.06	1.92308	ILMN_1729161	NOTCH1	notch 1
396	2e-07	6.14e-06	1392.87	3272.31	2.32558	ILMN_2415179	CLSTN1	calsyntenin 1
397	2e-07	6.14e-06	286.92	176.93	0.617284	ILMN_3238707	SNORA8	small nucleolar RNA, H/ACA box 8
398	2e-07	6.14e-06	406.91	677.6	1.66667	ILMN_1804051	SNX8	sorting nexin 8
399	2e-07	6.14e-06	2774.12	5447.46	1.96078	ILMN_1738677	PRPF8	pre-mRNA processing factor 8
400	2e-07	6.14e-06	594.75	1723.31	2.85714	ILMN_2317463	INTS1	integrator complex subunit 1
401	2e-07	6.14e-06	2137.56	1301.05	0.609756	ILMN_1748476	NOP58	NOP58 ribonucleoprotein
402	2e-07	6.14e-06	850.29	1417.89	1.66667	ILMN_1734317	DPF2	D4, zinc and double PHD fingers family 2
403	2e-07	6.14e-06	1032.24	2056.34	2	ILMN_2375599	RNH1	ribonuclease/angiogenin inhibitor 1
404	2e-07	6.14e-06	8762.47	19694.83	2.27273	ILMN_2180929	SLC16A12	solute carrier family 16, member 12
405	2e-07	6.14e-06	1186.57	569.66	0.480769	ILMN_1680703	MRPS15	mitochondrial ribosomal protein S15
406	2e-07	6.14e-06	2005.82	650.17	0.323625	ILMN_1792138	UQCRH	ubiquinol-cytochrome c reductase hinge protein
407	2e-07	6.14e-06	931.95	1567.41	1.69492	ILMN_1732688	DUT	deoxyuridine triphosphatase
408	3e-07	8.13e-06	2079.08	3804.04	1.81818	ILMN_1734312	GCN1L1	GCN1 general control of amino-acid synthesis 1-like 1 (yeast)
409	3e-07	8.13e-06	479.36	813.59	1.69492	ILMN_1790741	RNF126	ring finger protein 126
410	3e-07	8.13e-06	463.98	214.99	0.462963	ILMN_1785268	CD58	CD58 molecule
411	3e-07	8.13e-06	575.03	1089.33	1.88679	ILMN_1812856	ZSWIM1	zinc finger, SWIM-type containing 1
412	3e-07	8.13e-06	859.53	443.5	0.515464	ILMN_1811188	BCCIP	BRCA2 and CDKN1A interacting protein
413	3e-07	8.13e-06	709.94	1256.04	1.75439	ILMN_1723768	NLRX1	NLR family member X1
414	3e-07	8.13e-06	507.4	891.6	1.75439	ILMN_1722218	MBOAT7	membrane bound O-acyltransferase domain containing 7
415	3e-07	8.13e-06	424.33	188.52	0.444444	ILMN_3242315	SNORD3D	small nucleolar RNA, C/D box 3D
416	3e-07	8.13e-06	800.22	451.73	0.564972	ILMN_1656977	HIBCH	3-hydroxyisobutyryl-CoA hydrolase
417	3e-07	8.13e-06	1436.92	2558.4	1.78571	ILMN_2388507	AKT1	v-akt murine thymoma viral oncogene homolog 1
418	3e-07	8.13e-06	3370.36	912.52	0.271003	ILMN_1716895	RPA3	replication protein A3, 14kDa
419	3e-07	8.13e-06	389.54	765.23	1.96078	ILMN_1701375	FBXW5	F-box and WD repeat domain containing 5
420	3e-07	8.13e-06	1030.11	1735.09	1.69492	ILMN_1695797	NCOA6	nuclear receptor coactivator 6
421	3e-07	8.13e-06	1297.65	353.66	0.27248	ILMN_1774823	RPL34	ribosomal protein L34
422	3e-07	8.13e-06	540.47	967.21	1.78571	ILMN_1677484	SNAPC4	small nuclear RNA activating complex, polypeptide 4, 190kDa
423	3e-07	8.13e-06	438.78	184.36	0.420168	ILMN_1741264	MRPS33	mitochondrial ribosomal protein S33
424	3e-07	8.13e-06	880.92	1522.12	1.72414	ILMN_1744508	FAM53C	family with sequence similarity 53, member C
425	3e-07	8.13e-06	3771.91	8174.54	2.17391	ILMN_1772981	EPN1	epsin 1
426	3e-07	8.13e-06	524.98	330.3	0.628931	ILMN_1725666	GTF2H3	general transcription factor IIH, polypeptide 3, 34kDa
427	3e-07	8.13e-06	201.9	350.11	1.72414	ILMN_2385178	MIB2	mindbomb E3 ubiquitin protein ligase 2
428	3e-07	8.13e-06	324.95	524.4	1.6129	ILMN_1653711	FZD2	frizzled class receptor 2
429	3e-07	8.13e-06	3058.15	4987.18	1.63934	ILMN_1737205	MCM4	minichromosome maintenance complex component 4
430	3e-07	8.13e-06	5122.17	9640.89	1.88679	ILMN_2070300	LSM2	LSM2 homolog, U6 small nuclear RNA associated (S. cerevisiae)
431	3e-07	8.13e-06	1391.74	2765.35	2	ILMN_2364357	RPS6KB2	ribosomal protein S6 kinase, 70kDa, polypeptide 2
432	3e-07	8.13e-06	466.28	214.09	0.458716	ILMN_3291344	LOC202227	peptidylprolyl isomerase A (cyclophilin A) pseudogene
433	3e-07	8.13e-06	613.48	292.1	0.47619	ILMN_2145250	NACAP1	nascent-polypeptide-associated complex alpha polypeptide pseudogene 1
434	3e-07	8.13e-06	730.79	334.26	0.456621	ILMN_1814281	SPC25	SPC25, NDC80 kinetochore complex component
435	3e-07	8.13e-06	1575.58	3121.1	2	ILMN_2123415	BMP8B	bone morphogenetic protein 8b
436	3e-07	8.13e-06	846.69	1516.72	1.78571	ILMN_1751330	RBCK1	RanBP-type and C3HC4-type zinc finger containing 1
437	3e-07	8.13e-06	240.56	409.21	1.69492	ILMN_1781234	CCDC22	coiled-coil domain containing 22
438	3e-07	8.13e-06	755.55	363.87	0.480769	ILMN_2326509	CASP1	caspase 1, apoptosis-related cysteine peptidase
439	3e-07	8.13e-06	1053.41	1710.51	1.6129	ILMN_1713990	TRIP6	thyroid hormone receptor interactor 6
440	3e-07	8.13e-06	2051.75	3314.98	1.6129	ILMN_1689446	EIF3G	eukaryotic translation initiation factor 3, subunit G
441	3e-07	8.13e-06	1226.16	369.92	0.302115	ILMN_1804851	MRPS17	mitochondrial ribosomal protein S17
442	3e-07	8.13e-06	2930.93	6759.51	2.32558	ILMN_1779404	PUF60	poly-U binding splicing factor 60KDa
443	3e-07	8.13e-06	630.96	1099.71	1.75439	ILMN_1772644	EML3	echinoderm microtubule associated protein like 3
444	3e-07	8.13e-06	5685.24	1569.04	0.276243	ILMN_1737947	LSM5	LSM5 homolog, U6 small nuclear RNA associated (S. cerevisiae)
445	3e-07	8.13e-06	1338.1	560.81	0.41841	ILMN_3280628	LOC100132658	NSA2 ribosome biogenesis homolog (S. cerevisiae) pseudogene
446	3e-07	8.13e-06	232.91	388.22	1.66667	ILMN_1738749	MAST3	microtubule associated serine/threonine kinase 3
447	3e-07	8.13e-06	409.9	217.38	0.529101	ILMN_1701131	C2orf49	chromosome 2 open reading frame 49
448	3e-07	8.13e-06	4640.26	2017.79	0.434783	ILMN_1671314	UXT	ubiquitously-expressed, prefoldin-like chaperone
449	3e-07	8.13e-06	627.57	319.29	0.507614	ILMN_3245458	SNORA61	small nucleolar RNA, H/ACA box 61
450	3e-07	8.13e-06	2531.05	4910.93	1.92308	ILMN_1683475	TOMM40	translocase of outer mitochondrial membrane 40 homolog (yeast)
451	3e-07	8.13e-06	306.34	498.84	1.63934	ILMN_1734153	GDI1	GDP dissociation inhibitor 1
452	3e-07	8.13e-06	492.03	284.33	0.578035	ILMN_1669259	ANKRD49	ankyrin repeat domain 49
453	3e-07	8.13e-06	186.78	346.96	1.85185	ILMN_1758523	ABCA3	ATP-binding cassette, sub-family A (ABC1), member 3
454	3e-07	8.13e-06	609.16	1303.23	2.12766	ILMN_1804332	GPR137	G protein-coupled receptor 137
455	3e-07	8.13e-06	1477.37	683.9	0.462963	ILMN_2367428	FAM96A	family with sequence similarity 96, member A
456	3e-07	8.13e-06	1206.16	648.98	0.537634	ILMN_1801387	YEATS4	YEATS domain containing 4
457	3e-07	8.13e-06	1405.79	723.27	0.515464	ILMN_1683792	LAP3	leucine aminopeptidase 3
458	3e-07	8.13e-06	1564.89	975.27	0.625	ILMN_2397231	USP16	ubiquitin specific peptidase 16
459	3e-07	8.13e-06	3439.94	753.78	0.219298	ILMN_1658416	MRPS18C	mitochondrial ribosomal protein S18C
460	3e-07	8.13e-06	442.75	775.49	1.75439	ILMN_1691180	OTX1	orthodenticle homeobox 1
461	3e-07	8.13e-06	454.45	792.72	1.75439	ILMN_1713732	ABL1	c-abl oncogene 1, non-receptor tyrosine kinase
462	4e-07	9.74e-06	963.21	1599.23	1.66667	ILMN_2193591	UNC93B1	unc-93 homolog B1 (C. elegans)
463	4e-07	9.74e-06	3935.47	9900.21	2.5	ILMN_2073307	IL10	interleukin 10
464	4e-07	9.74e-06	1126.68	1957.77	1.72414	ILMN_1770824	ARHGAP4	Rho GTPase activating protein 4
465	4e-07	9.74e-06	379.08	226.92	0.598802	ILMN_1671516	CIR1	corepressor interacting with RBPJ, 1
466	4e-07	9.74e-06	361.79	570.75	1.5873	ILMN_1694539	MAP3K6	mitogen-activated protein kinase kinase kinase 6
467	4e-07	9.74e-06	1523.85	2502.1	1.63934	ILMN_2094061	IMPA2	inositol(myo)-1(or 4)-monophosphatase 2
468	4e-07	9.74e-06	4218.58	9168.99	2.17391	ILMN_2311537	HMGA1	high mobility group AT-hook 1
469	4e-07	9.74e-06	1591.29	606.87	0.381679	ILMN_2348050	MRPL21	mitochondrial ribosomal protein L21
470	4e-07	9.74e-06	3331.51	5600.18	1.69492	ILMN_1738103	COPE	coatomer protein complex, subunit epsilon
471	4e-07	9.74e-06	678.39	1308.76	1.92308	ILMN_1729281	SPHK2	sphingosine kinase 2
472	4e-07	9.74e-06	586.97	271.54	0.462963	ILMN_3238560	IFI27L2	interferon, alpha-inducible protein 27-like 2
473	4e-07	9.74e-06	429.92	812.66	1.88679	ILMN_1728684	PELP1	proline, glutamate and leucine rich protein 1
474	4e-07	9.74e-06	946.75	563.93	0.595238	ILMN_2131392	WDR70	WD repeat domain 70
475	4e-07	9.74e-06	447.46	731.33	1.63934	ILMN_1687533	SEMA4D	sema domain, immunoglobulin domain (Ig), transmembrane domain (TM) and short cytoplasmic domain, (semaphorin) 4D
476	4e-07	9.74e-06	365.44	229.41	0.628931	ILMN_1780368	GPR18	G protein-coupled receptor 18
477	4e-07	9.74e-06	1191.67	468.61	0.393701	ILMN_2192032	SRP19	signal recognition particle 19kDa
478	4e-07	9.74e-06	833.88	493.77	0.591716	ILMN_1737195	CENPK	centromere protein K
479	4e-07	9.74e-06	591.1	1008.03	1.69492	ILMN_1651832	EHD1	EH-domain containing 1
480	4e-07	9.74e-06	683.5	253.62	0.37037	ILMN_1681737	TMSB15A	thymosin beta 15a
481	4e-07	9.74e-06	395.03	698.93	1.75439	ILMN_1705390	KLHL22	kelch-like family member 22
482	4e-07	9.74e-06	7398.64	13834.05	1.88679	ILMN_1784871	FASN	fatty acid synthase
483	4e-07	9.74e-06	332.87	587.6	1.75439	ILMN_1705403	CYP2S1	cytochrome P450, family 2, subfamily S, polypeptide 1
484	4e-07	9.74e-06	572.07	893.83	1.5625	ILMN_1803143	SYVN1	synovial apoptosis inhibitor 1, synoviolin
485	4e-07	9.74e-06	1545.62	951.87	0.617284	ILMN_2117904	ZNF22	zinc finger protein 22
486	4e-07	9.74e-06	1106.28	2067.14	1.85185	ILMN_1670456	RBM42	RNA binding motif protein 42
487	4e-07	9.74e-06	1274.86	2184.85	1.72414	ILMN_2120340	RUVBL2	RuvB-like AAA ATPase 2
488	4e-07	9.74e-06	6165.43	3157.15	0.512821	ILMN_1655561	ARPC3	actin related protein 2/3 complex, subunit 3, 21kDa
489	4e-07	9.74e-06	1489.17	2461.55	1.66667	ILMN_1761463	EFHD2	EF-hand domain family, member D2
490	4e-07	9.74e-06	704.35	1265.61	1.78571	ILMN_1683980	PLEKHM2	pleckstrin homology domain containing, family M (with RUN domain) member 2
491	4e-07	9.74e-06	283.23	506.78	1.78571	ILMN_1798083	CHERP	calcium homeostasis endoplasmic reticulum protein
492	4e-07	9.74e-06	6408.75	1976.72	0.308642	ILMN_1666372	ATP5H	ATP synthase, H+ transporting, mitochondrial Fo complex, subunit d
493	4e-07	9.74e-06	809.86	490.62	0.606061	ILMN_1675191	GAPT	GRB2-binding adaptor protein, transmembrane
494	4e-07	9.74e-06	6823.28	1202.27	0.176056	ILMN_1726603	ATP5I	ATP synthase, H+ transporting, mitochondrial Fo complex, subunit E
495	4e-07	9.74e-06	535.6	919.76	1.72414	ILMN_1734138	TATDN2	TatD DNase domain containing 2
496	4e-07	9.74e-06	1544.55	3038.95	1.96078	ILMN_1793712	SCAMP3	secretory carrier membrane protein 3
497	4e-07	9.74e-06	1501.24	840.37	0.558659	ILMN_1699362	IK	IK cytokine, down-regulator of HLA II
498	4e-07	9.74e-06	258.39	432.59	1.66667	ILMN_1770911	NRSN2	neurensin 2
499	4e-07	9.74e-06	1364.3	598.7	0.438596	ILMN_1725105	EEF1E1	eukaryotic translation elongation factor 1 epsilon 1
500	4e-07	9.74e-06	991.47	2284.94	2.32558	ILMN_1780302	DYNC1H1	dynein, cytoplasmic 1, heavy chain 1
501	4e-07	9.74e-06	3577.71	5769.64	1.6129	ILMN_1688753	PTDSS1	phosphatidylserine synthase 1
502	4e-07	9.74e-06	1292.2	452.26	0.34965	ILMN_2369924	NDUFB6	NADH dehydrogenase (ubiquinone) 1 beta subcomplex, 6, 17kDa
503	4e-07	9.74e-06	7038.19	11387.58	1.6129	ILMN_1709795	RAC2	ras-related C3 botulinum toxin substrate 2 (rho family, small GTP binding protein Rac2)
504	4e-07	9.74e-06	2893.39	1574.1	0.543478	ILMN_2223010	VBP1	von Hippel-Lindau binding protein 1
505	4e-07	9.74e-06	1646.33	2584.72	1.5625	ILMN_1772261	GLG1	golgi glycoprotein 1
506	4e-07	9.74e-06	863.13	1724.74	2	ILMN_1802905	PIAS4	protein inhibitor of activated STAT, 4
507	4e-07	9.74e-06	601.42	977.81	1.6129	ILMN_1661755	FAM129B	family with sequence similarity 129, member B
508	4e-07	9.74e-06	6271.32	15199.31	2.43902	ILMN_2401906	CDAN1	codanin 1
509	4e-07	9.74e-06	375.04	637.25	1.69492	ILMN_1789457	GNL1	guanine nucleotide binding protein-like 1
510	4e-07	9.74e-06	571.85	314.57	0.549451	ILMN_3195372	LOC100128056	CTD (carboxy-terminal domain, RNA polymerase II, polypeptide A) small phosphatase 2 pseudogene
511	4e-07	9.74e-06	486.06	198.8	0.408163	ILMN_1807807	SKA2	spindle and kinetochore associated complex subunit 2
512	4e-07	9.74e-06	566.05	261.04	0.460829	ILMN_1653367	TAF12	TAF12 RNA polymerase II, TATA box binding protein (TBP)-associated factor, 20kDa
513	4e-07	9.74e-06	513.09	1135.71	2.22222	ILMN_1675130	NFIC	nuclear factor I/C (CCAAT-binding transcription factor)
514	5e-07	1.12e-05	1045.15	327.64	0.31348	ILMN_1690307	TPRKB	TP53RK binding protein
515	5e-07	1.12e-05	4959.77	10552.1	2.12766	ILMN_2087702	MYH9	myosin, heavy chain 9, non-muscle
516	5e-07	1.12e-05	4437.66	8688.94	1.96078	ILMN_2041327	MRPL37	mitochondrial ribosomal protein L37
517	5e-07	1.12e-05	927.06	557.19	0.60241	ILMN_1713978	SDF2	stromal cell-derived factor 2
518	5e-07	1.12e-05	2379.36	4587.09	1.92308	ILMN_1700109	PTOV1	prostate tumor overexpressed 1
519	5e-07	1.12e-05	1268.2	2195.85	1.72414	ILMN_1715994	HGS	hepatocyte growth factor-regulated tyrosine kinase substrate
520	5e-07	1.12e-05	1404.56	2311.6	1.63934	ILMN_1758146	SIRPA	signal-regulatory protein alpha
521	5e-07	1.12e-05	413.71	933.36	2.27273	ILMN_1804090	SLC25A10	solute carrier family 25 (mitochondrial carrier; dicarboxylate transporter), member 10
522	5e-07	1.12e-05	2580.35	4384.67	1.69492	ILMN_1758918	BRD2	bromodomain containing 2
523	5e-07	1.12e-05	631.16	1074.03	1.69492	ILMN_1765649	IRF3	interferon regulatory factor 3
524	5e-07	1.12e-05	1140.8	2162.43	1.88679	ILMN_1665212	EDC4	enhancer of mRNA decapping 4
525	5e-07	1.12e-05	920.75	416.37	0.452489	ILMN_2356895	MRPL42	mitochondrial ribosomal protein L42
526	5e-07	1.12e-05	938.76	558.11	0.595238	ILMN_2307450	ZNF302	zinc finger protein 302
527	5e-07	1.12e-05	769.38	1205.21	1.5625	ILMN_1713037	PFKL	phosphofructokinase, liver
528	5e-07	1.12e-05	566.48	933.59	1.63934	ILMN_1749838	MZF1	myeloid zinc finger 1
529	5e-07	1.12e-05	12848.24	22489.14	1.75439	ILMN_2406132	LILRB3	leukocyte immunoglobulin-like receptor, subfamily B (with TM and ITIM domains), member 3
530	5e-07	1.12e-05	301.28	468.59	1.5625	ILMN_1806023	JUN	jun proto-oncogene
531	5e-07	1.12e-05	2078.54	4067.08	1.96078	ILMN_1763228	MEF2D	myocyte enhancer factor 2D
532	5e-07	1.12e-05	4601.24	2630.96	0.571429	ILMN_3291709	LOC402175	NADH dehydrogenase (ubiquinone) 1 beta subcomplex, 4, 15kDa pseudogene
533	5e-07	1.12e-05	121.76	187.63	1.53846	ILMN_1666894	CSPG4	chondroitin sulfate proteoglycan 4
534	5e-07	1.12e-05	4915.04	2735.91	0.555556	ILMN_1776094	PPCS	phosphopantothenoylcysteine synthetase
535	5e-07	1.12e-05	1121.22	601.05	0.534759	ILMN_1764362	LYAR	Ly1 antibody reactive
536	5e-07	1.12e-05	1384.54	883.62	0.636943	ILMN_2403946	FEZ2	fasciculation and elongation protein zeta 2 (zygin II)
537	5e-07	1.12e-05	348.92	628.03	1.78571	ILMN_1698491	MBD3	methyl-CpG binding domain protein 3
538	5e-07	1.12e-05	297.5	570.21	1.92308	ILMN_1677800	SGTA	small glutamine-rich tetratricopeptide repeat (TPR)-containing, alpha
539	5e-07	1.12e-05	399.94	649.94	1.6129	ILMN_1671478	CKB	creatine kinase, brain
540	5e-07	1.12e-05	720.62	422.41	0.584795	ILMN_1697585	ACTR6	ARP6 actin-related protein 6 homolog (yeast)
541	5e-07	1.12e-05	1285.66	619.84	0.483092	ILMN_2155172	BRIX1	BRX1, biogenesis of ribosomes, homolog (S. cerevisiae)
542	5e-07	1.12e-05	400.67	796.4	2	ILMN_1800425	SLC9A1	solute carrier family 9, subfamily A (NHE1, cation proton antiporter 1), member 1
543	5e-07	1.12e-05	3327.86	1647.42	0.49505	ILMN_1678165	LSM7	LSM7 homolog, U6 small nuclear RNA associated (S. cerevisiae)
544	5e-07	1.12e-05	3019.42	5616.64	1.85185	ILMN_2311989	CUTA	cutA divalent cation tolerance homolog (E. coli)
545	5e-07	1.12e-05	2616.23	1396.62	0.534759	ILMN_2208413	ARHGAP15	Rho GTPase activating protein 15
546	5e-07	1.12e-05	701.88	1381.5	1.96078	ILMN_1788955	PDLIM1	PDZ and LIM domain 1
547	5e-07	1.12e-05	245.41	377.76	1.53846	ILMN_1733869	OGDH	oxoglutarate (alpha-ketoglutarate) dehydrogenase (lipoamide)
548	5e-07	1.12e-05	1000.89	1732.89	1.72414	ILMN_1655610	RET	ret proto-oncogene
549	5e-07	1.12e-05	294.79	163.4	0.555556	ILMN_3251451	MED31	mediator complex subunit 31
550	5e-07	1.12e-05	3401.79	1604.39	0.471698	ILMN_2146761	FABP5	fatty acid binding protein 5 (psoriasis-associated)
551	5e-07	1.12e-05	5626.86	1481.02	0.263158	ILMN_1815479	NOP10	NOP10 ribonucleoprotein
552	5e-07	1.12e-05	342.46	588.2	1.72414	ILMN_1810147	ZNF524	zinc finger protein 524
553	5e-07	1.12e-05	782.82	1288.9	1.63934	ILMN_1692267	B4GALT3	UDP-Gal:betaGlcNAc beta 1,4- galactosyltransferase, polypeptide 3
554	5e-07	1.12e-05	2241.69	4071.27	1.81818	ILMN_1767766	PRDX2	peroxiredoxin 2
555	5e-07	1.12e-05	311.21	661.99	2.12766	ILMN_1803277	MVP	major vault protein
556	5e-07	1.12e-05	2217.57	1381.54	0.621118	ILMN_1733305	EIF2A	eukaryotic translation initiation factor 2A, 65kDa
557	5e-07	1.12e-05	202.11	356	1.75439	ILMN_2177413	TBL3	transducin (beta)-like 3
558	5e-07	1.12e-05	278.38	170.1	0.609756	ILMN_2398408	TCEAL1	transcription elongation factor A (SII)-like 1
559	5e-07	1.12e-05	273.47	506.6	1.85185	ILMN_2044453	LPAR5	lysophosphatidic acid receptor 5
560	6e-07	1.23e-05	542.9	1192.09	2.17391	ILMN_2168952	DENR	density-regulated protein
561	6e-07	1.23e-05	275.99	441.57	1.5873	ILMN_1653730	OXCT2	3-oxoacid CoA transferase 2
562	6e-07	1.23e-05	160.3	245.91	1.53846	ILMN_1737484	RTN4R	reticulon 4 receptor
563	6e-07	1.23e-05	269.22	481.42	1.78571	ILMN_1690653	CDK2AP2	cyclin-dependent kinase 2 associated protein 2
564	6e-07	1.23e-05	1397.49	663.64	0.473934	ILMN_2238928	RAD51C	RAD51 paralog C
565	6e-07	1.23e-05	521.37	875.82	1.66667	ILMN_1709307	GPSM1	G-protein signaling modulator 1
566	6e-07	1.23e-05	2527.81	1285.82	0.507614	ILMN_3287493	LOC650157	peptidyl-prolyl cis-trans isomerase A-like
567	6e-07	1.23e-05	4926.12	1283.36	0.260417	ILMN_2128128	SHFM1	split hand/foot malformation (ectrodactyly) type 1
568	6e-07	1.23e-05	1813.6	586.14	0.323625	ILMN_2117330	NDUFB2	NADH dehydrogenase (ubiquinone) 1 beta subcomplex, 2, 8kDa
569	6e-07	1.23e-05	680.18	1219.03	1.78571	ILMN_1723235	DUS3L	dihydrouridine synthase 3-like (S. cerevisiae)
570	6e-07	1.23e-05	224.06	402.74	1.78571	ILMN_1754842	DLGAP4	discs, large (Drosophila) homolog-associated protein 4
571	6e-07	1.23e-05	6272.45	1878.4	0.299401	ILMN_2189933	RPL36AL	ribosomal protein L36a-like
572	6e-07	1.23e-05	395.28	670.41	1.69492	ILMN_2349129	DPP3	dipeptidyl-peptidase 3
573	6e-07	1.23e-05	519.66	836	1.6129	ILMN_2284591	OPA3	optic atrophy 3 (autosomal recessive, with chorea and spastic paraplegia)
574	6e-07	1.23e-05	364.22	597.75	1.63934	ILMN_1740604	RAB11FIP5	RAB11 family interacting protein 5 (class I)
575	6e-07	1.23e-05	220.18	355.91	1.6129	ILMN_1677768	POR	P450 (cytochrome) oxidoreductase
576	6e-07	1.23e-05	394.18	637.41	1.6129	ILMN_1769250	ARFGAP2	ADP-ribosylation factor GTPase activating protein 2
577	6e-07	1.23e-05	5938.71	9578.17	1.6129	ILMN_1815115	CYC1	cytochrome c-1
578	6e-07	1.23e-05	3698.82	1182.32	0.319489	ILMN_3243890	NDUFA2	NADH dehydrogenase (ubiquinone) 1 alpha subcomplex, 2, 8kDa
579	6e-07	1.23e-05	2069.31	4254.56	2.04082	ILMN_1773119	CCNF	cyclin F
580	6e-07	1.23e-05	264.41	439.97	1.66667	ILMN_1811102	LRSAM1	leucine rich repeat and sterile alpha motif containing 1
581	6e-07	1.23e-05	4131.19	10498.2	2.5641	ILMN_2097410	DAPP1	dual adaptor of phosphotyrosine and 3-phosphoinositides
582	6e-07	1.23e-05	1199.14	477.61	0.398406	ILMN_2184184	ANXA1	annexin A1
583	6e-07	1.23e-05	819.75	422.73	0.515464	ILMN_1716026	ARMCX6	armadillo repeat containing, X-linked 6
584	6e-07	1.23e-05	184.42	300.38	1.63934	ILMN_1707051	NFATC1	nuclear factor of activated T-cells, cytoplasmic, calcineurin-dependent 1
585	6e-07	1.23e-05	220.65	405.94	1.85185	ILMN_1670809	NRM	nurim (nuclear envelope membrane protein)
586	6e-07	1.23e-05	1364.09	528.81	0.387597	ILMN_1664833	MRPL50	mitochondrial ribosomal protein L50
587	6e-07	1.23e-05	1215.76	2406.04	1.96078	ILMN_3245476	PHRF1	PHD and ring finger domains 1
588	6e-07	1.23e-05	1587.07	2654.1	1.66667	ILMN_1805737	PFKP	phosphofructokinase, platelet
589	6e-07	1.23e-05	548.25	957.06	1.75439	ILMN_1792076	TRERF1	transcriptional regulating factor 1
590	6e-07	1.23e-05	490.11	917.08	1.88679	ILMN_3228529	TMEM191A	transmembrane protein 191A (pseudogene)
591	6e-07	1.23e-05	3906.69	6435.89	1.63934	ILMN_1655497	EIF4B	eukaryotic translation initiation factor 4B
592	6e-07	1.23e-05	750.66	1570.79	2.08333	ILMN_1713706	ZNF786	zinc finger protein 786
593	6e-07	1.23e-05	3167.36	1982.06	0.625	ILMN_1761113	GNL2	guanine nucleotide binding protein-like 2 (nucleolar)
594	6e-07	1.23e-05	684.57	1144.72	1.66667	ILMN_2048607	ANKRD9	ankyrin repeat domain 9
595	6e-07	1.23e-05	881	1416.09	1.6129	ILMN_1805996	SIN3A	SIN3 transcription regulator family member A
596	6e-07	1.23e-05	868.04	459.21	0.529101	ILMN_1743303	TTC1	tetratricopeptide repeat domain 1
597	6e-07	1.23e-05	227.05	372	1.63934	ILMN_1806533	PDE7B	phosphodiesterase 7B
598	6e-07	1.23e-05	273.91	154.93	0.564972	ILMN_1813456	PCBD1	pterin-4 alpha-carbinolamine dehydratase/dimerization cofactor of hepatocyte nuclear factor 1 alpha
599	6e-07	1.23e-05	358.68	626.4	1.75439	ILMN_1656656	COX19	cytochrome c oxidase assembly homolog 19 (S. cerevisiae)
600	6e-07	1.23e-05	2531.85	1559.06	0.617284	ILMN_3244395	LOC728877	COBW domain containing 3 pseudogene
601	6e-07	1.23e-05	456.03	799.71	1.75439	ILMN_1815043	MRPS2	mitochondrial ribosomal protein S2
602	6e-07	1.23e-05	2541.77	915.83	0.359712	ILMN_1655340	RNF181	ring finger protein 181
603	6e-07	1.23e-05	255.69	504.56	1.96078	ILMN_1724863	TICAM1	toll-like receptor adaptor molecule 1
604	6e-07	1.23e-05	2367.25	1297.69	0.549451	ILMN_1778401	HLA-B	major histocompatibility complex, class I, B
605	6e-07	1.23e-05	359.93	555.84	1.53846	ILMN_1756006	ATG2A	autophagy related 2A
606	6e-07	1.23e-05	811.29	1540.02	1.88679	ILMN_1657968	MAP2K2	mitogen-activated protein kinase kinase 2
607	6e-07	1.23e-05	3405.43	1664.63	0.487805	ILMN_1704619	VPS29	vacuolar protein sorting 29 homolog (S. cerevisiae)
608	6e-07	1.23e-05	361.38	212.16	0.588235	ILMN_1681269	DYRK4	dual-specificity tyrosine-(Y)-phosphorylation regulated kinase 4
609	6e-07	1.23e-05	369.56	759.07	2.04082	ILMN_2323491	NUP62	nucleoporin 62kDa
610	6e-07	1.23e-05	948.68	1612.15	1.69492	ILMN_1732060	ARHGAP1	Rho GTPase activating protein 1
611	7e-07	1.35e-05	6930.29	2349.21	0.338983	ILMN_1693287	POMP	proteasome maturation protein
612	7e-07	1.35e-05	6619.34	3380.53	0.510204	ILMN_1753745	HDDC2	HD domain containing 2
613	7e-07	1.35e-05	725.18	1318.56	1.81818	ILMN_1665831	CLPTM1	cleft lip and palate associated transmembrane protein 1
614	7e-07	1.35e-05	5046.36	1835.16	0.363636	ILMN_1659343	BOLA2	bolA family member 2
615	7e-07	1.35e-05	342.78	541.79	1.5873	ILMN_1682993	NKG7	natural killer cell granule protein 7
616	7e-07	1.35e-05	689.1	1130.79	1.63934	ILMN_1671494	USP5	ubiquitin specific peptidase 5 (isopeptidase T)
617	7e-07	1.35e-05	531.61	882.66	1.66667	ILMN_1704091	DGAT1	diacylglycerol O-acyltransferase 1
618	7e-07	1.35e-05	8854.36	14103.98	1.5873	ILMN_1654396	ITGB2	integrin, beta 2 (complement component 3 receptor 3 and 4 subunit)
619	7e-07	1.35e-05	10368.21	20291.33	1.96078	ILMN_2180519	LOC729603	calcineurin-like EF-hand protein 1 pseudogene
620	7e-07	1.35e-05	3782.77	1029.46	0.27248	ILMN_2340065	UBL5	ubiquitin-like 5
621	7e-07	1.35e-05	1400.64	823.72	0.588235	ILMN_2324056	GNL3	guanine nucleotide binding protein-like 3 (nucleolar)
622	7e-07	1.35e-05	777.87	339.72	0.436681	ILMN_3238785	SNHG9	small nucleolar RNA host gene 9 (non-protein coding)
623	7e-07	1.35e-05	10705.86	17219.17	1.6129	ILMN_2262288	EEF1G	eukaryotic translation elongation factor 1 gamma
624	7e-07	1.35e-05	735.11	400.16	0.543478	ILMN_1738992	MNDA	myeloid cell nuclear differentiation antigen
625	7e-07	1.35e-05	379.05	196.1	0.518135	ILMN_1749612	LOC729101	IMP1 inner mitochondrial membrane peptidase-like (S. cerevisiae) pseudogene
626	7e-07	1.35e-05	278.78	514.15	1.85185	ILMN_1713985	MAF1	MAF1 homolog (S. cerevisiae)
627	7e-07	1.35e-05	3073.89	7071.12	2.32558	ILMN_1812640	AHR	aryl hydrocarbon receptor
628	7e-07	1.35e-05	1038.75	2020.58	1.96078	ILMN_1807972	MICAL1	microtubule associated monooxygenase, calponin and LIM domain containing 1
629	7e-07	1.35e-05	493.87	778.32	1.5873	ILMN_1703370	ZDHHC12	zinc finger, DHHC-type containing 12
630	7e-07	1.35e-05	1544.22	688.44	0.446429	ILMN_1711470	UBE2T	ubiquitin-conjugating enzyme E2T (putative)
631	7e-07	1.35e-05	935.15	362.79	0.387597	ILMN_1715569	CCDC53	coiled-coil domain containing 53
632	7e-07	1.35e-05	1912.17	517.69	0.271003	ILMN_2110532	RPL26L1	ribosomal protein L26-like 1
633	7e-07	1.35e-05	230.83	399.37	1.72414	ILMN_1731203	RNF213	ring finger protein 213
634	7e-07	1.35e-05	710.22	384.96	0.543478	ILMN_1774949	PIGP	phosphatidylinositol glycan anchor biosynthesis, class P
635	7e-07	1.35e-05	7576.82	18548.06	2.43902	ILMN_1736700	ALDOA	aldolase A, fructose-bisphosphate
636	7e-07	1.35e-05	614.11	365.12	0.595238	ILMN_1694847	TERF1	telomeric repeat binding factor (NIMA-interacting) 1
637	7e-07	1.35e-05	563.58	302.18	0.534759	ILMN_1778803	ZFAND6	zinc finger, AN1-type domain 6
638	7e-07	1.35e-05	581.85	1106.1	1.88679	ILMN_1773964	H1FX	H1 histone family, member X
639	7e-07	1.35e-05	393.19	218.68	0.555556	ILMN_1724158	ZNF93	zinc finger protein 93
640	7e-07	1.35e-05	283.97	503.24	1.78571	ILMN_1721575	VPS18	vacuolar protein sorting 18 homolog (S. cerevisiae)
641	7e-07	1.35e-05	431.83	189.95	0.440529	ILMN_1678423	SPA17	sperm autoantigenic protein 17
642	7e-07	1.35e-05	210.01	393.13	1.88679	ILMN_1777342	PREX1	phosphatidylinositol-3,4,5-trisphosphate-dependent Rac exchange factor 1
643	7e-07	1.35e-05	2284.89	3642.02	1.5873	ILMN_1729533	APOA1BP	apolipoprotein A-I binding protein
644	7e-07	1.35e-05	1228.28	2059.49	1.66667	ILMN_2087646	HLX	H2.0-like homeobox
645	7e-07	1.35e-05	684.11	430.89	0.628931	ILMN_1747078	HYLS1	hydrolethalus syndrome 1
646	7e-07	1.35e-05	930.4	1953.8	2.08333	ILMN_1681503	MCM2	minichromosome maintenance complex component 2
647	7e-07	1.35e-05	10299.29	5215.48	0.507614	ILMN_1809347	LOC729466	signal recognition particle 14 kDa protein-like
648	7e-07	1.35e-05	5938.94	10932.5	1.85185	ILMN_1659895	MSN	moesin
649	7e-07	1.35e-05	1203.55	708.07	0.588235	ILMN_1790909	NFE2L2	nuclear factor, erythroid 2-like 2
650	8e-07	1.47e-05	9708.63	17724.24	1.81818	ILMN_1689953	CD81	CD81 molecule
651	8e-07	1.47e-05	1189.68	657.32	0.552486	ILMN_2143148	TM2D1	TM2 domain containing 1
652	8e-07	1.47e-05	870.62	1450.22	1.66667	ILMN_2191436	POLA1	polymerase (DNA directed), alpha 1, catalytic subunit
653	8e-07	1.47e-05	310.75	190.49	0.613497	ILMN_3248218	SNORD104	small nucleolar RNA, C/D box 104
654	8e-07	1.47e-05	248.58	152.05	0.613497	ILMN_3237623	RNY1	RNA, Ro-associated Y1
655	8e-07	1.47e-05	443.7	712.01	1.6129	ILMN_1659766	BAG3	BCL2-associated athanogene 3
656	8e-07	1.47e-05	1149.81	1755.09	1.51515	ILMN_1777118	INTS9	integrator complex subunit 9
657	8e-07	1.47e-05	2980.02	1092.69	0.3663	ILMN_1666670	RBX1	ring-box 1, E3 ubiquitin protein ligase
658	8e-07	1.47e-05	622.76	390.15	0.625	ILMN_1660635	LACTB2	lactamase, beta 2
659	8e-07	1.47e-05	965.8	1814.76	1.88679	ILMN_1771627	ZMIZ1	zinc finger, MIZ-type containing 1
660	8e-07	1.47e-05	554.29	333.58	0.60241	ILMN_1721623	APOO	apolipoprotein O
661	8e-07	1.47e-05	551.84	1076.64	1.96078	ILMN_1776490	C17orf53	chromosome 17 open reading frame 53
662	8e-07	1.47e-05	3935.15	2569.98	0.653595	ILMN_1715179	SNRPA1	small nuclear ribonucleoprotein polypeptide A'
663	8e-07	1.47e-05	522.78	300.81	0.574713	ILMN_1771348	ACN9	ACN9 homolog (S. cerevisiae)
664	8e-07	1.47e-05	1866.11	3620.67	1.92308	ILMN_1807662	IGF2R	insulin-like growth factor 2 receptor
665	8e-07	1.47e-05	829.41	1501.95	1.81818	ILMN_1673604	YIPF3	Yip1 domain family, member 3
666	8e-07	1.47e-05	895.33	1657.02	1.85185	ILMN_1679405	DDX56	DEAD (Asp-Glu-Ala-Asp) box helicase 56
667	8e-07	1.47e-05	934.32	1714.16	1.81818	ILMN_1725510	DHCR24	24-dehydrocholesterol reductase
668	8e-07	1.47e-05	319.54	576.58	1.81818	ILMN_1739236	ZNF668	zinc finger protein 668
669	8e-07	1.47e-05	471.14	826.84	1.75439	ILMN_1661554	DIAPH1	diaphanous-related formin 1
670	8e-07	1.47e-05	892.97	1436.93	1.6129	ILMN_1725705	CLPP	caseinolytic mitochondrial matrix peptidase proteolytic subunit
671	8e-07	1.47e-05	2533.04	4999.49	1.96078	ILMN_1803194	GALK1	galactokinase 1
672	8e-07	1.47e-05	628.78	1125.37	1.78571	ILMN_1796339	PLEKHA2	pleckstrin homology domain containing, family A (phosphoinositide binding specific) member 2
673	8e-07	1.47e-05	315.03	480.94	1.51515	ILMN_1652065	KCNMB1	potassium large conductance calcium-activated channel, subfamily M, beta member 1
674	8e-07	1.47e-05	724.8	1129.43	1.5625	ILMN_2064606	TBC1D2B	TBC1 domain family, member 2B
675	8e-07	1.47e-05	378.96	884.96	2.32558	ILMN_1657550	MVD	mevalonate (diphospho) decarboxylase
676	8e-07	1.47e-05	511.77	261.74	0.510204	ILMN_1682494	RSRC1	arginine/serine-rich coiled-coil 1
677	8e-07	1.47e-05	426.4	240.24	0.564972	ILMN_1728225	KIAA1524	KIAA1524
678	8e-07	1.47e-05	1413.99	804.28	0.568182	ILMN_2306565	MTX2	metaxin 2
679	8e-07	1.47e-05	9777.69	19122.96	1.96078	ILMN_2182482	SHCBP1	SHC SH2-domain binding protein 1
680	8e-07	1.47e-05	2564	4041.9	1.5873	ILMN_1732452	MAPKAPK3	mitogen-activated protein kinase-activated protein kinase 3
681	9e-07	1.58e-05	810.34	435.45	0.537634	ILMN_1805828	VRK1	vaccinia related kinase 1
682	9e-07	1.58e-05	666.75	1070.76	1.6129	ILMN_1673305	RHOC	ras homolog family member C
683	9e-07	1.58e-05	2863.86	1123.4	0.392157	ILMN_2414027	CKLF	chemokine-like factor
684	9e-07	1.58e-05	1948.19	915.26	0.469484	ILMN_3258424	LOC100129118	transmembrane protein 167A pseudogene
685	9e-07	1.58e-05	1272.57	694.56	0.546448	ILMN_1733603	NDUFC1	NADH dehydrogenase (ubiquinone) 1, subcomplex unknown, 1, 6kDa
686	9e-07	1.58e-05	754.75	377.6	0.5	ILMN_2406468	NFU1	NFU1 iron-sulfur cluster scaffold homolog (S. cerevisiae)
687	9e-07	1.58e-05	509.5	850.13	1.66667	ILMN_1683313	ST3GAL1	ST3 beta-galactoside alpha-2,3-sialyltransferase 1
688	9e-07	1.58e-05	2089.98	3500.91	1.66667	ILMN_1803398	SRF	serum response factor (c-fos serum response element-binding transcription factor)
689	9e-07	1.58e-05	535.59	268.35	0.5	ILMN_3224204	PSMG4	proteasome (prosome, macropain) assembly chaperone 4
690	9e-07	1.58e-05	569.03	927.07	1.63934	ILMN_1745655	PEX16	peroxisomal biogenesis factor 16
691	9e-07	1.58e-05	354.41	731.83	2.08333	ILMN_3240236	SMCR5	Smith-Magenis syndrome chromosome region, candidate 5 (non-protein coding)
692	9e-07	1.58e-05	308.47	527.75	1.72414	ILMN_1738767	PLP2	proteolipid protein 2 (colonic epithelium-enriched)
693	9e-07	1.58e-05	594.61	331.99	0.558659	ILMN_1768973	HIST2H2AC	histone cluster 2, H2ac
694	9e-07	1.58e-05	345.52	544.18	1.5873	ILMN_2413064	ST6GALNAC4	ST6 (alpha-N-acetyl-neuraminyl-2,3-beta-galactosyl-1,3)-N-acetylgalactosaminide alpha-2,6-sialyltransferase 4
695	9e-07	1.58e-05	677.71	1214.87	1.78571	ILMN_1703866	SUPT5H	suppressor of Ty 5 homolog (S. cerevisiae)
696	9e-07	1.58e-05	12970.07	23188.92	1.78571	ILMN_2397484	GJC1	gap junction protein, gamma 1, 45kDa
697	9e-07	1.58e-05	241.39	432.45	1.78571	ILMN_1718206	KIAA0100	KIAA0100
698	9e-07	1.58e-05	9086.17	17260.54	1.88679	ILMN_1810214	JUND	jun D proto-oncogene
699	9e-07	1.58e-05	1009.26	1704.25	1.69492	ILMN_1729234	TPP1	tripeptidyl peptidase I
700	9e-07	1.58e-05	3137.1	5241.55	1.66667	ILMN_1812403	BCAP31	B-cell receptor-associated protein 31
701	9e-07	1.58e-05	514.54	315.4	0.613497	ILMN_1802355	RBM18	RNA binding motif protein 18
702	9e-07	1.58e-05	2106.55	1211.62	0.574713	ILMN_1788166	TTK	TTK protein kinase
703	9e-07	1.58e-05	12103.21	5807.31	0.480769	ILMN_2093343	PLAC8	placenta-specific 8
704	9e-07	1.58e-05	1084.42	2690.41	2.5	ILMN_2370772	EIF4G1	eukaryotic translation initiation factor 4 gamma, 1
705	9e-07	1.58e-05	505.37	849.2	1.66667	ILMN_1757388	OCEL1	occludin/ELL domain containing 1
706	9e-07	1.58e-05	359.27	575.65	1.6129	ILMN_2150654	ZSWIM4	zinc finger, SWIM-type containing 4
707	9e-07	1.58e-05	922.25	1468.63	1.5873	ILMN_1733511	GOLGA3	golgin A3
708	9e-07	1.58e-05	5467.05	2000.66	0.3663	ILMN_3235148	FLJ43681	ribosomal protein L23a pseudogene
709	9e-07	1.58e-05	565.26	997.29	1.75439	ILMN_1775677	TYSND1	trypsin domain containing 1
710	9e-07	1.58e-05	1859.9	1048.43	0.564972	ILMN_1739210	NSL1	NSL1, MIS12 kinetochore complex component
711	9e-07	1.58e-05	1341.52	3781.11	2.85714	ILMN_1811909	LOC402221	actin, beta pseudogene
712	9e-07	1.58e-05	721.46	1457.51	2.04082	ILMN_1667260	MAPK3	mitogen-activated protein kinase 3
713	1e-06	1.71e-05	571.44	337.21	0.591716	ILMN_1735347	MCEE	methylmalonyl CoA epimerase
714	1e-06	1.71e-05	343.44	221.15	0.645161	ILMN_2083588	TTC32	tetratricopeptide repeat domain 32
715	1e-06	1.71e-05	1623.4	636.32	0.392157	ILMN_1809478	SSBP1	single-stranded DNA binding protein 1, mitochondrial
716	1e-06	1.71e-05	1142.39	537.12	0.469484	ILMN_2124352	DCUN1D5	DCN1, defective in cullin neddylation 1, domain containing 5
717	1e-06	1.71e-05	1728.91	3448.89	2	ILMN_1651315	HMG20B	high mobility group 20B
718	1e-06	1.71e-05	6576.38	3899.78	0.591716	ILMN_1651826	BASP1	brain abundant, membrane attached signal protein 1
719	1e-06	1.71e-05	325.84	149.72	0.458716	ILMN_3306270	RPL31P10	ribosomal protein L31 pseudogene 10
720	1e-06	1.71e-05	1556.94	934.84	0.598802	ILMN_1749634	PLRG1	pleiotropic regulator 1
721	1e-06	1.71e-05	914	519.75	0.568182	ILMN_1754894	C1orf162	chromosome 1 open reading frame 162
722	1e-06	1.71e-05	7966.81	15143.55	1.88679	ILMN_1691942	CCNI	cyclin I
723	1e-06	1.71e-05	788.4	1742.42	2.22222	ILMN_1686664	MT2A	metallothionein 2A
724	1e-06	1.71e-05	378.92	678.96	1.78571	ILMN_1672547	MYO9B	myosin IXB
725	1e-06	1.71e-05	263.68	425.81	1.6129	ILMN_1658425	DAG1	dystroglycan 1 (dystrophin-associated glycoprotein 1)
726	1e-06	1.71e-05	6310.48	1631.34	0.258398	ILMN_1719032	LSM3	LSM3 homolog, U6 small nuclear RNA associated (S. cerevisiae)
727	1e-06	1.71e-05	4306.77	7688.43	1.78571	ILMN_1802252	GAPDH	glyceraldehyde-3-phosphate dehydrogenase
728	1e-06	1.71e-05	543.02	325.76	0.598802	ILMN_3226505	MSL3	male-specific lethal 3 homolog (Drosophila)
729	1e-06	1.71e-05	7618.99	3356.01	0.440529	ILMN_3235113	TOMM6	translocase of outer mitochondrial membrane 6 homolog (yeast)
730	1e-06	1.71e-05	283.73	528.69	1.85185	ILMN_1691717	RHBDF2	rhomboid 5 homolog 2 (Drosophila)
731	1e-06	1.71e-05	1027.58	595.71	0.581395	ILMN_2090782	GCSH	glycine cleavage system protein H (aminomethyl carrier)
732	1e-06	1.71e-05	1157.42	1992.37	1.72414	ILMN_1676600	SEC24C	SEC24 family member C
733	1.1e-06	1.8e-05	721.27	335.2	0.465116	ILMN_1679838	WBP5	WW domain binding protein 5
734	1.1e-06	1.8e-05	1089.12	710.56	0.653595	ILMN_3242603	GTF2H2B	general transcription factor IIH, polypeptide 2B (pseudogene)
735	1.1e-06	1.8e-05	550.14	242.32	0.440529	ILMN_1679912	DPH3	diphthamide biosynthesis 3
736	1.1e-06	1.8e-05	341.43	528.77	1.53846	ILMN_1654629	TMEM175	transmembrane protein 175
737	1.1e-06	1.8e-05	258.55	420.38	1.6129	ILMN_1716400	FOXM1	forkhead box M1
738	1.1e-06	1.8e-05	241.81	388.7	1.6129	ILMN_1780560	MYO18A	myosin XVIIIA
739	1.1e-06	1.8e-05	396.58	681.38	1.72414	ILMN_2072973	TOP3A	topoisomerase (DNA) III alpha
740	1.1e-06	1.8e-05	10280.26	4736.49	0.460829	ILMN_1726239	TBCA	tubulin folding cofactor A
741	1.1e-06	1.8e-05	332.97	198.38	0.595238	ILMN_2135175	SNORD36A	small nucleolar RNA, C/D box 36A
742	1.1e-06	1.8e-05	299.31	196.47	0.657895	ILMN_1685856	FAM92A1	family with sequence similarity 92, member A1
743	1.1e-06	1.8e-05	234.32	133.02	0.568182	ILMN_1754076	CACNA2D3	calcium channel, voltage-dependent, alpha 2/delta subunit 3
744	1.1e-06	1.8e-05	2707.66	545.41	0.201613	ILMN_3261197	ATP5E	ATP synthase, H+ transporting, mitochondrial F1 complex, epsilon subunit
745	1.1e-06	1.8e-05	914.96	1408.74	1.53846	ILMN_1679093	ZNF581	zinc finger protein 581
746	1.1e-06	1.8e-05	728.03	310.17	0.425532	ILMN_1683927	ITGAE	integrin, alpha E (antigen CD103, human mucosal lymphocyte antigen 1; alpha polypeptide)
747	1.1e-06	1.8e-05	1629.22	3501.7	2.12766	ILMN_1673682	GATAD2A	GATA zinc finger domain containing 2A
748	1.1e-06	1.8e-05	1979.21	1278.93	0.645161	ILMN_1782050	CEBPD	CCAAT/enhancer binding protein (C/EBP), delta
749	1.1e-06	1.8e-05	3625.31	625.55	0.172414	ILMN_2184049	COX7B	cytochrome c oxidase subunit VIIb
750	1.1e-06	1.8e-05	576.51	894.24	1.5625	ILMN_1716080	CBL	Cbl proto-oncogene, E3 ubiquitin protein ligase
751	1.1e-06	1.8e-05	633.4	946.71	1.49254	ILMN_1708328	RAB11FIP3	RAB11 family interacting protein 3 (class II)
752	1.1e-06	1.8e-05	274.18	448.87	1.63934	ILMN_1675062	MYL9	myosin, light chain 9, regulatory
753	1.1e-06	1.8e-05	435.35	833.84	1.92308	ILMN_1698419	NCOR2	nuclear receptor corepressor 2
754	1.1e-06	1.8e-05	1091.11	522.92	0.478469	ILMN_1752213	TMEM60	transmembrane protein 60
755	1.1e-06	1.8e-05	2664.6	858.74	0.322581	ILMN_1739497	GTF2H5	general transcription factor IIH, polypeptide 5
756	1.1e-06	1.8e-05	221.69	335.51	1.51515	ILMN_1814044	CABIN1	calcineurin binding protein 1
757	1.1e-06	1.8e-05	666.75	432.65	0.649351	ILMN_1745471	IRF9	interferon regulatory factor 9
758	1.1e-06	1.8e-05	1491.12	2553.78	1.72414	ILMN_1797341	ARID1A	AT rich interactive domain 1A (SWI-like)
759	1.1e-06	1.8e-05	2312.42	948.09	0.409836	ILMN_1701681	SEC11C	SEC11 homolog C (S. cerevisiae)
760	1.1e-06	1.8e-05	8599.4	14418.74	1.66667	ILMN_1703565	GLTSCR2	glioma tumor suppressor candidate region gene 2
761	1.1e-06	1.8e-05	4374.98	8185.17	1.88679	ILMN_2308582	CYB5R3	cytochrome b5 reductase 3
762	1.1e-06	1.8e-05	247.85	154.39	0.621118	ILMN_1710001	RPL41	ribosomal protein L41
763	1.2e-06	1.89e-05	897.27	1565.82	1.75439	ILMN_1789171	EEF2K	eukaryotic elongation factor-2 kinase
764	1.2e-06	1.89e-05	715.97	451.01	0.628931	ILMN_1796119	ZUFSP	zinc finger with UFM1-specific peptidase domain
765	1.2e-06	1.89e-05	244.09	436.86	1.78571	ILMN_1687958	SLC25A22	solute carrier family 25 (mitochondrial carrier: glutamate), member 22
766	1.2e-06	1.89e-05	4943.18	1064.27	0.215517	ILMN_2119945	NDUFB3	NADH dehydrogenase (ubiquinone) 1 beta subcomplex, 3, 12kDa
767	1.2e-06	1.89e-05	1667.12	880.58	0.529101	ILMN_1665887	WDR61	WD repeat domain 61
768	1.2e-06	1.89e-05	317.28	527.44	1.66667	ILMN_1651788	MAP3K11	mitogen-activated protein kinase kinase kinase 11
769	1.2e-06	1.89e-05	788.12	1539.57	1.96078	ILMN_1691930	CBX6	chromobox homolog 6
770	1.2e-06	1.89e-05	530.35	895.27	1.69492	ILMN_1811648	DCAKD	dephospho-CoA kinase domain containing
771	1.2e-06	1.89e-05	415.08	693.2	1.66667	ILMN_1686968	ZNF362	zinc finger protein 362
772	1.2e-06	1.89e-05	542.33	842.16	1.5625	ILMN_1776188	MAP1LC3A	microtubule-associated protein 1 light chain 3 alpha
773	1.2e-06	1.89e-05	1147.89	470.21	0.409836	ILMN_2311548	PTRH2	peptidyl-tRNA hydrolase 2
774	1.2e-06	1.89e-05	6964.59	11841.85	1.69492	ILMN_1763080	QARS	glutaminyl-tRNA synthetase
775	1.2e-06	1.89e-05	2778.86	4153.22	1.49254	ILMN_2379130	IRAK1	interleukin-1 receptor-associated kinase 1
776	1.2e-06	1.89e-05	250.81	424.03	1.69492	ILMN_1689189	ZBTB3	zinc finger and BTB domain containing 3
777	1.2e-06	1.89e-05	1682.16	2658.04	1.5873	ILMN_1787879	ARL2	ADP-ribosylation factor-like 2
778	1.2e-06	1.89e-05	381.72	749.8	1.96078	ILMN_1651767	MKL1	megakaryoblastic leukemia (translocation) 1
779	1.2e-06	1.89e-05	867.74	1315.79	1.51515	ILMN_1761560	PHF13	PHD finger protein 13
780	1.2e-06	1.89e-05	7811.88	13544.37	1.72414	ILMN_3272378	EZR	ezrin
781	1.2e-06	1.89e-05	435.85	731.65	1.66667	ILMN_1668469	KIAA0922	KIAA0922
782	1.2e-06	1.89e-05	1060.75	2005.51	1.88679	ILMN_1735930	KLF2	Kruppel-like factor 2
783	1.2e-06	1.89e-05	362.23	701.62	1.92308	ILMN_2047885	PCDHB9	protocadherin beta 9
784	1.2e-06	1.89e-05	1035	1799.7	1.72414	ILMN_2399503	UBN1	ubinuclein 1
785	1.2e-06	1.89e-05	12819.13	23348.08	1.81818	ILMN_2161007	GABPB2	GA binding protein transcription factor, beta subunit 2
786	1.2e-06	1.89e-05	457.45	778.15	1.69492	ILMN_1741054	SLC5A6	solute carrier family 5 (sodium/multivitamin and iodide cotransporter), member 6
787	1.2e-06	1.89e-05	353.82	205.33	0.581395	ILMN_1725791	PTPLA	protein tyrosine phosphatase-like (proline instead of catalytic arginine), member A
788	1.2e-06	1.89e-05	404.14	802.67	2	ILMN_2403555	DHX30	DEAH (Asp-Glu-Ala-His) box helicase 30
789	1.2e-06	1.89e-05	200.81	320.08	1.5873	ILMN_1758717	SUPT6H	suppressor of Ty 6 homolog (S. cerevisiae)
790	1.2e-06	1.89e-05	238.27	133.58	0.561798	ILMN_1698313	CPM	carboxypeptidase M
791	1.2e-06	1.89e-05	1291.94	652.11	0.505051	ILMN_1778347	NUDT2	nudix (nucleoside diphosphate linked moiety X)-type motif 2
792	1.2e-06	1.89e-05	299.98	196.87	0.657895	ILMN_1801045	SPIN3	spindlin family, member 3
793	1.2e-06	1.89e-05	1387.74	3578.35	2.5641	ILMN_1784467	NUP210	nucleoporin 210kDa
794	1.3e-06	1.99e-05	2198.66	3415.84	1.5625	ILMN_2163306	FAM120A	family with sequence similarity 120A
795	1.3e-06	1.99e-05	284.15	473.92	1.66667	ILMN_1787923	PNPLA2	patatin-like phospholipase domain containing 2
796	1.3e-06	1.99e-05	1615.56	780.28	0.483092	ILMN_1660111	UCHL3	ubiquitin carboxyl-terminal esterase L3 (ubiquitin thiolesterase)
797	1.3e-06	1.99e-05	1234.84	2054.95	1.66667	ILMN_1672662	SLC20A1	solute carrier family 20 (phosphate transporter), member 1
798	1.3e-06	1.99e-05	315.91	204.25	0.645161	ILMN_1662383	ZRANB2	zinc finger, RAN-binding domain containing 2
799	1.3e-06	1.99e-05	4776.97	2506.49	0.52356	ILMN_1804479	MRPL18	mitochondrial ribosomal protein L18
800	1.3e-06	1.99e-05	619.26	395.45	0.636943	ILMN_1756311	UFSP2	UFM1-specific peptidase 2
801	1.3e-06	1.99e-05	4770.27	11950.06	2.5	ILMN_2261519	AIRE	autoimmune regulator
802	1.3e-06	1.99e-05	552.1	880.33	1.5873	ILMN_1807211	NICN1	nicolin 1
803	1.3e-06	1.99e-05	4345.39	2016.19	0.462963	ILMN_1786612	PSME2	proteasome (prosome, macropain) activator subunit 2 (PA28 beta)
804	1.3e-06	1.99e-05	950.94	357.67	0.37594	ILMN_1737308	GLRX	glutaredoxin (thioltransferase)
805	1.3e-06	1.99e-05	1725.3	1105.23	0.641026	ILMN_1727840	SLC35B1	solute carrier family 35, member B1
806	1.3e-06	1.99e-05	318.24	174.21	0.546448	ILMN_3239574	SNORD3A	small nucleolar RNA, C/D box 3A
807	1.3e-06	1.99e-05	607.15	1101.46	1.81818	ILMN_1735735	KATNB1	katanin p80 (WD repeat containing) subunit B 1
808	1.3e-06	1.99e-05	1903.88	3133.06	1.63934	ILMN_1768930	U2AF2	U2 small nuclear RNA auxiliary factor 2
809	1.3e-06	1.99e-05	10090.31	19332.21	1.92308	ILMN_3294235	LOC100133177	uncharacterized LOC100133177
810	1.3e-06	1.99e-05	529.26	862.18	1.63934	ILMN_3209973	LOC646044	single stranded DNA binding protein 4 pseudogene
811	1.3e-06	1.99e-05	502.8	810.53	1.6129	ILMN_1805512	WDR13	WD repeat domain 13
812	1.3e-06	1.99e-05	835.03	379.59	0.454545	ILMN_1770339	RPAIN	RPA interacting protein
813	1.3e-06	1.99e-05	1298.74	2099.25	1.6129	ILMN_1748093	PAFAH1B3	platelet-activating factor acetylhydrolase 1b, catalytic subunit 3 (29kDa)
814	1.3e-06	1.99e-05	928.02	574.01	0.617284	ILMN_1800543	SCFD1	sec1 family domain containing 1
815	1.3e-06	1.99e-05	217.61	356.14	1.63934	ILMN_1756779	CLTC	clathrin, heavy chain (Hc)
816	1.3e-06	1.99e-05	367.14	621.01	1.69492	ILMN_1767253	RRP12	ribosomal RNA processing 12 homolog (S. cerevisiae)
817	1.4e-06	2.1e-05	1512.54	2670.99	1.75439	ILMN_1655418	CAPNS1	calpain, small subunit 1
818	1.4e-06	2.1e-05	720.72	1151.43	1.5873	ILMN_3244065	C9orf69	chromosome 9 open reading frame 69
819	1.4e-06	2.1e-05	4184.98	1017.73	0.243309	ILMN_2187718	COX17	COX17 cytochrome c oxidase copper chaperone
820	1.4e-06	2.1e-05	994.38	467.14	0.469484	ILMN_1761456	ALG13	ALG13, UDP-N-acetylglucosaminyltransferase subunit
821	1.4e-06	2.1e-05	1850.8	3005	1.6129	ILMN_2255133	BCL11A	B-cell CLL/lymphoma 11A (zinc finger protein)
822	1.4e-06	2.1e-05	4786.88	8648.62	1.81818	ILMN_1778374	BSG	basigin (Ok blood group)
823	1.4e-06	2.1e-05	1685.86	918.37	0.543478	ILMN_1745798	GTF2F2	general transcription factor IIF, polypeptide 2, 30kDa
824	1.4e-06	2.1e-05	883.42	465.05	0.526316	ILMN_1761120	TM2D3	TM2 domain containing 3
825	1.4e-06	2.1e-05	962.51	1594.08	1.66667	ILMN_2410540	CASP2	caspase 2, apoptosis-related cysteine peptidase
826	1.4e-06	2.1e-05	926.18	437.05	0.471698	ILMN_1652085	MPHOSPH10	M-phase phosphoprotein 10 (U3 small nucleolar ribonucleoprotein)
827	1.4e-06	2.1e-05	257.56	402.29	1.5625	ILMN_1765796	ENO2	enolase 2 (gamma, neuronal)
828	1.4e-06	2.1e-05	5143.38	2370.6	0.460829	ILMN_2234758	SRP14	signal recognition particle 14kDa (homologous Alu RNA binding protein)
829	1.4e-06	2.1e-05	2861.97	1561.29	0.546448	ILMN_1689389	SF3B5	splicing factor 3b, subunit 5, 10kDa
830	1.4e-06	2.1e-05	5434.25	11428.15	2.08333	ILMN_2316974	LILRB1	leukocyte immunoglobulin-like receptor, subfamily B (with TM and ITIM domains), member 1
831	1.4e-06	2.1e-05	6399.7	10405.58	1.6129	ILMN_1663195	MCM7	minichromosome maintenance complex component 7
832	1.4e-06	2.1e-05	2170.72	1004.79	0.462963	ILMN_1695645	CETN2	centrin, EF-hand protein, 2
833	1.4e-06	2.1e-05	532.49	907.74	1.69492	ILMN_2392189	CTDSPL	CTD (carboxy-terminal domain, RNA polymerase II, polypeptide A) small phosphatase-like
834	1.4e-06	2.1e-05	834.95	382.82	0.458716	ILMN_3307700	SPCS3	signal peptidase complex subunit 3 homolog (S. cerevisiae)
835	1.5e-06	2.21e-05	1039.98	654.89	0.628931	ILMN_1814213	PQLC3	PQ loop repeat containing 3
836	1.5e-06	2.21e-05	1243.12	2253.65	1.81818	ILMN_2196569	NUP93	nucleoporin 93kDa
837	1.5e-06	2.21e-05	8348.87	3101.15	0.371747	ILMN_1695868	PRICKLE4	prickle homolog 4 (Drosophila)
838	1.5e-06	2.21e-05	2127.96	3635.98	1.69492	ILMN_1691276	CXXC1	CXXC finger protein 1
839	1.5e-06	2.21e-05	635.57	424.79	0.666667	ILMN_1693136	VTI1B	vesicle transport through interaction with t-SNAREs 1B
840	1.5e-06	2.21e-05	472.06	224.77	0.47619	ILMN_3248910	MIR155HG	MIR155 host gene (non-protein coding)
841	1.5e-06	2.21e-05	3432.01	1077.92	0.314465	ILMN_1812312	NDUFS4	NADH dehydrogenase (ubiquinone) Fe-S protein 4, 18kDa (NADH-coenzyme Q reductase)
842	1.5e-06	2.21e-05	10041.14	5297.87	0.526316	ILMN_1675848	MYL12A	myosin, light chain 12A, regulatory, non-sarcomeric
843	1.5e-06	2.21e-05	2979.1	5411.5	1.81818	ILMN_1720124	RCC2	regulator of chromosome condensation 2
844	1.5e-06	2.21e-05	710.82	1216.75	1.72414	ILMN_1726659	THOP1	thimet oligopeptidase 1
845	1.5e-06	2.21e-05	301.93	475.47	1.5625	ILMN_1752478	DHRS3	dehydrogenase/reductase (SDR family) member 3
846	1.5e-06	2.21e-05	946.4	336.59	0.355872	ILMN_2128967	C11orf1	chromosome 11 open reading frame 1
847	1.5e-06	2.21e-05	838.44	478.19	0.571429	ILMN_1685661	RRP15	ribosomal RNA processing 15 homolog (S. cerevisiae)
848	1.5e-06	2.21e-05	966.36	1619.78	1.66667	ILMN_1751079	TAP1	transporter 1, ATP-binding cassette, sub-family B (MDR/TAP)
849	1.5e-06	2.21e-05	376.56	636	1.69492	ILMN_1664537	USP11	ubiquitin specific peptidase 11
850	1.6e-06	2.3e-05	325.31	648.18	2	ILMN_1793729	C15orf39	chromosome 15 open reading frame 39
851	1.6e-06	2.3e-05	385.64	662.02	1.72414	ILMN_1795286	C6orf47	chromosome 6 open reading frame 47
852	1.6e-06	2.3e-05	753.26	447.27	0.595238	ILMN_2225537	PTGR1	prostaglandin reductase 1
853	1.6e-06	2.3e-05	1734.69	3048.45	1.75439	ILMN_1786718	NDUFV1	NADH dehydrogenase (ubiquinone) flavoprotein 1, 51kDa
854	1.6e-06	2.3e-05	146.35	229.96	1.5625	ILMN_1705297	MYBPH	myosin binding protein H
855	1.6e-06	2.3e-05	485.41	766.27	1.5873	ILMN_2414848	TBRG4	transforming growth factor beta regulator 4
856	1.6e-06	2.3e-05	545.46	917.81	1.69492	ILMN_1652906	GBGT1	globoside alpha-1,3-N-acetylgalactosaminyltransferase 1
857	1.6e-06	2.3e-05	5934.11	8814.51	1.49254	ILMN_1657862	AHCY	adenosylhomocysteinase
858	1.6e-06	2.3e-05	325.36	523.55	1.6129	ILMN_1698478	SNAPC2	small nuclear RNA activating complex, polypeptide 2, 45kDa
859	1.6e-06	2.3e-05	679.07	1365.16	2	ILMN_1702389	ZC3H3	zinc finger CCCH-type containing 3
860	1.6e-06	2.3e-05	1123.04	2250.67	2	ILMN_1685625	UCP2	uncoupling protein 2 (mitochondrial, proton carrier)
861	1.6e-06	2.3e-05	1218.72	761.68	0.625	ILMN_1680624	CREG1	cellular repressor of E1A-stimulated genes 1
862	1.6e-06	2.3e-05	2878.52	1700.23	0.591716	ILMN_1655316	PSMC6	proteasome (prosome, macropain) 26S subunit, ATPase, 6
863	1.6e-06	2.3e-05	211.46	311.86	1.47059	ILMN_2310909	ATP2A3	ATPase, Ca++ transporting, ubiquitous
864	1.6e-06	2.3e-05	255.56	402.81	1.5873	ILMN_1734707	CHST13	carbohydrate (chondroitin 4) sulfotransferase 13
865	1.6e-06	2.3e-05	2319.68	1127.46	0.485437	ILMN_1767139	NDUFA13	NADH dehydrogenase (ubiquinone) 1 alpha subcomplex, 13
866	1.6e-06	2.3e-05	3978.33	2032.88	0.510204	ILMN_2300186	DYNLL1	dynein, light chain, LC8-type 1
867	1.6e-06	2.3e-05	204.78	348.74	1.69492	ILMN_1747506	DHX34	DEAH (Asp-Glu-Ala-His) box polypeptide 34
868	1.6e-06	2.3e-05	2222.32	655.62	0.294985	ILMN_2341952	MRPL35	mitochondrial ribosomal protein L35
869	1.7e-06	2.4e-05	1242.37	830.27	0.666667	ILMN_1659753	LAMP2	lysosomal-associated membrane protein 2
870	1.7e-06	2.4e-05	349.87	232.93	0.666667	ILMN_1668498	CWF19L2	CWF19-like 2, cell cycle control (S. pombe)
871	1.7e-06	2.4e-05	3672.93	6350.51	1.72414	ILMN_3307648	CS	citrate synthase
872	1.7e-06	2.4e-05	920.83	468.46	0.507614	ILMN_1761242	COMMD1	copper metabolism (Murr1) domain containing 1
873	1.7e-06	2.4e-05	2698.81	1488.98	0.552486	ILMN_1749297	ACTL6A	actin-like 6A
874	1.7e-06	2.4e-05	868.56	1338.71	1.53846	ILMN_1667432	HYAL3	hyaluronoglucosaminidase 3
875	1.7e-06	2.4e-05	480.1	737.13	1.53846	ILMN_1685551	CHD4	chromodomain helicase DNA binding protein 4
876	1.7e-06	2.4e-05	376.71	192.66	0.510204	ILMN_1666477	LOC390876	ribosomal protein L35 pseudogene
877	1.7e-06	2.4e-05	206	343	1.66667	ILMN_1803811	TRIB1	tribbles pseudokinase 1
878	1.7e-06	2.4e-05	2681.11	3927.36	1.47059	ILMN_1666399	RING1	ring finger protein 1
879	1.7e-06	2.4e-05	11379.14	18922.53	1.66667	ILMN_2081682	SMAP2	small ArfGAP2
880	1.7e-06	2.4e-05	3959.94	6069.18	1.53846	ILMN_1730940	KLHDC3	kelch domain containing 3
881	1.7e-06	2.4e-05	738.57	1224.08	1.66667	ILMN_1713759	UBE2J1	ubiquitin-conjugating enzyme E2, J1
882	1.7e-06	2.4e-05	1457.74	602.11	0.413223	ILMN_1749432	MRPL32	mitochondrial ribosomal protein L32
883	1.7e-06	2.4e-05	1400.3	883.26	0.628931	ILMN_1662846	GPR160	G protein-coupled receptor 160
884	1.7e-06	2.4e-05	578.08	998.43	1.72414	ILMN_2336109	L3MBTL2	l(3)mbt-like 2 (Drosophila)
885	1.7e-06	2.4e-05	363.96	649.86	1.78571	ILMN_1802843	PRCC	papillary renal cell carcinoma (translocation-associated)
886	1.8e-06	2.49e-05	685.27	1048.41	1.53846	ILMN_1811702	GRN	granulin
887	1.8e-06	2.49e-05	2405.1	604.53	0.251256	ILMN_1759453	UQCRB	ubiquinol-cytochrome c reductase binding protein
888	1.8e-06	2.49e-05	426.04	651.73	1.53846	ILMN_2372136	P4HTM	prolyl 4-hydroxylase, transmembrane (endoplasmic reticulum)
889	1.8e-06	2.49e-05	1894.71	1154.4	0.609756	ILMN_1698406	ORMDL1	ORM1-like 1 (S. cerevisiae)
890	1.8e-06	2.49e-05	2305.16	856.61	0.371747	ILMN_1726460	RPL14	ribosomal protein L14
891	1.8e-06	2.49e-05	216.52	139.45	0.645161	ILMN_1750974	S100A9	S100 calcium binding protein A9
892	1.8e-06	2.49e-05	728.54	1256.7	1.72414	ILMN_1711994	TCIRG1	T-cell, immune regulator 1, ATPase, H+ transporting, lysosomal V0 subunit A3
893	1.8e-06	2.49e-05	7625.9	1818.5	0.238663	ILMN_1751258	NDUFA4	NADH dehydrogenase (ubiquinone) 1 alpha subcomplex, 4, 9kDa
894	1.8e-06	2.49e-05	315.62	192.43	0.609756	ILMN_1738938	TIMM8B	translocase of inner mitochondrial membrane 8 homolog B (yeast)
895	1.8e-06	2.49e-05	162.29	242.83	1.49254	ILMN_1667748	ANKRD33	ankyrin repeat domain 33
896	1.8e-06	2.49e-05	899.92	421.59	0.469484	ILMN_2357361	THYN1	thymocyte nuclear protein 1
897	1.8e-06	2.49e-05	612.15	380.08	0.621118	ILMN_1767612	BBS2	Bardet-Biedl syndrome 2
898	1.8e-06	2.49e-05	1497.65	896.7	0.598802	ILMN_1724230	LOC642236	FSHD region gene 1 pseudogene
899	1.8e-06	2.49e-05	867.2	1265.64	1.44928	ILMN_1729417	GNE	glucosamine (UDP-N-acetyl)-2-epimerase/N-acetylmannosamine kinase
900	1.8e-06	2.49e-05	2687.66	1118.5	0.416667	ILMN_2050023	CCDC23	coiled-coil domain containing 23
901	1.8e-06	2.49e-05	7771.07	12474.71	1.6129	ILMN_1704537	PHGDH	phosphoglycerate dehydrogenase
902	1.8e-06	2.49e-05	9421.27	20282.11	2.17391	ILMN_2049343	LOC642947	uncharacterized LOC642947
903	1.8e-06	2.49e-05	2772.68	1312.54	0.473934	ILMN_1777564	MAD2L1	MAD2 mitotic arrest deficient-like 1 (yeast)
904	1.8e-06	2.49e-05	2201.71	5624.3	2.5641	ILMN_2075794	NLRP8	NLR family, pyrin domain containing 8
905	1.9e-06	2.58e-05	565.82	252.48	0.446429	ILMN_1659017	C11orf74	chromosome 11 open reading frame 74
906	1.9e-06	2.58e-05	395.35	707.37	1.78571	ILMN_1743677	HNRNPU	heterogeneous nuclear ribonucleoprotein U (scaffold attachment factor A)
907	1.9e-06	2.58e-05	278.96	411.97	1.47059	ILMN_1656452	C16orf59	chromosome 16 open reading frame 59
908	1.9e-06	2.58e-05	316	204.67	0.649351	ILMN_1789394	CATSPER1	cation channel, sperm associated 1
909	1.9e-06	2.58e-05	1147.19	1779.61	1.5625	ILMN_1670841	CPNE1	copine I
910	1.9e-06	2.58e-05	1788.61	3732.93	2.08333	ILMN_1789492	ZDHHC8	zinc finger, DHHC-type containing 8
911	1.9e-06	2.58e-05	733.13	453.85	0.617284	ILMN_1706764	GOLPH3L	golgi phosphoprotein 3-like
912	1.9e-06	2.58e-05	1143.85	676.89	0.591716	ILMN_1654552	MRPS31	mitochondrial ribosomal protein S31
913	1.9e-06	2.58e-05	7026.78	16420.05	2.32558	ILMN_2274775	SLC44A4	solute carrier family 44, member 4
914	1.9e-06	2.58e-05	5441.74	11094.99	2.04082	ILMN_3278506	LOC148430	ribosomal protein S2 pseudogene
915	1.9e-06	2.58e-05	622.83	1062.54	1.69492	ILMN_1777765	C12orf10	chromosome 12 open reading frame 10
916	1.9e-06	2.58e-05	320.98	506.28	1.5873	ILMN_3260715	CRTC3	CREB regulated transcription coactivator 3
917	1.9e-06	2.58e-05	1092.94	671.12	0.613497	ILMN_1694589	PAQR8	progestin and adipoQ receptor family member VIII
918	1.9e-06	2.58e-05	1776.5	551.89	0.310559	ILMN_2217809	TMEM126A	transmembrane protein 126A
919	1.9e-06	2.58e-05	332.71	185.73	0.558659	ILMN_1660477	LOC652608	60S ribosomal protein L6-like
920	2e-06	2.68e-05	8032.23	15430.46	1.92308	ILMN_2220320	RPL7L1	ribosomal protein L7-like 1
921	2e-06	2.68e-05	838.27	377.41	0.45045	ILMN_1797875	ALOX5AP	arachidonate 5-lipoxygenase-activating protein
922	2e-06	2.68e-05	300.04	546.68	1.81818	ILMN_2352380	TRPM2	transient receptor potential cation channel, subfamily M, member 2
923	2e-06	2.68e-05	222.66	355.99	1.5873	ILMN_1697460	REEP6	receptor accessory protein 6
924	2e-06	2.68e-05	9043.84	6067.03	0.671141	ILMN_2154671	COX6B1	cytochrome c oxidase subunit VIb polypeptide 1 (ubiquitous)
925	2e-06	2.68e-05	240.34	424.1	1.75439	ILMN_1735058	CHST12	carbohydrate (chondroitin 4) sulfotransferase 12
926	2e-06	2.68e-05	1677.8	1059.37	0.632911	ILMN_3291472	LOC442727	prothymosin, alpha pseudogene
927	2e-06	2.68e-05	440.08	245.57	0.558659	ILMN_1800225	PPARG	peroxisome proliferator-activated receptor gamma
928	2e-06	2.68e-05	900.5	1388.21	1.53846	ILMN_1657797	FIBP	fibroblast growth factor (acidic) intracellular binding protein
929	2e-06	2.68e-05	1189.04	2190.95	1.85185	ILMN_1771057	XAB2	XPA binding protein 2
930	2e-06	2.68e-05	3186.52	1614.69	0.507614	ILMN_1768784	PSMC2	proteasome (prosome, macropain) 26S subunit, ATPase, 2
931	2e-06	2.68e-05	632.98	333.06	0.526316	ILMN_3242900	HIST2H2AA4	histone cluster 2, H2aa4
932	2e-06	2.68e-05	528.7	839.79	1.5873	ILMN_1706959	TIMM22	translocase of inner mitochondrial membrane 22 homolog (yeast)
933	2.1e-06	2.76e-05	814.63	1635.13	2	ILMN_2363392	TNFSF14	tumor necrosis factor (ligand) superfamily, member 14
934	2.1e-06	2.76e-05	3071.44	1953.85	0.636943	ILMN_1748438	POLR2G	polymerase (RNA) II (DNA directed) polypeptide G
935	2.1e-06	2.76e-05	1389.37	2249.53	1.6129	ILMN_1676955	TYK2	tyrosine kinase 2
936	2.1e-06	2.76e-05	428.96	828.81	1.92308	ILMN_1658885	DAGLB	diacylglycerol lipase, beta
937	2.1e-06	2.76e-05	461.26	241.07	0.52356	ILMN_1692790	ITGB3BP	integrin beta 3 binding protein (beta3-endonexin)
938	2.1e-06	2.76e-05	696.66	1050.66	1.51515	ILMN_1738263	PIGU	phosphatidylinositol glycan anchor biosynthesis, class U
939	2.1e-06	2.76e-05	610.87	898.04	1.47059	ILMN_1810891	ZNF629	zinc finger protein 629
940	2.1e-06	2.76e-05	509.98	276.05	0.540541	ILMN_1742250	CCNH	cyclin H
941	2.1e-06	2.76e-05	2325.84	3995.29	1.72414	ILMN_1782292	LAMP1	lysosomal-associated membrane protein 1
942	2.1e-06	2.76e-05	756.73	1339.19	1.75439	ILMN_1656316	ZMYM3	zinc finger, MYM-type 3
943	2.1e-06	2.76e-05	12115.57	8352.8	0.689655	ILMN_1685088	RPL36	ribosomal protein L36
944	2.1e-06	2.76e-05	875.63	514.45	0.588235	ILMN_1655635	METTL3	methyltransferase like 3
945	2.1e-06	2.76e-05	913.06	1565.95	1.72414	ILMN_1719656	MRPL38	mitochondrial ribosomal protein L38
946	2.1e-06	2.76e-05	4105.52	6765.05	1.63934	ILMN_1797728	HMGCS1	3-hydroxy-3-methylglutaryl-CoA synthase 1 (soluble)
947	2.1e-06	2.76e-05	843.28	1333.6	1.5873	ILMN_1658027	RAD54L	RAD54-like (S. cerevisiae)
948	2.1e-06	2.76e-05	1381.8	2256.74	1.63934	ILMN_1792455	TMEM158	transmembrane protein 158 (gene/pseudogene)
949	2.1e-06	2.76e-05	658.19	1017.13	1.53846	ILMN_1748283	PIM2	pim-2 oncogene
950	2.1e-06	2.76e-05	1688.98	853.81	0.505051	ILMN_3239426	GPN3	GPN-loop GTPase 3
951	2.1e-06	2.76e-05	1019.64	1590.43	1.5625	ILMN_1719985	FEM1A	fem-1 homolog a (C. elegans)
952	2.2e-06	2.84e-05	574.33	276.64	0.480769	ILMN_1687359	MRPS23	mitochondrial ribosomal protein S23
953	2.2e-06	2.84e-05	922.73	568.05	0.617284	ILMN_1703132	LYRM2	LYR motif containing 2
954	2.2e-06	2.84e-05	545.29	975.97	1.78571	ILMN_1755114	EIF2AK4	eukaryotic translation initiation factor 2 alpha kinase 4
955	2.2e-06	2.84e-05	324.17	511.12	1.5873	ILMN_1674038	CTSD	cathepsin D
956	2.2e-06	2.84e-05	378.22	551.01	1.44928	ILMN_1792314	ACTR1A	ARP1 actin-related protein 1 homolog A, centractin alpha (yeast)
957	2.2e-06	2.84e-05	1834.84	1059.31	0.578035	ILMN_1694502	PRIM1	primase, DNA, polypeptide 1 (49kDa)
958	2.2e-06	2.84e-05	1171.31	545.09	0.465116	ILMN_2224486	C3orf14	chromosome 3 open reading frame 14
959	2.2e-06	2.84e-05	1067.78	450.28	0.421941	ILMN_1720526	CENPN	centromere protein N
960	2.2e-06	2.84e-05	351.18	224.89	0.641026	ILMN_1772706	C10orf32	chromosome 10 open reading frame 32
961	2.2e-06	2.84e-05	925.47	555.51	0.598802	ILMN_1787808	CEP63	centrosomal protein 63kDa
962	2.2e-06	2.84e-05	2146.4	917.37	0.42735	ILMN_2097421	MRPL51	mitochondrial ribosomal protein L51
963	2.2e-06	2.84e-05	2209.52	1347.89	0.609756	ILMN_1737396	PSMD14	proteasome (prosome, macropain) 26S subunit, non-ATPase, 14
964	2.2e-06	2.84e-05	937.7	1568.66	1.66667	ILMN_2395932	UNC45A	unc-45 homolog A (C. elegans)
965	2.2e-06	2.84e-05	4027.57	6235.44	1.53846	ILMN_1706521	CSNK1G2	casein kinase 1, gamma 2
966	2.2e-06	2.84e-05	956.31	1386.02	1.44928	ILMN_1749345	STX5	syntaxin 5
967	2.2e-06	2.84e-05	202.59	301.6	1.49254	ILMN_1700432	ITPKB	inositol-trisphosphate 3-kinase B
968	2.2e-06	2.84e-05	1364.95	879.63	0.645161	ILMN_1798659	CCDC28A	coiled-coil domain containing 28A
969	2.3e-06	2.94e-05	1829.54	2794.9	1.53846	ILMN_1669484	WDR6	WD repeat domain 6
970	2.3e-06	2.94e-05	3268.19	5554.31	1.69492	ILMN_1761159	ESYT1	extended synaptotagmin-like protein 1
971	2.3e-06	2.94e-05	1379.23	2343.18	1.69492	ILMN_1799856	NOMO2	NODAL modulator 2
972	2.3e-06	2.94e-05	4922.34	2324	0.471698	ILMN_2173611	MT1E	metallothionein 1E
973	2.3e-06	2.94e-05	1174.31	1836.03	1.5625	ILMN_1692962	CTDSP2	CTD (carboxy-terminal domain, RNA polymerase II, polypeptide A) small phosphatase 2
974	2.3e-06	2.94e-05	1403.8	815.65	0.581395	ILMN_2364700	ENSA	endosulfine alpha
975	2.3e-06	2.94e-05	323.76	595.98	1.85185	ILMN_2262044	PARP10	poly (ADP-ribose) polymerase family, member 10
976	2.3e-06	2.94e-05	276.93	187.61	0.675676	ILMN_1753933	FAM150A	family with sequence similarity 150, member A
977	2.4e-06	3.04e-05	516.29	899.47	1.75439	ILMN_1815500	ITPR3	inositol 1,4,5-trisphosphate receptor, type 3
978	2.4e-06	3.04e-05	2712.73	1461.16	0.537634	ILMN_1672366	PIGY	phosphatidylinositol glycan anchor biosynthesis, class Y
979	2.4e-06	3.04e-05	244.21	389.05	1.5873	ILMN_1723871	OTUB1	OTU deubiquitinase, ubiquitin aldehyde binding 1
980	2.4e-06	3.04e-05	476.5	301.29	0.632911	ILMN_2380999	RECQL	RecQ helicase-like
981	2.4e-06	3.04e-05	924.54	1638.36	1.78571	ILMN_1797822	SEL1L3	sel-1 suppressor of lin-12-like 3 (C. elegans)
982	2.4e-06	3.04e-05	2135.39	3704.54	1.72414	ILMN_1770084	TACC1	transforming, acidic coiled-coil containing protein 1
983	2.4e-06	3.04e-05	675.06	1140.29	1.69492	ILMN_1655884	ATP2A2	ATPase, Ca++ transporting, cardiac muscle, slow twitch 2
984	2.4e-06	3.04e-05	346.09	566.37	1.63934	ILMN_2410975	ATG9A	autophagy related 9A
985	2.4e-06	3.04e-05	702.7	1258.27	1.78571	ILMN_1799614	PNPLA6	patatin-like phospholipase domain containing 6
986	2.4e-06	3.04e-05	497.1	731.87	1.47059	ILMN_1728199	POLE	polymerase (DNA directed), epsilon, catalytic subunit
987	2.5e-06	3.13e-05	512.89	252.21	0.492611	ILMN_2319825	ACYP1	acylphosphatase 1, erythrocyte (common) type
988	2.5e-06	3.13e-05	450.36	720.15	1.5873	ILMN_1726025	ASXL1	additional sex combs like 1 (Drosophila)
989	2.5e-06	3.13e-05	368.52	526.23	1.42857	ILMN_1729980	RNF216	ring finger protein 216
990	2.5e-06	3.13e-05	173.42	284	1.63934	ILMN_1651341	LOC401010	nucleolar complex associated 2 homolog (S. cerevisiae) pseudogene
991	2.5e-06	3.13e-05	1027.86	1685.23	1.63934	ILMN_1666512	SKIV2L	superkiller viralicidic activity 2-like (S. cerevisiae)
992	2.5e-06	3.13e-05	929.92	560.42	0.60241	ILMN_2054392	PPIL1	peptidylprolyl isomerase (cyclophilin)-like 1
993	2.5e-06	3.13e-05	484.56	284.07	0.584795	ILMN_1669286	YWHAZ	tyrosine 3-monooxygenase/tryptophan 5-monooxygenase activation protein, zeta
994	2.5e-06	3.13e-05	1459.17	2714.39	1.85185	ILMN_1653861	SCMH1	sex comb on midleg homolog 1 (Drosophila)
995	2.5e-06	3.13e-05	295.72	182.38	0.617284	ILMN_1786036	GPATCH2	G patch domain containing 2
996	2.5e-06	3.13e-05	1261.94	2016.64	1.5873	ILMN_1765621	HDGF	hepatoma-derived growth factor
997	2.6e-06	3.22e-05	891.04	283.92	0.318471	ILMN_2112811	RPL36A	ribosomal protein L36a
998	2.6e-06	3.22e-05	346.35	175.73	0.507614	ILMN_1676984	DDIT3	DNA-damage-inducible transcript 3
999	2.6e-06	3.22e-05	3068.58	1548.34	0.505051	ILMN_1690706	SNRPB2	small nuclear ribonucleoprotein polypeptide B
1000	2.6e-06	3.22e-05	364.63	647.02	1.78571	ILMN_1769926	DBN1	drebrin 1
1001	2.6e-06	3.22e-05	281.81	421.06	1.49254	ILMN_1795317	SCAND1	SCAN domain containing 1
1002	2.6e-06	3.22e-05	2651.75	4365.38	1.63934	ILMN_2145116	TMEM173	transmembrane protein 173
1003	2.6e-06	3.22e-05	1483.02	509.62	0.343643	ILMN_1703538	AIF1	allograft inflammatory factor 1
1004	2.6e-06	3.22e-05	2272.63	4498.11	1.96078	ILMN_1730622	EVL	Enah/Vasp-like
1005	2.6e-06	3.22e-05	407.04	190.29	0.46729	ILMN_1672149	CHCHD1	coiled-coil-helix-coiled-coil-helix domain containing 1
1006	2.6e-06	3.22e-05	570.29	335.05	0.588235	ILMN_1690049	NGDN	neuroguidin, EIF4E binding protein
1007	2.6e-06	3.22e-05	7036.71	2305.32	0.327869	ILMN_1812638	ATP5L	ATP synthase, H+ transporting, mitochondrial Fo complex, subunit G
1008	2.7e-06	3.3e-05	664.69	1076.81	1.6129	ILMN_1746378	GHDC	GH3 domain containing
1009	2.7e-06	3.3e-05	2184.65	4057.48	1.85185	ILMN_1681703	FOXO3	forkhead box O3
1010	2.7e-06	3.3e-05	242.86	155.13	0.636943	ILMN_3248890	SNORA24	small nucleolar RNA, H/ACA box 24
1011	2.7e-06	3.3e-05	541.52	290.95	0.537634	ILMN_1693210	NSMCE2	non-SMC element 2, MMS21 homolog (S. cerevisiae)
1012	2.7e-06	3.3e-05	966.5	2237.62	2.32558	ILMN_3237632	NCLN	nicalin
1013	2.7e-06	3.3e-05	689.55	1099.16	1.5873	ILMN_1794726	RNF167	ring finger protein 167
1014	2.7e-06	3.3e-05	1031.59	534.51	0.518135	ILMN_1661485	RBM34	RNA binding motif protein 34
1015	2.7e-06	3.3e-05	420.67	658.31	1.5625	ILMN_1665526	TCEA2	transcription elongation factor A (SII), 2
1016	2.7e-06	3.3e-05	5082.51	2713.88	0.534759	ILMN_1805028	THOC7	THO complex 7 homolog (Drosophila)
1017	2.7e-06	3.3e-05	1330.06	799.39	0.60241	ILMN_2045729	WDR12	WD repeat domain 12
1018	2.7e-06	3.3e-05	1146.63	562.27	0.490196	ILMN_1714167	CYB5A	cytochrome b5 type A (microsomal)
1019	2.7e-06	3.3e-05	247.83	408.76	1.63934	ILMN_1684789	CCDC101	coiled-coil domain containing 101
1020	2.7e-06	3.3e-05	1013.5	2149.24	2.12766	ILMN_1786176	CD37	CD37 molecule
1021	2.7e-06	3.3e-05	608.77	405.08	0.666667	ILMN_1709894	CLPX	caseinolytic mitochondrial matrix peptidase chaperone subunit
1022	2.7e-06	3.3e-05	477.71	854.79	1.78571	ILMN_1703305	TWF2	twinfilin actin-binding protein 2
1023	2.8e-06	3.39e-05	493.39	319.25	0.645161	ILMN_1792456	CCDC104	coiled-coil domain containing 104
1024	2.8e-06	3.39e-05	563.6	320.77	0.568182	ILMN_1809292	IMMP2L	IMP2 inner mitochondrial membrane peptidase-like (S. cerevisiae)
1025	2.8e-06	3.39e-05	331.89	220.71	0.666667	ILMN_1750876	SLC4A1AP	solute carrier family 4 (anion exchanger), member 1, adaptor protein
1026	2.8e-06	3.39e-05	429.43	264.99	0.617284	ILMN_1680239	NUDT9	nudix (nucleoside diphosphate linked moiety X)-type motif 9
1027	2.8e-06	3.39e-05	400.88	703.54	1.75439	ILMN_1715908	NCAPH2	non-SMC condensin II complex, subunit H2
1028	2.8e-06	3.39e-05	222.31	396.81	1.78571	ILMN_1782829	GLTSCR1	glioma tumor suppressor candidate region gene 1
1029	2.8e-06	3.39e-05	537.3	355.5	0.662252	ILMN_1652223	WDR91	WD repeat domain 91
1030	2.8e-06	3.39e-05	2358.54	3900.03	1.66667	ILMN_1795762	PLEK	pleckstrin
1031	2.8e-06	3.39e-05	3232.05	1739.49	0.537634	ILMN_1769319	CNBP	CCHC-type zinc finger, nucleic acid binding protein
1032	2.8e-06	3.39e-05	894.01	1450.98	1.6129	ILMN_1670272	LRP10	low density lipoprotein receptor-related protein 10
1033	2.9e-06	3.47e-05	245.75	384.95	1.5625	ILMN_1690085	STK11IP	serine/threonine kinase 11 interacting protein
1034	2.9e-06	3.47e-05	771.92	508.27	0.657895	ILMN_2367469	CARS	cysteinyl-tRNA synthetase
1035	2.9e-06	3.47e-05	917.49	403.91	0.440529	ILMN_2182198	ICT1	immature colon carcinoma transcript 1
1036	2.9e-06	3.47e-05	844.48	454.92	0.537634	ILMN_1718960	SERPINB8	serpin peptidase inhibitor, clade B (ovalbumin), member 8
1037	2.9e-06	3.47e-05	224.42	342.12	1.51515	ILMN_1788062	SH3GL1	SH3-domain GRB2-like 1
1038	2.9e-06	3.47e-05	715.17	312.92	0.436681	ILMN_2222750	RPL23AP7	ribosomal protein L23a pseudogene 7
1039	2.9e-06	3.47e-05	927.66	410.25	0.442478	ILMN_1678454	CASP4	caspase 4, apoptosis-related cysteine peptidase
1040	2.9e-06	3.47e-05	1727.36	2806.92	1.6129	ILMN_1698307	DBNL	drebrin-like
1041	2.9e-06	3.47e-05	7493.15	12121.81	1.6129	ILMN_1811468	IRX3	iroquois homeobox 3
1042	2.9e-06	3.47e-05	3191.65	1568.23	0.490196	ILMN_1745885	POLR2F	polymerase (RNA) II (DNA directed) polypeptide F
1043	2.9e-06	3.47e-05	1120.05	641.97	0.574713	ILMN_1730260	N6AMT2	N-6 adenine-specific DNA methyltransferase 2 (putative)
1044	2.9e-06	3.47e-05	826.74	380.42	0.460829	ILMN_1669818	ESD	esterase D
1045	3e-06	3.55e-05	463.29	679.59	1.47059	ILMN_2212714	TMEM39B	transmembrane protein 39B
1046	3e-06	3.55e-05	494.25	786.37	1.5873	ILMN_1718619	TRIM11	tripartite motif containing 11
1047	3e-06	3.55e-05	8668.58	2183.35	0.251889	ILMN_1666471	UQCRQ	ubiquinol-cytochrome c reductase, complex III subunit VII, 9.5kDa
1048	3e-06	3.55e-05	163.64	238.41	1.44928	ILMN_1786722	ZNF385A	zinc finger protein 385A
1049	3e-06	3.55e-05	901.39	1534.28	1.69492	ILMN_1665943	MAP4K1	mitogen-activated protein kinase kinase kinase kinase 1
1050	3e-06	3.55e-05	2986.38	4372.34	1.47059	ILMN_1657283	ALKBH5	alkB, alkylation repair homolog 5 (E. coli)
1051	3e-06	3.55e-05	7720.12	17215.33	2.22222	ILMN_2051408	PNPT1	polyribonucleotide nucleotidyltransferase 1
1052	3e-06	3.55e-05	365.13	632.06	1.72414	ILMN_1794643	ZGPAT	zinc finger, CCCH-type with G patch domain
1053	3e-06	3.55e-05	1895.95	1022	0.537634	ILMN_1692276	GGPS1	geranylgeranyl diphosphate synthase 1
1054	3e-06	3.55e-05	452.73	291.65	0.645161	ILMN_1807535	YWHAE	tyrosine 3-monooxygenase/tryptophan 5-monooxygenase activation protein, epsilon
1055	3.1e-06	3.64e-05	9353.31	5045.17	0.540541	ILMN_1695530	MS4A3	membrane-spanning 4-domains, subfamily A, member 3 (hematopoietic cell-specific)
1056	3.1e-06	3.64e-05	2066.97	755.29	0.364964	ILMN_3309349	SNHG8	small nucleolar RNA host gene 8 (non-protein coding)
1057	3.1e-06	3.64e-05	687.54	446.33	0.649351	ILMN_1808333	PPP1R7	protein phosphatase 1, regulatory subunit 7
1058	3.1e-06	3.64e-05	557.8	805.49	1.44928	ILMN_1669788	NUDT14	nudix (nucleoside diphosphate linked moiety X)-type motif 14
1059	3.1e-06	3.64e-05	538.84	885.53	1.63934	ILMN_1735658	RTTN	rotatin
1060	3.1e-06	3.64e-05	969.32	1565.37	1.6129	ILMN_2375651	SCNM1	sodium channel modifier 1
1061	3.1e-06	3.64e-05	290.08	420.59	1.44928	ILMN_1773865	HSPA5	heat shock 70kDa protein 5 (glucose-regulated protein, 78kDa)
1062	3.1e-06	3.64e-05	1013.24	1521.36	1.49254	ILMN_2043452	FANCE	Fanconi anemia, complementation group E
1063	3.1e-06	3.64e-05	876.79	1282.89	1.47059	ILMN_1735014	KLF6	Kruppel-like factor 6
1064	3.1e-06	3.64e-05	1195.61	1984.38	1.66667	ILMN_1757877	HCFC1R1	host cell factor C1 regulator 1 (XPO1 dependent)
1065	3.2e-06	3.71e-05	3528.68	1251.71	0.35461	ILMN_1711617	GMFG	glia maturation factor, gamma
1066	3.2e-06	3.71e-05	4288.37	1713.19	0.4	ILMN_1711862	RNF7	ring finger protein 7
1067	3.2e-06	3.71e-05	2365.3	1030.26	0.434783	ILMN_2049021	PTTG3P	pituitary tumor-transforming 3, pseudogene
1068	3.2e-06	3.71e-05	920.2	1544.31	1.66667	ILMN_3241136	RNASEK	ribonuclease, RNase K
1069	3.2e-06	3.71e-05	216.45	341.16	1.5873	ILMN_1797298	ARMC7	armadillo repeat containing 7
1070	3.2e-06	3.71e-05	180.65	313.98	1.72414	ILMN_2214910	EPHB4	EPH receptor B4
1071	3.2e-06	3.71e-05	620.5	940.44	1.51515	ILMN_2370872	GRINA	glutamate receptor, ionotropic, N-methyl D-aspartate-associated protein 1 (glutamate binding)
1072	3.2e-06	3.71e-05	661.64	995.17	1.51515	ILMN_1750401	C17orf62	chromosome 17 open reading frame 62
1073	3.2e-06	3.71e-05	5024.16	13048.81	2.5641	ILMN_1805668	ZNF486	zinc finger protein 486
1074	3.2e-06	3.71e-05	494	857.61	1.72414	ILMN_3244457	EHBP1L1	EH domain binding protein 1-like 1
1075	3.2e-06	3.71e-05	1576.03	920.22	0.584795	ILMN_1766981	UNC50	unc-50 homolog (C. elegans)
1076	3.2e-06	3.71e-05	550.28	925.88	1.69492	ILMN_1696713	POLA2	polymerase (DNA directed), alpha 2, accessory subunit
1077	3.3e-06	3.78e-05	223.66	406.31	1.81818	ILMN_1727248	INF2	inverted formin, FH2 and WH2 domain containing
1078	3.3e-06	3.78e-05	512.98	780.79	1.51515	ILMN_1666625	KIF17	kinesin family member 17
1079	3.3e-06	3.78e-05	562.62	329.95	0.584795	ILMN_1670769	CENPQ	centromere protein Q
1080	3.3e-06	3.78e-05	293.74	507.14	1.72414	ILMN_2095133	SPTAN1	spectrin, alpha, non-erythrocytic 1
1081	3.3e-06	3.78e-05	2403.41	1110.98	0.462963	ILMN_1753719	GTF2A2	general transcription factor IIA, 2, 12kDa
1082	3.3e-06	3.78e-05	1174.19	1855	1.5873	ILMN_1810922	PCNT	pericentrin
1083	3.3e-06	3.78e-05	1956.14	2960.88	1.51515	ILMN_1657495	MLEC	malectin
1084	3.3e-06	3.78e-05	779.8	1231.57	1.5873	ILMN_1805228	LRG1	leucine-rich alpha-2-glycoprotein 1
1085	3.3e-06	3.78e-05	9159.77	18555.97	2.04082	ILMN_2158164	ZNF430	zinc finger protein 430
1086	3.3e-06	3.78e-05	1006.06	1783.51	1.78571	ILMN_1720241	TRIP12	thyroid hormone receptor interactor 12
1087	3.3e-06	3.78e-05	627.84	979.28	1.5625	ILMN_1673023	EP400	E1A binding protein p400
1088	3.3e-06	3.78e-05	267.29	416.94	1.5625	ILMN_1739594	ACOT11	acyl-CoA thioesterase 11
1089	3.3e-06	3.78e-05	1020.11	1452.61	1.42857	ILMN_1797342	FNBP1	formin binding protein 1
1090	3.3e-06	3.78e-05	636.5	408.18	0.641026	ILMN_1682404	SETMAR	SET domain and mariner transposase fusion gene
1091	3.4e-06	3.85e-05	827.66	1578.96	1.92308	ILMN_2359742	CTSB	cathepsin B
1092	3.4e-06	3.85e-05	384.09	261.62	0.680272	ILMN_1712766	ERGIC2	ERGIC and golgi 2
1093	3.4e-06	3.85e-05	398.14	159.06	0.4	ILMN_1892403	SNORD13	small nucleolar RNA, C/D box 13
1094	3.4e-06	3.85e-05	345.53	507.13	1.47059	ILMN_1789502	GPC4	glypican 4
1095	3.4e-06	3.85e-05	3962.82	1783.15	0.45045	ILMN_2041046	CKS1B	CDC28 protein kinase regulatory subunit 1B
1096	3.4e-06	3.85e-05	1624.45	996.98	0.613497	ILMN_1662129	RCN2	reticulocalbin 2, EF-hand calcium binding domain
1097	3.4e-06	3.85e-05	842.08	1347.91	1.6129	ILMN_1847822	KIAA0368	KIAA0368
1098	3.4e-06	3.85e-05	379.73	821.42	2.17391	ILMN_1703246	SBF1	SET binding factor 1
1099	3.4e-06	3.85e-05	933	1513.54	1.6129	ILMN_2353642	ATP6V0B	ATPase, H+ transporting, lysosomal 21kDa, V0 subunit b
1100	3.4e-06	3.85e-05	1149.8	645.61	0.561798	ILMN_1679428	CHIC2	cysteine-rich hydrophobic domain 2
1101	3.4e-06	3.85e-05	213.96	332.03	1.5625	ILMN_1657237	NUBP2	nucleotide binding protein 2
1102	3.4e-06	3.85e-05	1023.77	1980.56	1.92308	ILMN_2273224	SLC4A5	solute carrier family 4 (sodium bicarbonate cotransporter), member 5
1103	3.4e-06	3.85e-05	1347.58	825.75	0.613497	ILMN_2101526	GGCT	gamma-glutamylcyclotransferase
1104	3.4e-06	3.85e-05	335.19	216.32	0.645161	ILMN_1711381	RFC3	replication factor C (activator 1) 3, 38kDa
1105	3.5e-06	3.93e-05	268.7	407.88	1.51515	ILMN_1805807	SLC30A3	solute carrier family 30 (zinc transporter), member 3
1106	3.5e-06	3.93e-05	403.49	693.85	1.72414	ILMN_1705876	NAP1L1	nucleosome assembly protein 1-like 1
1107	3.5e-06	3.93e-05	1135.3	2601.57	2.27273	ILMN_1775111	SND1	staphylococcal nuclease and tudor domain containing 1
1108	3.5e-06	3.93e-05	682.67	427.55	0.625	ILMN_1681628	ZNF277	zinc finger protein 277
1109	3.5e-06	3.93e-05	409.52	712.34	1.75439	ILMN_1765082	RBM10	RNA binding motif protein 10
1110	3.5e-06	3.93e-05	485.96	277.6	0.571429	ILMN_1777449	IFT74	intraflagellar transport 74 homolog (Chlamydomonas)
1111	3.5e-06	3.93e-05	1187.6	2113.4	1.78571	ILMN_1794522	EIF5A	eukaryotic translation initiation factor 5A
1112	3.5e-06	3.93e-05	958.34	1482.38	1.53846	ILMN_1738675	PTPN6	protein tyrosine phosphatase, non-receptor type 6
1113	3.6e-06	4.02e-05	303.22	606.98	2	ILMN_1728887	PAK4	p21 protein (Cdc42/Rac)-activated kinase 4
1114	3.6e-06	4.02e-05	2200.11	1054.2	0.478469	ILMN_3243471	CNPY2	canopy FGF signaling regulator 2
1115	3.6e-06	4.02e-05	338.75	213.15	0.628931	ILMN_1683916	PEX13	peroxisomal biogenesis factor 13
1116	3.6e-06	4.02e-05	329.87	650.16	1.96078	ILMN_2051381	ALDH16A1	aldehyde dehydrogenase 16 family, member A1
1117	3.6e-06	4.02e-05	5887.43	1506.76	0.255754	ILMN_1777378	COMMD6	COMM domain containing 6
1118	3.7e-06	4.1e-05	628.02	404.42	0.645161	ILMN_1765060	FBXO34	F-box protein 34
1119	3.7e-06	4.1e-05	335.92	529.64	1.5873	ILMN_1728224	OGFR	opioid growth factor receptor
1120	3.7e-06	4.1e-05	891.29	1766.62	2	ILMN_1815578	ZNF223	zinc finger protein 223
1121	3.7e-06	4.1e-05	1087.85	1935.64	1.78571	ILMN_1714567	AHNAK	AHNAK nucleoprotein
1122	3.7e-06	4.1e-05	1644.34	803.53	0.487805	ILMN_1661799	HIGD1A	HIG1 hypoxia inducible domain family, member 1A
1123	3.7e-06	4.1e-05	2342.39	4134.73	1.75439	ILMN_1738369	TUFM	Tu translation elongation factor, mitochondrial
1124	3.7e-06	4.1e-05	491.88	844.06	1.72414	ILMN_1723021	ICMT	isoprenylcysteine carboxyl methyltransferase
1125	3.7e-06	4.1e-05	1083.71	1635.9	1.51515	ILMN_2412807	DCTN1	dynactin 1
1126	3.7e-06	4.1e-05	1100.75	2026.68	1.85185	ILMN_1789349	UBQLN4	ubiquilin 4
1127	3.8e-06	4.19e-05	612.75	1165.47	1.88679	ILMN_1769412	RAPGEF1	Rap guanine nucleotide exchange factor (GEF) 1
1128	3.8e-06	4.19e-05	1276.22	675.43	0.529101	ILMN_1749009	REXO2	RNA exonuclease 2
1129	3.8e-06	4.19e-05	593.98	1020.03	1.72414	ILMN_1705783	NXF1	nuclear RNA export factor 1
1130	3.8e-06	4.19e-05	1384.28	2236.9	1.6129	ILMN_1726410	APRT	adenine phosphoribosyltransferase
1131	3.8e-06	4.19e-05	203.55	296.52	1.44928	ILMN_1703327	PSTPIP1	proline-serine-threonine phosphatase interacting protein 1
1132	3.8e-06	4.19e-05	283.09	499.55	1.75439	ILMN_1784780	CIC	capicua transcriptional repressor
1133	3.8e-06	4.19e-05	2513.35	1652.33	0.657895	ILMN_1781680	DAP3	death associated protein 3
1134	3.9e-06	4.25e-05	686.74	1206.64	1.75439	ILMN_1655684	SARS2	seryl-tRNA synthetase 2, mitochondrial
1135	3.9e-06	4.25e-05	11885.33	18063.46	1.51515	ILMN_2321451	HNRNPD	heterogeneous nuclear ribonucleoprotein D (AU-rich element RNA binding protein 1, 37kDa)
1136	3.9e-06	4.25e-05	203.38	302.61	1.49254	ILMN_1738237	HS1BP3	HCLS1 binding protein 3
1137	3.9e-06	4.25e-05	635.17	391.57	0.617284	ILMN_1740171	DUSP11	dual specificity phosphatase 11 (RNA/RNP complex 1-interacting)
1138	3.9e-06	4.25e-05	256.06	168.92	0.657895	ILMN_2114720	SLPI	secretory leukocyte peptidase inhibitor
1139	3.9e-06	4.25e-05	242.28	382.87	1.5873	ILMN_1711368	TRAPPC9	trafficking protein particle complex 9
1140	3.9e-06	4.25e-05	245.91	406.04	1.63934	ILMN_1788095	SPRYD3	SPRY domain containing 3
1141	3.9e-06	4.25e-05	593.58	973.45	1.63934	ILMN_1714159	LUZP1	leucine zipper protein 1
1142	3.9e-06	4.25e-05	345.84	200.18	0.578035	ILMN_2148668	RCBTB2	regulator of chromosome condensation (RCC1) and BTB (POZ) domain containing protein 2
1143	3.9e-06	4.25e-05	627.96	948	1.51515	ILMN_1771957	MAN1B1	mannosidase, alpha, class 1B, member 1
1144	3.9e-06	4.25e-05	5720.07	10393.56	1.81818	ILMN_1760201	DNMT1	DNA (cytosine-5-)-methyltransferase 1
1145	3.9e-06	4.25e-05	200.92	292.61	1.44928	ILMN_1790534	MAP2K3	mitogen-activated protein kinase kinase 3
1146	4e-06	4.33e-05	330.26	551.53	1.66667	ILMN_1799389	FBXL6	F-box and leucine-rich repeat protein 6
1147	4e-06	4.33e-05	453.16	300.07	0.662252	ILMN_1772743	PIGK	phosphatidylinositol glycan anchor biosynthesis, class K
1148	4e-06	4.33e-05	1851.6	1151.43	0.621118	ILMN_1668039	GYPC	glycophorin C (Gerbich blood group)
1149	4e-06	4.33e-05	2864.01	4374.23	1.53846	ILMN_2365549	BRPF1	bromodomain and PHD finger containing, 1
1150	4e-06	4.33e-05	1759.35	2988.82	1.69492	ILMN_2139100	SHISA5	shisa family member 5
1151	4e-06	4.33e-05	8618.33	18457.97	2.12766	ILMN_1778457	IL18	interleukin 18 (interferon-gamma-inducing factor)
1152	4e-06	4.33e-05	423.56	267.35	0.632911	ILMN_3247018	SNORA67	small nucleolar RNA, H/ACA box 67
1153	4e-06	4.33e-05	260.82	374.68	1.42857	ILMN_1689786	ASMTL	acetylserotonin O-methyltransferase-like
1154	4.1e-06	4.41e-05	2853	4538.22	1.5873	ILMN_2222008	KIFC1	kinesin family member C1
1155	4.1e-06	4.41e-05	7272.4	13607.36	1.88679	ILMN_1744604	CYBA	cytochrome b-245, alpha polypeptide
1156	4.1e-06	4.41e-05	1594.68	3141.92	1.96078	ILMN_1662799	GPSM3	G-protein signaling modulator 3
1157	4.1e-06	4.41e-05	585.69	380.4	0.649351	ILMN_1723944	TARP	TCR gamma alternate reading frame protein
1158	4.1e-06	4.41e-05	3422.39	5404.41	1.5873	ILMN_1671191	UQCRC1	ubiquinol-cytochrome c reductase core protein I
1159	4.1e-06	4.41e-05	1239.97	1824.69	1.47059	ILMN_1743763	TJAP1	tight junction associated protein 1 (peripheral)
1160	4.1e-06	4.41e-05	234.48	478.91	2.04082	ILMN_2131523	SACS	sacsin molecular chaperone
1161	4.1e-06	4.41e-05	547.04	1004.64	1.85185	ILMN_1742166	GRWD1	glutamate-rich WD repeat containing 1
1162	4.1e-06	4.41e-05	2316.13	1286.69	0.555556	ILMN_1696708	C14orf166	chromosome 14 open reading frame 166
1163	4.2e-06	4.49e-05	2369.88	1541.07	0.649351	ILMN_1770515	UBE2V2	ubiquitin-conjugating enzyme E2 variant 2
1164	4.2e-06	4.49e-05	2144.98	3338.56	1.5625	ILMN_2372915	P2RY2	purinergic receptor P2Y, G-protein coupled, 2
1165	4.2e-06	4.49e-05	369.43	622.62	1.69492	ILMN_1729546	C19orf54	chromosome 19 open reading frame 54
1166	4.2e-06	4.49e-05	240.69	366.24	1.51515	ILMN_1697118	ARMC6	armadillo repeat containing 6
1167	4.2e-06	4.49e-05	1750.28	2580.99	1.47059	ILMN_1662232	DCTN2	dynactin 2 (p50)
1168	4.2e-06	4.49e-05	274.34	412.32	1.49254	ILMN_2082314	TOM1	target of myb1 (chicken)
1169	4.2e-06	4.49e-05	824.16	541.41	0.657895	ILMN_1733311	PIGB	phosphatidylinositol glycan anchor biosynthesis, class B
1170	4.3e-06	4.56e-05	1462.77	2783.82	1.88679	ILMN_1782385	POLR2A	polymerase (RNA) II (DNA directed) polypeptide A, 220kDa
1171	4.3e-06	4.56e-05	629.23	1040.85	1.66667	ILMN_1762787	RNF26	ring finger protein 26
1172	4.3e-06	4.56e-05	779.66	458.23	0.588235	ILMN_1785711	NEDD8	neural precursor cell expressed, developmentally down-regulated 8
1173	4.3e-06	4.56e-05	401.1	736.16	1.85185	ILMN_2363027	RAD51	RAD51 recombinase
1174	4.3e-06	4.56e-05	2082.31	984.07	0.471698	ILMN_2175131	TMEM14C	transmembrane protein 14C
1175	4.3e-06	4.56e-05	650.7	1106.45	1.69492	ILMN_1811823	MED25	mediator complex subunit 25
1176	4.3e-06	4.56e-05	291.71	193.08	0.662252	ILMN_1758111	PIBF1	progesterone immunomodulatory binding factor 1
1177	4.3e-06	4.56e-05	904.28	512.89	0.568182	ILMN_1652394	RAB2A	RAB2A, member RAS oncogene family
1178	4.3e-06	4.56e-05	4764.07	2868.68	0.60241	ILMN_1733927	TCEB2	transcription elongation factor B (SIII), polypeptide 2 (18kDa, elongin B)
1179	4.4e-06	4.64e-05	378.69	551.31	1.44928	ILMN_1782403	PRR11	proline rich 11
1180	4.4e-06	4.64e-05	269.17	445.63	1.66667	ILMN_2331735	AP2B1	adaptor-related protein complex 2, beta 1 subunit
1181	4.4e-06	4.64e-05	488.84	793.75	1.6129	ILMN_1672834	SSH2	slingshot protein phosphatase 2
1182	4.4e-06	4.64e-05	2574.78	4531.85	1.75439	ILMN_1711566	TIMP1	TIMP metallopeptidase inhibitor 1
1183	4.4e-06	4.64e-05	211.21	317.24	1.49254	ILMN_1678457	ZNF600	zinc finger protein 600
1184	4.4e-06	4.64e-05	854.18	600.23	0.704225	ILMN_1681972	TMEM69	transmembrane protein 69
1185	4.4e-06	4.64e-05	6947.74	2259.8	0.325733	ILMN_2367020	SEC61G	Sec61 gamma subunit
1186	4.5e-06	4.71e-05	590.32	1021.91	1.72414	ILMN_1803819	IQGAP1	IQ motif containing GTPase activating protein 1
1187	4.5e-06	4.71e-05	916.64	1633.42	1.78571	ILMN_2180239	DOPEY2	dopey family member 2
1188	4.5e-06	4.71e-05	345.41	509.06	1.47059	ILMN_2246548	GSTTP2	glutathione S-transferase theta pseudogene 2
1189	4.5e-06	4.71e-05	11034.32	4516.78	0.409836	ILMN_2200659	SNHG5	small nucleolar RNA host gene 5 (non-protein coding)
1190	4.5e-06	4.71e-05	528.82	934.87	1.75439	ILMN_1795400	TBCD	tubulin folding cofactor D
1191	4.5e-06	4.71e-05	373.81	255.08	0.680272	ILMN_1741156	ARMCX5	armadillo repeat containing, X-linked 5
1192	4.5e-06	4.71e-05	4135.28	2260.62	0.546448	ILMN_1733931	PDCD6	programmed cell death 6
1193	4.5e-06	4.71e-05	503.7	311.91	0.621118	ILMN_1782377	LOC440354	smg-1 homolog, phosphatidylinositol 3-kinase-related kinase (C. elegans) pseudogene
1194	4.6e-06	4.79e-05	411.92	847.87	2.04082	ILMN_1802753	TSSC4	tumor suppressing subtransferable candidate 4
1195	4.6e-06	4.79e-05	311.29	205.45	0.657895	ILMN_2228044	TBC1D23	TBC1 domain family, member 23
1196	4.6e-06	4.79e-05	1087.67	537.64	0.49505	ILMN_2217329	IAH1	isoamyl acetate-hydrolyzing esterase 1 homolog (S. cerevisiae)
1197	4.6e-06	4.79e-05	198.38	277.14	1.38889	ILMN_1810191	PLA2G4C	phospholipase A2, group IVC (cytosolic, calcium-independent)
1198	4.6e-06	4.79e-05	391	240.01	0.613497	ILMN_3203868	LOC649873	peptidylprolyl isomerase A (cyclophilin A) pseudogene
1199	4.7e-06	4.88e-05	1458.96	982.52	0.675676	ILMN_2368971	PSMD12	proteasome (prosome, macropain) 26S subunit, non-ATPase, 12
1200	4.7e-06	4.88e-05	531.02	965.18	1.81818	ILMN_1795949	CORO7	coronin 7
1201	4.7e-06	4.88e-05	949.64	1422.49	1.49254	ILMN_2315694	STRADA	STE20-related kinase adaptor alpha
1202	4.7e-06	4.88e-05	883.03	522.52	0.591716	ILMN_2371685	UBE2E1	ubiquitin-conjugating enzyme E2E 1
1203	4.7e-06	4.88e-05	1526.64	861.33	0.564972	ILMN_1721703	PNN	pinin, desmosome associated protein
1204	4.8e-06	4.95e-05	718.55	1204.33	1.66667	ILMN_1666049	NUP214	nucleoporin 214kDa
1205	4.8e-06	4.95e-05	232.61	149.26	0.641026	ILMN_1751789	HNMT	histamine N-methyltransferase
1206	4.8e-06	4.95e-05	2915.95	1220.68	0.41841	ILMN_2211950	SRP14P1	signal recognition particle 14kDa (homologous Alu RNA binding protein) pseudogene 1
1207	4.8e-06	4.95e-05	553.44	304.81	0.549451	ILMN_1737857	GTF2B	general transcription factor IIB
1208	4.8e-06	4.95e-05	294.42	537.24	1.81818	ILMN_1737170	FLII	flightless I homolog (Drosophila)
1209	4.8e-06	4.95e-05	191.08	330.31	1.72414	ILMN_2401436	PKMYT1	protein kinase, membrane associated tyrosine/threonine 1
1210	4.8e-06	4.95e-05	407.12	272.87	0.671141	ILMN_1690911	C16orf87	chromosome 16 open reading frame 87
1211	4.9e-06	5.02e-05	1042.01	705.34	0.675676	ILMN_1700518	HMGN4	high mobility group nucleosomal binding domain 4
1212	4.9e-06	5.02e-05	161.33	238.38	1.47059	ILMN_1690922	MAST2	microtubule associated serine/threonine kinase 2
1213	4.9e-06	5.02e-05	574.01	826.36	1.44928	ILMN_1740430	SLC2A4RG	SLC2A4 regulator
1214	4.9e-06	5.02e-05	1326.51	908.7	0.684932	ILMN_1664577	DLD	dihydrolipoamide dehydrogenase
1215	4.9e-06	5.02e-05	365.31	580.98	1.5873	ILMN_1740010	PCNX	pecanex homolog (Drosophila)
1216	4.9e-06	5.02e-05	348.06	543.43	1.5625	ILMN_1678032	NR1H2	nuclear receptor subfamily 1, group H, member 2
1217	4.9e-06	5.02e-05	493.7	885.38	1.78571	ILMN_1746314	EVI5	ecotropic viral integration site 5
1218	4.9e-06	5.02e-05	281.92	476.89	1.69492	ILMN_1725787	RFX1	regulatory factor X, 1 (influences HLA class II expression)
1219	4.9e-06	5.02e-05	681.99	1009.84	1.47059	ILMN_1713249	PHF19	PHD finger protein 19
1220	5e-06	5.09e-05	1115.31	2131.82	1.92308	ILMN_1693650	FES	feline sarcoma oncogene
1221	5e-06	5.09e-05	1067.86	521.46	0.487805	ILMN_1785191	TMEM14A	transmembrane protein 14A
1222	5e-06	5.09e-05	438.01	281.74	0.645161	ILMN_1682910	SLC35B3	solute carrier family 35 (adenosine 3'-phospho 5'-phosphosulfate transporter), member B3
1223	5e-06	5.09e-05	684.11	327.87	0.478469	ILMN_1752895	STX8	syntaxin 8
1224	5e-06	5.09e-05	721.22	1128.82	1.5625	ILMN_2360784	RRBP1	ribosome binding protein 1
1225	5e-06	5.09e-05	330.58	517.41	1.5625	ILMN_1763852	ACACB	acetyl-CoA carboxylase beta
1226	5e-06	5.09e-05	277.77	196.59	0.70922	ILMN_1801246	IFITM1	interferon induced transmembrane protein 1
1227	5.1e-06	5.16e-05	4554.19	2733.65	0.598802	ILMN_1664750	TMBIM4	transmembrane BAX inhibitor motif containing 4
1228	5.1e-06	5.16e-05	19616.21	12642.09	0.645161	ILMN_1701832	RPL19	ribosomal protein L19
1229	5.1e-06	5.16e-05	1075.94	727.58	0.675676	ILMN_1693310	ITFG1	integrin alpha FG-GAP repeat containing 1
1230	5.1e-06	5.16e-05	7939.8	2212.81	0.278552	ILMN_1784286	NDUFA1	NADH dehydrogenase (ubiquinone) 1 alpha subcomplex, 1, 7.5kDa
1231	5.1e-06	5.16e-05	249.69	365.31	1.47059	ILMN_1708006	MICB	MHC class I polypeptide-related sequence B
1232	5.1e-06	5.16e-05	652.44	349.45	0.534759	ILMN_1660292	MRPS21	mitochondrial ribosomal protein S21
1233	5.1e-06	5.16e-05	1228.73	1872.74	1.51515	ILMN_1687921	JMJD8	jumonji domain containing 8
1234	5.1e-06	5.16e-05	1114.92	556.03	0.497512	ILMN_3224868	LOC729200	small nuclear ribonucleoprotein polypeptide B pseudogene
1235	5.2e-06	5.24e-05	286.07	547.68	1.92308	ILMN_1705301	TEAD4	TEA domain family member 4
1236	5.2e-06	5.24e-05	1959.07	2885.44	1.47059	ILMN_1664956	SSU72	SSU72 RNA polymerase II CTD phosphatase homolog (S. cerevisiae)
1237	5.2e-06	5.24e-05	230.63	146.69	0.636943	ILMN_3252093	LOC100128548	ribosomal protein L17 pseudogene
1238	5.2e-06	5.24e-05	1665.27	2885.09	1.72414	ILMN_1664016	ARHGEF18	Rho/Rac guanine nucleotide exchange factor (GEF) 18
1239	5.2e-06	5.24e-05	794.69	1164.6	1.47059	ILMN_2112493	DAP	death-associated protein
1240	5.2e-06	5.24e-05	391.74	251.65	0.641026	ILMN_1764398	TUBE1	tubulin, epsilon 1
1241	5.3e-06	5.33e-05	1385.5	908.71	0.657895	ILMN_2141941	TOR1AIP1	torsin A interacting protein 1
1242	5.3e-06	5.33e-05	494.06	766.02	1.5625	ILMN_1665004	CASC3	cancer susceptibility candidate 3
1243	5.4e-06	5.41e-05	696.42	481.53	0.689655	ILMN_1759460	TAF7	TAF7 RNA polymerase II, TATA box binding protein (TBP)-associated factor, 55kDa
1244	5.4e-06	5.41e-05	177.83	287.62	1.6129	ILMN_3270972	ASAP2	ArfGAP with SH3 domain, ankyrin repeat and PH domain 2
1245	5.4e-06	5.41e-05	946.79	562.59	0.595238	ILMN_1798254	ACTR10	actin-related protein 10 homolog (S. cerevisiae)
1246	5.4e-06	5.41e-05	992.95	2483.43	2.5	ILMN_3244319	CCDC125	coiled-coil domain containing 125
1247	5.4e-06	5.41e-05	337.3	517.22	1.53846	ILMN_1711493	PRAM1	PML-RARA regulated adaptor molecule 1
1248	5.5e-06	5.47e-05	1542.59	2258.17	1.47059	ILMN_1678678	SLC37A4	solute carrier family 37 (glucose-6-phosphate transporter), member 4
1249	5.5e-06	5.47e-05	220.96	350.44	1.5873	ILMN_1785095	ATP6V0E2	ATPase, H+ transporting V0 subunit e2
1250	5.5e-06	5.47e-05	220.46	328.29	1.49254	ILMN_1664030	RAB1B	RAB1B, member RAS oncogene family
1251	5.5e-06	5.47e-05	541.48	333.72	0.617284	ILMN_2324157	UBA3	ubiquitin-like modifier activating enzyme 3
1252	5.5e-06	5.47e-05	939.39	574.64	0.613497	ILMN_1653129	CSTF2	cleavage stimulation factor, 3' pre-RNA, subunit 2, 64kDa
1253	5.5e-06	5.47e-05	1076.52	594.05	0.552486	ILMN_1800935	ARV1	ARV1 homolog (S. cerevisiae)
1254	5.5e-06	5.47e-05	1129.23	2031.78	1.78571	ILMN_1769702	GPAA1	glycosylphosphatidylinositol anchor attachment 1
1255	5.5e-06	5.47e-05	428.08	268.75	0.628931	ILMN_1669233	LOC401677	eukaryotic translation elongation factor 1 alpha 2 pseudogene
1256	5.6e-06	5.56e-05	1024.23	1865.22	1.81818	ILMN_1743829	ATXN2	ataxin 2
1257	5.6e-06	5.56e-05	13762.5	3392.18	0.246305	ILMN_1756674	ATP5EP2	ATP synthase, H+ transporting, mitochondrial F1 complex, epsilon subunit pseudogene 2
1258	5.6e-06	5.56e-05	308.05	511.58	1.66667	ILMN_1814661	PHLPP1	PH domain and leucine rich repeat protein phosphatase 1
1259	5.7e-06	5.64e-05	12299.47	3799.15	0.308642	ILMN_1683562	SNRPG	small nuclear ribonucleoprotein polypeptide G
1260	5.7e-06	5.64e-05	745.41	1418.4	1.88679	ILMN_1755862	PFAS	phosphoribosylformylglycinamidine synthase
1261	5.7e-06	5.64e-05	1900.1	3382.12	1.78571	ILMN_1680134	CARM1	coactivator-associated arginine methyltransferase 1
1262	5.7e-06	5.64e-05	7286.74	5131.34	0.704225	ILMN_1652123	HMGN1	high mobility group nucleosome binding domain 1
1263	5.8e-06	5.7e-05	337.85	587.44	1.72414	ILMN_1713605	RPAP1	RNA polymerase II associated protein 1
1264	5.8e-06	5.7e-05	5885.96	2260.15	0.384615	ILMN_1706326	MRPL33	mitochondrial ribosomal protein L33
1265	5.8e-06	5.7e-05	8367.06	16319.85	1.96078	ILMN_3251341	TUBA1C	tubulin, alpha 1c
1266	5.8e-06	5.7e-05	310.29	551	1.78571	ILMN_1651504	FAM193A	family with sequence similarity 193, member A
1267	5.8e-06	5.7e-05	3707.17	2286.87	0.617284	ILMN_3226181	NUDT7	nudix (nucleoside diphosphate linked moiety X)-type motif 7
1268	5.8e-06	5.7e-05	494.92	256.55	0.518135	ILMN_3204275	LOC100131859	SAP domain containing ribonucleoprotein pseudogene
1269	5.8e-06	5.7e-05	2544.28	5975.65	2.32558	ILMN_2155322	ZNF652	zinc finger protein 652
1270	5.8e-06	5.7e-05	4019.22	2565.13	0.636943	ILMN_1755077	HEBP2	heme binding protein 2
1271	5.9e-06	5.77e-05	1371.72	924.85	0.675676	ILMN_2362549	ZWINT	ZW10 interacting kinetochore protein
1272	5.9e-06	5.77e-05	339.55	554.09	1.63934	ILMN_2382505	SLC22A18	solute carrier family 22, member 18
1273	5.9e-06	5.77e-05	368.23	531.71	1.44928	ILMN_1801101	ZBTB48	zinc finger and BTB domain containing 48
1274	5.9e-06	5.77e-05	720.5	1050.27	1.44928	ILMN_1781536	FAH	fumarylacetoacetate hydrolase (fumarylacetoacetase)
1275	5.9e-06	5.77e-05	1283.63	2100.67	1.63934	ILMN_1712705	RAB40C	RAB40C, member RAS oncogene family
1276	5.9e-06	5.77e-05	2754.54	1264.83	0.458716	ILMN_1655422	RPL17	ribosomal protein L17
1277	6e-06	5.86e-05	2265.33	1198.7	0.529101	ILMN_1655377	MRPS22	mitochondrial ribosomal protein S22
1278	6e-06	5.86e-05	308.86	195	0.632911	ILMN_1779076	HINT3	histidine triad nucleotide binding protein 3
1279	6.1e-06	5.95e-05	1269.74	2015.39	1.5873	ILMN_1709814	NMRAL1	NmrA-like family domain containing 1
1280	6.1e-06	5.95e-05	2356.24	1261.18	0.534759	ILMN_1682098	PSMA4	proteasome (prosome, macropain) subunit, alpha type, 4
1281	6.1e-06	5.95e-05	1509.8	2628.14	1.75439	ILMN_2181432	SPC24	SPC24, NDC80 kinetochore complex component
1282	6.2e-06	6.01e-05	200.3	375.89	1.88679	ILMN_1808251	C9orf38	chromosome 9 open reading frame 38
1283	6.2e-06	6.01e-05	648.45	1195.51	1.85185	ILMN_2383107	VPS41	vacuolar protein sorting 41 homolog (S. cerevisiae)
1284	6.2e-06	6.01e-05	390.88	206.42	0.529101	ILMN_2043918	DLEU1	deleted in lymphocytic leukemia 1 (non-protein coding)
1285	6.2e-06	6.01e-05	409.36	599.88	1.47059	ILMN_1812580	YDJC	YdjC homolog (bacterial)
1286	6.2e-06	6.01e-05	1657.02	2908.22	1.75439	ILMN_1731783	ATP1A1	ATPase, Na+/K+ transporting, alpha 1 polypeptide
1287	6.2e-06	6.01e-05	326.65	193.39	0.591716	ILMN_1772302	MTHFS	5,10-methenyltetrahydrofolate synthetase (5-formyltetrahydrofolate cyclo-ligase)
1288	6.2e-06	6.01e-05	217.15	326.03	1.49254	ILMN_1799024	VAC14	Vac14 homolog (S. cerevisiae)
1289	6.3e-06	6.09e-05	4459.99	8258.13	1.85185	ILMN_1694398	EIF3F	eukaryotic translation initiation factor 3, subunit F
1290	6.3e-06	6.09e-05	1851.37	1057.28	0.571429	ILMN_1800837	CFDP1	craniofacial development protein 1
1291	6.3e-06	6.09e-05	2572.75	1574.99	0.613497	ILMN_3212373	LOC727803	RAN binding protein 1 pseudogene
1292	6.3e-06	6.09e-05	418.02	285.29	0.680272	ILMN_3250345	LOC283788	FSHD region gene 1 pseudogene
1293	6.4e-06	6.17e-05	462.01	694.17	1.49254	ILMN_1804476	GMPPA	GDP-mannose pyrophosphorylase A
1294	6.4e-06	6.17e-05	1761.21	2655.19	1.51515	ILMN_1760143	ADRM1	adhesion regulating molecule 1
1295	6.4e-06	6.17e-05	1247.92	775.94	0.621118	ILMN_1717165	IGBP1	immunoglobulin (CD79A) binding protein 1
1296	6.4e-06	6.17e-05	8376.29	2610.29	0.311526	ILMN_2087060	TOMM7	translocase of outer mitochondrial membrane 7 homolog (yeast)
1297	6.5e-06	6.23e-05	422.64	728.88	1.72414	ILMN_1758831	RNF31	ring finger protein 31
1298	6.5e-06	6.23e-05	2944.93	1136.66	0.3861	ILMN_1671158	MRPL13	mitochondrial ribosomal protein L13
1299	6.5e-06	6.23e-05	443.09	309.57	0.699301	ILMN_1702171	LPCAT1	lysophosphatidylcholine acyltransferase 1
1300	6.5e-06	6.23e-05	397.45	687.85	1.72414	ILMN_2367707	PKN1	protein kinase N1
1301	6.5e-06	6.23e-05	322.82	212.73	0.657895	ILMN_1807243	PRPF18	pre-mRNA processing factor 18
1302	6.5e-06	6.23e-05	671.02	457.06	0.680272	ILMN_1805481	TRMT11	tRNA methyltransferase 11 homolog (S. cerevisiae)
1303	6.5e-06	6.23e-05	5674.93	3300.7	0.581395	ILMN_2071937	ATP6V0E1	ATPase, H+ transporting, lysosomal 9kDa, V0 subunit e1
1304	6.6e-06	6.3e-05	421.47	631.48	1.49254	ILMN_1657347	PODXL2	podocalyxin-like 2
1305	6.6e-06	6.3e-05	822.18	1320.87	1.6129	ILMN_1667893	TNS3	tensin 3
1306	6.6e-06	6.3e-05	229.38	166.37	0.724638	ILMN_2043569	MOSPD2	motile sperm domain containing 2
1307	6.6e-06	6.3e-05	352.19	577.59	1.63934	ILMN_1786024	POLR3H	polymerase (RNA) III (DNA directed) polypeptide H (22.9kD)
1308	6.6e-06	6.3e-05	361.25	228.96	0.632911	ILMN_1671895	ZNF613	zinc finger protein 613
1309	6.6e-06	6.3e-05	480.77	725.85	1.51515	ILMN_1770678	CBX2	chromobox homolog 2
1310	6.7e-06	6.37e-05	4434.2	3098.49	0.699301	ILMN_1783753	TXNDC12	thioredoxin domain containing 12 (endoplasmic reticulum)
1311	6.7e-06	6.37e-05	1416.6	2427.95	1.72414	ILMN_3305304	POLD2	polymerase (DNA directed), delta 2, accessory subunit
1312	6.7e-06	6.37e-05	430.88	644.56	1.49254	ILMN_1731107	CCDC92	coiled-coil domain containing 92
1313	6.7e-06	6.37e-05	12845.28	4558.18	0.35461	ILMN_1654151	COX6C	cytochrome c oxidase subunit VIc
1314	6.8e-06	6.45e-05	1527.67	2465.68	1.6129	ILMN_1683859	SLC7A1	solute carrier family 7 (cationic amino acid transporter, y+ system), member 1
1315	6.8e-06	6.45e-05	728.2	397.28	0.546448	ILMN_1729208	NGFRAP1	nerve growth factor receptor (TNFRSF16) associated protein 1
1316	6.8e-06	6.45e-05	407.99	692.3	1.69492	ILMN_2127477	G6PC3	glucose 6 phosphatase, catalytic, 3
1317	6.9e-06	6.51e-05	277.05	177.61	0.641026	ILMN_1781560	ST3GAL6	ST3 beta-galactoside alpha-2,3-sialyltransferase 6
1318	6.9e-06	6.51e-05	1518.54	846.83	0.558659	ILMN_3308335	RNU6-1	RNA, U6 small nuclear 1
1319	6.9e-06	6.51e-05	494.75	775.36	1.5625	ILMN_1766275	PIK3CD	phosphatidylinositol-4,5-bisphosphate 3-kinase, catalytic subunit delta
1320	6.9e-06	6.51e-05	1615.92	2908.4	1.78571	ILMN_1789233	VPS37C	vacuolar protein sorting 37 homolog C (S. cerevisiae)
1321	6.9e-06	6.51e-05	496.56	775.29	1.5625	ILMN_1709439	CHMP1A	charged multivesicular body protein 1A
1322	6.9e-06	6.51e-05	313.54	503.74	1.6129	ILMN_2309228	GPS1	G protein pathway suppressor 1
1323	6.9e-06	6.51e-05	1488.57	3553.79	2.38095	ILMN_2054554	DTWD2	DTW domain containing 2
1324	6.9e-06	6.51e-05	249.42	176.08	0.704225	ILMN_1718997	LOC390956	peptidyl-prolyl cis-trans isomerase A-like
1325	7e-06	6.57e-05	1213.13	1833.39	1.51515	ILMN_1697268	EMILIN2	elastin microfibril interfacer 2
1326	7e-06	6.57e-05	226.72	414.56	1.81818	ILMN_1776267	CLN6	ceroid-lipofuscinosis, neuronal 6, late infantile, variant
1327	7e-06	6.57e-05	721.44	443.89	0.613497	ILMN_1669633	ACP1	acid phosphatase 1, soluble
1328	7e-06	6.57e-05	174.38	124.04	0.70922	ILMN_1773313	USMG5	up-regulated during skeletal muscle growth 5 homolog (mouse)
1329	7e-06	6.57e-05	4806.7	2326.35	0.483092	ILMN_1714759	CNIH4	cornichon family AMPA receptor auxiliary protein 4
1330	7e-06	6.57e-05	1009.21	436.23	0.4329	ILMN_1702231	C1orf54	chromosome 1 open reading frame 54
1331	7e-06	6.57e-05	5121.36	1987.29	0.387597	ILMN_1800573	RPS21	ribosomal protein S21
1332	7.1e-06	6.66e-05	3599.25	5227.98	1.44928	ILMN_1788604	WBP2	WW domain binding protein 2
1333	7.2e-06	6.72e-05	230.25	329.08	1.42857	ILMN_2085862	SLC15A3	solute carrier family 15 (oligopeptide transporter), member 3
1334	7.2e-06	6.72e-05	816.06	558.78	0.684932	ILMN_1715069	TANK	TRAF family member-associated NFKB activator
1335	7.2e-06	6.72e-05	151.4	258.02	1.69492	ILMN_2084059	SLC12A4	solute carrier family 12 (potassium/chloride transporter), member 4
1336	7.2e-06	6.72e-05	227.5	341.37	1.49254	ILMN_1658834	ZC3H18	zinc finger CCCH-type containing 18
1337	7.2e-06	6.72e-05	1734.41	2426.79	1.40845	ILMN_1759184	C19orf48	chromosome 19 open reading frame 48
1338	7.3e-06	6.78e-05	12514.89	19635.05	1.5625	ILMN_2079004	MDH2	malate dehydrogenase 2, NAD (mitochondrial)
1339	7.3e-06	6.78e-05	724.55	412.28	0.568182	ILMN_1742618	XAF1	XIAP associated factor 1
1340	7.3e-06	6.78e-05	213.09	300.26	1.40845	ILMN_2221408	ARFGEF1	ADP-ribosylation factor guanine nucleotide-exchange factor 1 (brefeldin A-inhibited)
1341	7.3e-06	6.78e-05	264.11	177.87	0.675676	ILMN_2076600	ITM2A	integral membrane protein 2A
1342	7.3e-06	6.78e-05	519.42	342.44	0.657895	ILMN_2137066	ZNF7	zinc finger protein 7
1343	7.3e-06	6.78e-05	351.9	218.22	0.621118	ILMN_2124802	MT1H	metallothionein 1H
1344	7.3e-06	6.78e-05	321.49	482.83	1.49254	ILMN_2342033	F11R	F11 receptor
1345	7.4e-06	6.86e-05	1237.55	1783.68	1.44928	ILMN_1756669	POGK	pogo transposable element with KRAB domain
1346	7.4e-06	6.86e-05	569.52	908.99	1.5873	ILMN_1651776	FHOD1	formin homology 2 domain containing 1
1347	7.4e-06	6.86e-05	1224.01	2632.84	2.17391	ILMN_1721204	CSF2RA	colony stimulating factor 2 receptor, alpha, low-affinity (granulocyte-macrophage)
1348	7.5e-06	6.94e-05	484.03	680.55	1.40845	ILMN_1755234	SSH3	slingshot protein phosphatase 3
1349	7.5e-06	6.94e-05	1697.24	1102.79	0.649351	ILMN_2055477	EXOSC7	exosome component 7
1350	7.6e-06	7e-05	268.62	390.5	1.44928	ILMN_1656902	HECTD3	HECT domain containing E3 ubiquitin protein ligase 3
1351	7.6e-06	7e-05	321.89	185.86	0.578035	ILMN_1701077	LOC642897	N-6 adenine-specific DNA methyltransferase 1 (putative) pseudogene
1352	7.6e-06	7e-05	640.49	902.39	1.40845	ILMN_1676010	SP1	Sp1 transcription factor
1353	7.6e-06	7e-05	219.03	153.49	0.699301	ILMN_1709396	PDCD10	programmed cell death 10
1354	7.6e-06	7e-05	195.42	271.72	1.38889	ILMN_2043728	ZNF341	zinc finger protein 341
1355	7.6e-06	7e-05	423.17	281.61	0.666667	ILMN_2395240	CHEK2	checkpoint kinase 2
1356	7.6e-06	7e-05	240.47	362.51	1.51515	ILMN_1790987	HUWE1	HECT, UBA and WWE domain containing 1, E3 ubiquitin protein ligase
1357	7.7e-06	7.04e-05	1146.18	659.37	0.574713	ILMN_1717855	PFDN1	prefoldin subunit 1
1358	7.7e-06	7.04e-05	2302.49	3481.38	1.51515	ILMN_1787815	TRIB3	tribbles pseudokinase 3
1359	7.7e-06	7.04e-05	1882.54	2633.75	1.40845	ILMN_1699570	TPD52L2	tumor protein D52-like 2
1360	7.7e-06	7.04e-05	646.76	979.46	1.51515	ILMN_1701514	TRAF3IP2	TRAF3 interacting protein 2
1361	7.7e-06	7.04e-05	194.99	278.16	1.42857	ILMN_1708369	EPS15L1	epidermal growth factor receptor pathway substrate 15-like 1
1362	7.7e-06	7.04e-05	260.3	170	0.653595	ILMN_2157020	SNORD48	small nucleolar RNA, C/D box 48
1363	7.7e-06	7.04e-05	1678.91	1214.8	0.724638	ILMN_1727692	TRIT1	tRNA isopentenyltransferase 1
1364	7.7e-06	7.04e-05	5143.35	8164.25	1.5873	ILMN_1674874	MFSD10	major facilitator superfamily domain containing 10
1365	7.7e-06	7.04e-05	5029.55	10864.79	2.17391	ILMN_2162367	DMC1	DNA meiotic recombinase 1
1366	7.8e-06	7.11e-05	243.76	370.73	1.51515	ILMN_1750661	FBXW9	F-box and WD repeat domain containing 9
1367	7.8e-06	7.11e-05	1014.04	1473.52	1.44928	ILMN_1748616	GTF2F1	general transcription factor IIF, polypeptide 1, 74kDa
1368	7.8e-06	7.11e-05	347.94	570.78	1.63934	ILMN_1765222	CARS2	cysteinyl-tRNA synthetase 2, mitochondrial (putative)
1369	7.8e-06	7.11e-05	1289.74	679.55	0.526316	ILMN_1733538	RGS10	regulator of G-protein signaling 10
1370	7.8e-06	7.11e-05	919.52	1368.66	1.49254	ILMN_1768031	DEDD2	death effector domain containing 2
1371	7.9e-06	7.18e-05	10800.83	5469.31	0.507614	ILMN_2167616	NACA	nascent polypeptide-associated complex alpha subunit
1372	7.9e-06	7.18e-05	2064.84	1134.38	0.549451	ILMN_1690099	ITGB1BP1	integrin beta 1 binding protein 1
1373	7.9e-06	7.18e-05	307.86	559.91	1.81818	ILMN_1810992	CAD	carbamoyl-phosphate synthetase 2, aspartate transcarbamylase, and dihydroorotase
1374	8e-06	7.25e-05	235.85	341.07	1.44928	ILMN_1802380	RERE	arginine-glutamic acid dipeptide (RE) repeats
1375	8e-06	7.25e-05	630.12	948.45	1.51515	ILMN_1728845	SMARCD1	SWI/SNF related, matrix associated, actin dependent regulator of chromatin, subfamily d, member 1
1376	8e-06	7.25e-05	3046.64	1417.68	0.465116	ILMN_1751956	MGST3	microsomal glutathione S-transferase 3
1377	8e-06	7.25e-05	647.77	412.38	0.636943	ILMN_1670561	TCEAL8	transcription elongation factor A (SII)-like 8
1378	8.1e-06	7.33e-05	550.38	878.15	1.5873	ILMN_1668984	SPNS3	spinster homolog 3 (Drosophila)
1379	8.1e-06	7.33e-05	3406.32	6891.51	2.04082	ILMN_2381537	CRCP	CGRP receptor component
1380	8.2e-06	7.39e-05	294.16	428.1	1.44928	ILMN_1651229	IPO13	importin 13
1381	8.2e-06	7.39e-05	1054.15	2306.07	2.17391	ILMN_1690114	PTPLAD2	protein tyrosine phosphatase-like A domain containing 2
1382	8.2e-06	7.39e-05	4244.69	2759.29	0.649351	ILMN_1737862	PSMB4	proteasome (prosome, macropain) subunit, beta type, 4
1383	8.2e-06	7.39e-05	351.42	245.4	0.699301	ILMN_1781360	MPHOSPH6	M-phase phosphoprotein 6
1384	8.2e-06	7.39e-05	4522.74	3072.98	0.680272	ILMN_1710406	PSMC1	proteasome (prosome, macropain) 26S subunit, ATPase, 1
1385	8.2e-06	7.39e-05	3547.91	1940.79	0.546448	ILMN_2218450	LSM1	LSM1, U6 small nuclear RNA associated
1386	8.3e-06	7.47e-05	4478.33	1903.22	0.425532	ILMN_3234993	ROMO1	reactive oxygen species modulator 1
1387	8.3e-06	7.47e-05	3569.3	2135.9	0.598802	ILMN_1736002	COPS5	COP9 signalosome subunit 5
1388	8.3e-06	7.47e-05	450.94	748.56	1.66667	ILMN_1790249	F8A1	coagulation factor VIII-associated 1
1389	8.4e-06	7.52e-05	674	949.81	1.40845	ILMN_1718734	MLLT6	myeloid/lymphoid or mixed-lineage leukemia (trithorax homolog, Drosophila); translocated to, 6
1390	8.4e-06	7.52e-05	712.05	350.48	0.492611	ILMN_1793360	APITD1	apoptosis-inducing, TAF9-like domain 1
1391	8.4e-06	7.52e-05	807.68	1286.27	1.5873	ILMN_1876924	WNK1	WNK lysine deficient protein kinase 1
1392	8.4e-06	7.52e-05	862.68	520.24	0.60241	ILMN_1796074	C18orf56	chromosome 18 open reading frame 56
1393	8.4e-06	7.52e-05	224.69	317.04	1.40845	ILMN_1737585	VARS2	valyl-tRNA synthetase 2, mitochondrial
1394	8.4e-06	7.52e-05	1722.35	2572.03	1.49254	ILMN_1683120	UNG	uracil-DNA glycosylase
1395	8.5e-06	7.58e-05	1921.25	1284.08	0.666667	ILMN_1796417	ASNS	asparagine synthetase (glutamine-hydrolyzing)
1396	8.5e-06	7.58e-05	4078.9	5936	1.44928	ILMN_1786065	UHRF1	ubiquitin-like with PHD and ring finger domains 1
1397	8.5e-06	7.58e-05	1730.31	1084.54	0.625	ILMN_1769566	ATG3	autophagy related 3
1398	8.5e-06	7.58e-05	1670.98	1153.96	0.689655	ILMN_1761083	HNRNPA3	heterogeneous nuclear ribonucleoprotein A3
1399	8.5e-06	7.58e-05	568.28	860.96	1.51515	ILMN_1701621	SCO2	SCO2 cytochrome c oxidase assembly protein
1400	8.5e-06	7.58e-05	409.57	616.96	1.51515	ILMN_1686610	APBA3	amyloid beta (A4) precursor protein-binding, family A, member 3
1401	8.5e-06	7.58e-05	874.55	499.82	0.571429	ILMN_1804150	HIBADH	3-hydroxyisobutyrate dehydrogenase
1402	8.6e-06	7.64e-05	194.88	278.09	1.42857	ILMN_3235517	ZNF777	zinc finger protein 777
1403	8.6e-06	7.64e-05	673.53	423.84	0.628931	ILMN_1733276	CYSLTR1	cysteinyl leukotriene receptor 1
1404	8.6e-06	7.64e-05	321.59	208.24	0.649351	ILMN_1763365	FAM103A1	family with sequence similarity 103, member A1
1405	8.6e-06	7.64e-05	11621.99	17443.48	1.49254	ILMN_1712950	PFN1	profilin 1
1406	8.6e-06	7.64e-05	273.9	531.47	1.92308	ILMN_1892859	ONECUT2	one cut homeobox 2
1407	8.7e-06	7.71e-05	1225.32	692.74	0.564972	ILMN_2150352	CBWD5	COBW domain containing 5
1408	8.7e-06	7.71e-05	602.72	1143.86	1.88679	ILMN_1756541	MXD4	MAX dimerization protein 4
1409	8.7e-06	7.71e-05	3725.96	2666.87	0.714286	ILMN_1787628	NOP56	NOP56 ribonucleoprotein
1410	8.8e-06	7.79e-05	537.53	352.67	0.657895	ILMN_3250427	LOC646278	programmed cell death 6 interacting protein pseudogene
1411	8.8e-06	7.79e-05	478.51	812.49	1.69492	ILMN_1674231	CHAF1B	chromatin assembly factor 1, subunit B (p60)
1412	8.9e-06	7.85e-05	323.24	491.68	1.51515	ILMN_1752226	P2RY11	purinergic receptor P2Y, G-protein coupled, 11
1413	8.9e-06	7.85e-05	1952.71	2849.1	1.44928	ILMN_1670134	FADS1	fatty acid desaturase 1
1414	8.9e-06	7.85e-05	354.71	522.43	1.47059	ILMN_2166384	IPO5	importin 5
1415	8.9e-06	7.85e-05	280.82	191.7	0.684932	ILMN_1730464	DNAL1	dynein, axonemal, light chain 1
1416	8.9e-06	7.85e-05	7581.14	3726.2	0.492611	ILMN_3281563	LOC648771	60S ribosomal protein L12-like
1417	9e-06	7.89e-05	2031.32	4198.75	2.08333	ILMN_2108735	EEF1A2	eukaryotic translation elongation factor 1 alpha 2
1418	9e-06	7.89e-05	349.71	598.35	1.72414	ILMN_1784300	TUBA4A	tubulin, alpha 4a
1419	9e-06	7.89e-05	1483.08	956.87	0.645161	ILMN_1693014	CEBPB	CCAAT/enhancer binding protein (C/EBP), beta
1420	9e-06	7.89e-05	782.86	1186.63	1.51515	ILMN_1799890	ZFYVE20	zinc finger, FYVE domain containing 20
1421	9e-06	7.89e-05	1430.47	870.15	0.609756	ILMN_1703471	ATF6	activating transcription factor 6
1422	9e-06	7.89e-05	6011.64	3501.36	0.581395	ILMN_2175465	RSL24D1	ribosomal L24 domain containing 1
1423	9e-06	7.89e-05	1662.82	2608.46	1.5625	ILMN_2382990	HK1	hexokinase 1
1424	9e-06	7.89e-05	333.08	235.01	0.704225	ILMN_1730773	SNORA70	small nucleolar RNA, H/ACA box 70
1425	9.1e-06	7.96e-05	211.63	299.78	1.40845	ILMN_1721046	PTMS	parathymosin
1426	9.1e-06	7.96e-05	166.4	227.93	1.36986	ILMN_1704398	FZD9	frizzled class receptor 9
1427	9.1e-06	7.96e-05	1442.26	862.68	0.598802	ILMN_1711314	NUDT5	nudix (nucleoside diphosphate linked moiety X)-type motif 5
1428	9.2e-06	8.02e-05	824.24	1666.59	2.04082	ILMN_2123559	FAM73A	family with sequence similarity 73, member A
1429	9.2e-06	8.02e-05	592.55	338.56	0.571429	ILMN_1730347	CCDC115	coiled-coil domain containing 115
1430	9.2e-06	8.02e-05	2742.3	745.39	0.271739	ILMN_1659437	TXNDC17	thioredoxin domain containing 17
1431	9.2e-06	8.02e-05	368.14	567.59	1.53846	ILMN_1724437	GCAT	glycine C-acetyltransferase
1432	9.2e-06	8.02e-05	184.21	271.81	1.47059	ILMN_1654893	SCAMP2	secretory carrier membrane protein 2
1433	9.3e-06	8.08e-05	590.62	1164.99	1.96078	ILMN_3249658	LOC100134868	uncharacterized LOC100134868
1434	9.3e-06	8.08e-05	3541.15	5631.45	1.5873	ILMN_3307926	ADRBK1	adrenergic, beta, receptor kinase 1
1435	9.3e-06	8.08e-05	1293.87	1986.33	1.53846	ILMN_2392043	SPI1	spleen focus forming virus (SFFV) proviral integration oncogene
1436	9.3e-06	8.08e-05	2201.79	697.97	0.31746	ILMN_1808661	TOMM5	translocase of outer mitochondrial membrane 5 homolog (yeast)
1437	9.3e-06	8.08e-05	621.38	430.97	0.694444	ILMN_1746561	BCL2L2	BCL2-like 2
1438	9.4e-06	8.15e-05	497.98	772.73	1.5625	ILMN_2160005	NUMA1	nuclear mitotic apparatus protein 1
1439	9.4e-06	8.15e-05	14375.2	4195.31	0.291545	ILMN_1798189	COX7C	cytochrome c oxidase subunit VIIc
1440	9.4e-06	8.15e-05	482.71	687.06	1.42857	ILMN_1711030	OPLAH	5-oxoprolinase (ATP-hydrolysing)
1441	9.4e-06	8.15e-05	799.08	1262.46	1.5873	ILMN_1715214	PTPN7	protein tyrosine phosphatase, non-receptor type 7
1442	9.5e-06	8.2e-05	571.25	413.72	0.724638	ILMN_1685679	RNF146	ring finger protein 146
1443	9.5e-06	8.2e-05	468.11	653.88	1.38889	ILMN_2317730	ELMO2	engulfment and cell motility 2
1444	9.5e-06	8.2e-05	3750.72	5478.27	1.47059	ILMN_2156267	EIF2AK1	eukaryotic translation initiation factor 2-alpha kinase 1
1445	9.5e-06	8.2e-05	411.79	743.8	1.81818	ILMN_1760778	ENG	endoglin
1446	9.5e-06	8.2e-05	1028.29	1668.24	1.6129	ILMN_1658407	SLC43A3	solute carrier family 43, member 3
1447	9.6e-06	8.27e-05	150.66	244.54	1.6129	ILMN_2078389	SLC4A2	solute carrier family 4 (anion exchanger), member 2
1448	9.6e-06	8.27e-05	280.98	383.1	1.36986	ILMN_1729611	REEP4	receptor accessory protein 4
1449	9.6e-06	8.27e-05	983.31	645.03	0.657895	ILMN_1801257	CENPA	centromere protein A
1450	9.6e-06	8.27e-05	302.83	164.19	0.543478	ILMN_1671728	CARD14	caspase recruitment domain family, member 14
1451	9.7e-06	8.34e-05	1966.73	2768.78	1.40845	ILMN_1775008	NCAPD2	non-SMC condensin I complex, subunit D2
1452	9.7e-06	8.34e-05	1144.84	766.68	0.671141	ILMN_1688629	ZNF274	zinc finger protein 274
1453	9.7e-06	8.34e-05	2297.79	3787.42	1.63934	ILMN_1708778	ASS1	argininosuccinate synthase 1
1454	9.8e-06	8.4e-05	1219.88	1869.4	1.53846	ILMN_1731206	NKD2	naked cuticle homolog 2 (Drosophila)
1455	9.8e-06	8.4e-05	275.61	390.75	1.40845	ILMN_1733991	UBL7	ubiquitin-like 7
1456	9.8e-06	8.4e-05	328.32	520.17	1.5873	ILMN_2049536	TRPV2	transient receptor potential cation channel, subfamily V, member 2
1457	9.8e-06	8.4e-05	714.35	1108.98	1.5625	ILMN_1698243	C1orf85	chromosome 1 open reading frame 85
1458	9.9e-06	8.46e-05	1509.06	1050.73	0.694444	ILMN_1795495	ERCC5	excision repair cross-complementation group 5
1459	9.9e-06	8.46e-05	1251.77	773.74	0.617284	ILMN_1677843	RAB24	RAB24, member RAS oncogene family
1460	9.9e-06	8.46e-05	1777.13	1290.09	0.724638	ILMN_2380740	MTO1	mitochondrial tRNA translation optimization 1
1461	9.9e-06	8.46e-05	2823.08	1743.45	0.617284	ILMN_1793829	TMCO1	transmembrane and coiled-coil domains 1
1462	1e-05	8.54e-05	772.28	494.65	0.641026	ILMN_1758915	PDCD2	programmed cell death 2
1463	1.01e-05	8.6e-05	624.43	937.92	1.49254	ILMN_1781752	CLEC16A	C-type lectin domain family 16, member A
1464	1.01e-05	8.6e-05	580.4	344.38	0.591716	ILMN_1693905	HAT1	histone acetyltransferase 1
1465	1.01e-05	8.6e-05	162.8	238.27	1.47059	ILMN_2228035	HS3ST1	heparan sulfate (glucosamine) 3-O-sulfotransferase 1
1466	1.01e-05	8.6e-05	4157.77	2154.28	0.518135	ILMN_2316806	RWDD1	RWD domain containing 1
1467	1.02e-05	8.66e-05	2764.47	4095.36	1.47059	ILMN_1732053	SNRNP70	small nuclear ribonucleoprotein 70kDa (U1)
1468	1.02e-05	8.66e-05	256.21	371.92	1.44928	ILMN_1738401	FOXC1	forkhead box C1
1469	1.02e-05	8.66e-05	3071.95	2166.41	0.704225	ILMN_1710676	FBXO5	F-box protein 5
1470	1.02e-05	8.66e-05	727.29	407.07	0.558659	ILMN_1801584	CXCR4	chemokine (C-X-C motif) receptor 4
1471	1.02e-05	8.66e-05	387.14	252.5	0.653595	ILMN_2082762	SNORD68	small nucleolar RNA, C/D box 68
1472	1.03e-05	8.72e-05	175.02	264.67	1.51515	ILMN_3239653	RAX2	retina and anterior neural fold homeobox 2
1473	1.03e-05	8.72e-05	1626.12	2787.8	1.72414	ILMN_1797005	PGLS	6-phosphogluconolactonase
1474	1.03e-05	8.72e-05	386.93	610.2	1.5873	ILMN_1702775	LRP5	low density lipoprotein receptor-related protein 5
1475	1.03e-05	8.72e-05	2339.19	887.62	0.378788	ILMN_1800197	MRPL36	mitochondrial ribosomal protein L36
1476	1.04e-05	8.79e-05	525.3	356.6	0.680272	ILMN_1693620	PGM3	phosphoglucomutase 3
1477	1.04e-05	8.79e-05	4519.63	2743.8	0.606061	ILMN_1713143	MRPL3	mitochondrial ribosomal protein L3
1478	1.04e-05	8.79e-05	8187.13	3747.9	0.458716	ILMN_3248443	SNHG6	small nucleolar RNA host gene 6 (non-protein coding)
1479	1.05e-05	8.87e-05	3822.89	8675.28	2.27273	ILMN_3236377	C2orf69	chromosome 2 open reading frame 69
1480	1.06e-05	8.93e-05	6230.71	14318.85	2.27273	ILMN_2091084	C8orf37	chromosome 8 open reading frame 37
1481	1.06e-05	8.93e-05	195.31	304.85	1.5625	ILMN_1725175	FOSL2	FOS-like antigen 2
1482	1.06e-05	8.93e-05	296.11	412.05	1.38889	ILMN_1693471	KLHL35	kelch-like family member 35
1483	1.07e-05	9e-05	416.63	252.22	0.606061	ILMN_1804988	MOAP1	modulator of apoptosis 1
1484	1.07e-05	9e-05	749.7	462.45	0.617284	ILMN_1717490	RPL6	ribosomal protein L6
1485	1.07e-05	9e-05	978.32	1599.89	1.63934	ILMN_3237324	MMS19	MMS19 nucleotide excision repair homolog (S. cerevisiae)
1486	1.08e-05	9.06e-05	296.72	431.9	1.44928	ILMN_1796900	NUDCD3	NudC domain containing 3
1487	1.08e-05	9.06e-05	376.08	609.82	1.6129	ILMN_2346137	ZNF557	zinc finger protein 557
1488	1.08e-05	9.06e-05	475.21	809.49	1.69492	ILMN_1738530	ATAD3A	ATPase family, AAA domain containing 3A
1489	1.09e-05	9.14e-05	261.04	465.14	1.78571	ILMN_2205470	FAM153B	family with sequence similarity 153, member B
1490	1.1e-05	9.22e-05	308.61	431.04	1.38889	ILMN_1796106	MGAT4B	mannosyl (alpha-1,3-)-glycoprotein beta-1,4-N-acetylglucosaminyltransferase, isozyme B
1491	1.11e-05	9.28e-05	633.75	983.02	1.5625	ILMN_1737535	TAF4	TAF4 RNA polymerase II, TATA box binding protein (TBP)-associated factor, 135kDa
1492	1.11e-05	9.28e-05	520.87	847.31	1.63934	ILMN_1676745	ZNF142	zinc finger protein 142
1493	1.11e-05	9.28e-05	1039.61	684.72	0.657895	ILMN_1766916	RPAP3	RNA polymerase II associated protein 3
1494	1.12e-05	9.33e-05	1228.76	744.9	0.606061	ILMN_2214603	PPP2R3C	protein phosphatase 2, regulatory subunit B'', gamma
1495	1.12e-05	9.33e-05	1442.1	2243.68	1.5625	ILMN_1774196	URM1	ubiquitin related modifier 1
1496	1.12e-05	9.33e-05	968.23	1485.24	1.53846	ILMN_1761912	MGAT1	mannosyl (alpha-1,3-)-glycoprotein beta-1,2-N-acetylglucosaminyltransferase
1497	1.12e-05	9.33e-05	1810.7	1072.73	0.591716	ILMN_1777066	NIF3L1	NIF3 NGG1 interacting factor 3-like 1 (S. cerevisiae)
1498	1.12e-05	9.33e-05	433.33	247.55	0.571429	ILMN_1690282	CRADD	CASP2 and RIPK1 domain containing adaptor with death domain
1499	1.12e-05	9.33e-05	14881.49	8775.1	0.588235	ILMN_1809013	MYL6	myosin, light chain 6, alkali, smooth muscle and non-muscle
1500	1.13e-05	9.39e-05	2876.55	1780.99	0.617284	ILMN_1672191	ATP5F1	ATP synthase, H+ transporting, mitochondrial Fo complex, subunit B1
1501	1.13e-05	9.39e-05	511.43	310.92	0.609756	ILMN_1683305	COMMD2	COMM domain containing 2
1502	1.13e-05	9.39e-05	196.1	284.14	1.44928	ILMN_2184966	ZHX2	zinc fingers and homeoboxes 2
1503	1.13e-05	9.39e-05	848.81	1403.78	1.66667	ILMN_1755235	XPO6	exportin 6
1504	1.14e-05	9.44e-05	1302.88	906.96	0.694444	ILMN_1670870	ALCAM	activated leukocyte cell adhesion molecule
1505	1.14e-05	9.44e-05	223.31	137	0.613497	ILMN_1682354	SNORD33	small nucleolar RNA, C/D box 33
1506	1.14e-05	9.44e-05	378.71	229.47	0.606061	ILMN_1750044	ZNHIT3	zinc finger, HIT-type containing 3
1507	1.14e-05	9.44e-05	396.26	267.17	0.675676	ILMN_2393497	ATXN3	ataxin 3
1508	1.14e-05	9.44e-05	575.96	400.49	0.694444	ILMN_1698677	C4orf27	chromosome 4 open reading frame 27
1509	1.15e-05	9.48e-05	1265.46	2047.38	1.6129	ILMN_1705594	NAT10	N-acetyltransferase 10 (GCN5-related)
1510	1.15e-05	9.48e-05	991.61	2080.93	2.08333	ILMN_3287996	LOC400446	PERP, TP53 apoptosis effector pseudogene
1511	1.15e-05	9.48e-05	257.76	420.25	1.63934	ILMN_1680104	SLC35C1	solute carrier family 35 (GDP-fucose transporter), member C1
1512	1.15e-05	9.48e-05	1152.81	606.09	0.526316	ILMN_2409062	ISCU	iron-sulfur cluster assembly enzyme
1513	1.15e-05	9.48e-05	1132.09	747.74	0.662252	ILMN_1715661	TFAM	transcription factor A, mitochondrial
1514	1.15e-05	9.48e-05	339.21	525.96	1.5625	ILMN_1652846	PCYT2	phosphate cytidylyltransferase 2, ethanolamine
1515	1.16e-05	9.55e-05	17568.15	26383.27	1.49254	ILMN_3241758	POTEF	POTE ankyrin domain family, member F
1516	1.16e-05	9.55e-05	993.72	399.94	0.403226	ILMN_2157510	BLOC1S1	biogenesis of lysosomal organelles complex-1, subunit 1
1517	1.17e-05	9.62e-05	387.88	667.24	1.72414	ILMN_1746408	MIDN	midnolin
1518	1.17e-05	9.62e-05	321.51	484.64	1.51515	ILMN_2095660	TMEM156	transmembrane protein 156
1519	1.18e-05	9.68e-05	406.16	294.66	0.724638	ILMN_2152429	C12orf76	chromosome 12 open reading frame 76
1520	1.18e-05	9.68e-05	656.9	446.43	0.680272	ILMN_2237746	ING3	inhibitor of growth family, member 3
1521	1.18e-05	9.68e-05	309.18	201.9	0.653595	ILMN_1657837	ZC3H8	zinc finger CCCH-type containing 8
1522	1.18e-05	9.68e-05	955.58	1481.42	1.53846	ILMN_2403994	RALY	RALY heterogeneous nuclear ribonucleoprotein
1523	1.19e-05	9.74e-05	1536.12	3399.08	2.22222	ILMN_1680279	USP49	ubiquitin specific peptidase 49
1524	1.19e-05	9.74e-05	448.91	660.3	1.47059	ILMN_2130635	FOXRED2	FAD-dependent oxidoreductase domain containing 2
1525	1.19e-05	9.74e-05	343.43	223.34	0.649351	ILMN_1805590	LSM8	LSM8 homolog, U6 small nuclear RNA associated (S. cerevisiae)
1526	1.2e-05	9.82e-05	4077.23	9210.19	2.27273	ILMN_2117809	DUXAP3	double homeobox A pseudogene 3
1527	1.21e-05	9.89e-05	12901.77	6583.05	0.510204	ILMN_1718136	UQCRHL	ubiquinol-cytochrome c reductase hinge protein-like
1528	1.22e-05	9.96e-05	554.09	308.41	0.555556	ILMN_1696383	POP4	processing of precursor 4, ribonuclease P/MRP subunit (S. cerevisiae)
1529	1.22e-05	9.96e-05	1481.81	984.03	0.662252	ILMN_1678605	CDC123	cell division cycle 123
1530	1.23e-05	0.0001	272.09	190.07	0.699301	ILMN_2160160	SNORD36C	small nucleolar RNA, C/D box 36C
1531	1.23e-05	0.0001	183.85	274.53	1.49254	ILMN_1666819	PHLDB1	pleckstrin homology-like domain, family B, member 1
1532	1.23e-05	0.0001	477.19	313.12	0.657895	ILMN_1680378	RBM45	RNA binding motif protein 45
1533	1.24e-05	0.000101	314.14	497.85	1.5873	ILMN_2207393	CNOT3	CCR4-NOT transcription complex, subunit 3
1534	1.24e-05	0.000101	352.08	553.03	1.5625	ILMN_1771320	FLJ38717	FLJ38717 protein
1535	1.24e-05	0.000101	474.41	315.57	0.666667	ILMN_1802819	DEPDC1	DEP domain containing 1
1536	1.24e-05	0.000101	293.42	421.45	1.42857	ILMN_1671427	FBXW4	F-box and WD repeat domain containing 4
1537	1.24e-05	0.000101	166.4	242.35	1.44928	ILMN_1700042	TLN2	talin 2
1538	1.25e-05	0.000101	632.21	453.56	0.719424	ILMN_1710873	ZNF330	zinc finger protein 330
1539	1.26e-05	0.000102	832.47	1152.59	1.38889	ILMN_1681590	LARP1	La ribonucleoprotein domain family, member 1
1540	1.26e-05	0.000102	1050.12	1717.23	1.63934	ILMN_1808356	FAM3A	family with sequence similarity 3, member A
1541	1.27e-05	0.000103	712.19	464.89	0.653595	ILMN_2186597	RPP21	ribonuclease P/MRP 21kDa subunit
1542	1.27e-05	0.000103	244.16	168.73	0.689655	ILMN_1659843	DNAJC3	DnaJ (Hsp40) homolog, subfamily C, member 3
1543	1.27e-05	0.000103	208.14	290.99	1.38889	ILMN_1682738	SMAD3	SMAD family member 3
1544	1.27e-05	0.000103	453.42	616.63	1.35135	ILMN_1672504	PDXK	pyridoxal (pyridoxine, vitamin B6) kinase
1545	1.28e-05	0.000103	732.89	1042.03	1.42857	ILMN_1764764	MUM1	melanoma associated antigen (mutated) 1
1546	1.28e-05	0.000103	163.16	220.46	1.35135	ILMN_2128770	CDR2L	cerebellar degeneration-related protein 2-like
1547	1.28e-05	0.000103	1212.35	822.52	0.680272	ILMN_1803348	EHBP1	EH domain binding protein 1
1548	1.28e-05	0.000103	6809.52	16744.84	2.43902	ILMN_1798581	MCM8	minichromosome maintenance complex component 8
1549	1.28e-05	0.000103	1362.32	1985.92	1.44928	ILMN_1656628	WDR4	WD repeat domain 4
1550	1.28e-05	0.000103	767.21	1073.7	1.40845	ILMN_1670218	EXOSC6	exosome component 6
1551	1.28e-05	0.000103	236.03	410.89	1.75439	ILMN_1733107	NOC4L	nucleolar complex associated 4 homolog (S. cerevisiae)
1552	1.29e-05	0.000104	762.13	434.59	0.571429	ILMN_2339705	MED8	mediator complex subunit 8
1553	1.29e-05	0.000104	328.75	194.48	0.591716	ILMN_1655011	SERF1B	small EDRK-rich factor 1B (centromeric)
1554	1.3e-05	0.000104	927.14	640.25	0.689655	ILMN_2062112	ZC3H15	zinc finger CCCH-type containing 15
1555	1.3e-05	0.000104	661.38	969.45	1.47059	ILMN_1723895	GTF3C5	general transcription factor IIIC, polypeptide 5, 63kDa
1556	1.3e-05	0.000104	274.55	412	1.49254	ILMN_1779228	CDH2	cadherin 2, type 1, N-cadherin (neuronal)
1557	1.3e-05	0.000104	15110.12	21752.95	1.44928	ILMN_1668460	PRTN3	proteinase 3
1558	1.3e-05	0.000104	544.35	999.53	1.85185	ILMN_1749466	VAT1L	vesicle amine transport 1-like
1559	1.32e-05	0.000106	266.46	372.41	1.38889	ILMN_1810275	SLC7A7	solute carrier family 7 (amino acid transporter light chain, y+L system), member 7
1560	1.33e-05	0.000106	1745.92	1002.74	0.574713	ILMN_2336781	SOD2	superoxide dismutase 2, mitochondrial
1561	1.33e-05	0.000106	245.1	338.47	1.38889	ILMN_1745148	ZNFX1	zinc finger, NFX1-type containing 1
1562	1.34e-05	0.000107	945.08	589.55	0.625	ILMN_1778611	GBAS	glioblastoma amplified sequence
1563	1.34e-05	0.000107	826.92	399.37	0.483092	ILMN_2123743	FCER1G	Fc fragment of IgE, high affinity I, receptor for; gamma polypeptide
1564	1.34e-05	0.000107	2237.74	1536.67	0.684932	ILMN_1793118	TAX1BP1	Tax1 (human T-cell leukemia virus type I) binding protein 1
1565	1.34e-05	0.000107	227.34	134.7	0.591716	ILMN_3241021	RNY4	RNA, Ro-associated Y4
1566	1.35e-05	0.000107	1364.1	773.19	0.568182	ILMN_1723007	ZCCHC9	zinc finger, CCHC domain containing 9
1567	1.35e-05	0.000107	385.4	239.22	0.621118	ILMN_1775759	NRAS	neuroblastoma RAS viral (v-ras) oncogene homolog
1568	1.35e-05	0.000107	309.39	441.7	1.42857	ILMN_1764571	ARHGAP23	Rho GTPase activating protein 23
1569	1.35e-05	0.000107	4346.66	9529.7	2.17391	ILMN_2230162	FLJ44124	uncharacterized LOC641737
1570	1.35e-05	0.000107	733.7	448.65	0.609756	ILMN_1733191	CCDC26	coiled-coil domain containing 26
1571	1.35e-05	0.000107	134.21	216.65	1.6129	ILMN_1679798	TLR9	toll-like receptor 9
1572	1.36e-05	0.000108	238.8	381.52	1.5873	ILMN_3288755	LOC646808	L antigen family, member 3 pseudogene
1573	1.36e-05	0.000108	3423.91	4947.29	1.44928	ILMN_1810467	PPP2R1A	protein phosphatase 2, regulatory subunit A, alpha
1574	1.36e-05	0.000108	1536.4	2222.29	1.44928	ILMN_2411282	QSOX1	quiescin Q6 sulfhydryl oxidase 1
1575	1.36e-05	0.000108	3184.9	1909.76	0.598802	ILMN_2110281	UFC1	ubiquitin-fold modifier conjugating enzyme 1
1576	1.37e-05	0.000108	692.28	450.79	0.649351	ILMN_1747857	SMARCE1	SWI/SNF related, matrix associated, actin dependent regulator of chromatin, subfamily e, member 1
1577	1.37e-05	0.000108	767.2	411.41	0.537634	ILMN_1781457	TIPRL	TOR signaling pathway regulator
1578	1.37e-05	0.000108	189.41	268.78	1.42857	ILMN_1815635	C9orf62	chromosome 9 open reading frame 62
1579	1.37e-05	0.000108	1046.8	1570.5	1.49254	ILMN_1786601	PLAGL2	pleiomorphic adenoma gene-like 2
1580	1.38e-05	0.000109	381.47	614.33	1.6129	ILMN_1792389	RNF165	ring finger protein 165
1581	1.38e-05	0.000109	5364.19	7337.26	1.36986	ILMN_2378952	GPX4	glutathione peroxidase 4
1582	1.38e-05	0.000109	711.5	1186.82	1.66667	ILMN_1756204	RPS6KA4	ribosomal protein S6 kinase, 90kDa, polypeptide 4
1583	1.39e-05	0.00011	589.73	383.55	0.649351	ILMN_2086095	ID2	inhibitor of DNA binding 2, dominant negative helix-loop-helix protein
1584	1.39e-05	0.00011	464.54	333.88	0.719424	ILMN_1761490	ZNF75D	zinc finger protein 75D
1585	1.4e-05	0.00011	1226.78	644.71	0.526316	ILMN_1736888	SAR1B	secretion associated, Ras related GTPase 1B
1586	1.4e-05	0.00011	2515.84	1146.53	0.456621	ILMN_1783636	COX6A1	cytochrome c oxidase subunit VIa polypeptide 1
1587	1.4e-05	0.00011	212.71	321.93	1.51515	ILMN_1691290	CELSR3	cadherin, EGF LAG seven-pass G-type receptor 3
1588	1.4e-05	0.00011	10831.97	15982.87	1.47059	ILMN_1666385	CALM3	calmodulin 3 (phosphorylase kinase, delta)
1589	1.4e-05	0.00011	2357.31	3494.14	1.49254	ILMN_1759436	NOSIP	nitric oxide synthase interacting protein
1590	1.41e-05	0.000111	309.55	463.52	1.49254	ILMN_1805693	GMIP	GEM interacting protein
1591	1.41e-05	0.000111	5051.92	1786	0.353357	ILMN_2356284	PFDN5	prefoldin subunit 5
1592	1.42e-05	0.000111	4001.63	5899.25	1.47059	ILMN_1661264	SHMT2	serine hydroxymethyltransferase 2 (mitochondrial)
1593	1.42e-05	0.000111	603.93	857.88	1.42857	ILMN_1775744	MRPS16	mitochondrial ribosomal protein S16
1594	1.42e-05	0.000111	261.26	365.25	1.38889	ILMN_1791232	SPRED2	sprouty-related, EVH1 domain containing 2
1595	1.42e-05	0.000111	910.25	1579.58	1.72414	ILMN_1802611	SPEN	spen family transcriptional repressor
1596	1.43e-05	0.000112	1082.48	612.69	0.564972	ILMN_1773493	TIMM23	translocase of inner mitochondrial membrane 23 homolog (yeast)
1597	1.44e-05	0.000112	256.81	381.62	1.49254	ILMN_2392274	CD82	CD82 molecule
1598	1.44e-05	0.000112	424.42	226.29	0.531915	ILMN_1803647	FAM162A	family with sequence similarity 162, member A
1599	1.44e-05	0.000112	347.41	481.83	1.38889	ILMN_3273641	ATF6B	activating transcription factor 6 beta
1600	1.44e-05	0.000112	824.04	1323.38	1.6129	ILMN_1706779	LIG1	ligase I, DNA, ATP-dependent
1601	1.45e-05	0.000113	2000.51	3350.61	1.66667	ILMN_1752303	YY1AP1	YY1 associated protein 1
1602	1.45e-05	0.000113	251.16	185.38	0.740741	ILMN_1737611	VAMP1	vesicle-associated membrane protein 1 (synaptobrevin 1)
1603	1.45e-05	0.000113	401.01	565.14	1.40845	ILMN_2192620	DCAF15	DDB1 and CUL4 associated factor 15
1604	1.45e-05	0.000113	201.4	280.44	1.38889	ILMN_1782618	C9orf16	chromosome 9 open reading frame 16
1605	1.46e-05	0.000114	1273.36	2031.53	1.5873	ILMN_1725534	ACTN4	actinin, alpha 4
1606	1.46e-05	0.000114	196.08	285.57	1.44928	ILMN_1766346	ZNF512B	zinc finger protein 512B
1607	1.47e-05	0.000114	2012.1	1456.55	0.724638	ILMN_1768870	CAPZA2	capping protein (actin filament) muscle Z-line, alpha 2
1608	1.48e-05	0.000115	2761.01	3896.93	1.40845	ILMN_2393763	ARPC4	actin related protein 2/3 complex, subunit 4, 20kDa
1609	1.48e-05	0.000115	403.17	596.3	1.47059	ILMN_2396571	GPR108	G protein-coupled receptor 108
1610	1.49e-05	0.000115	330.47	466.58	1.40845	ILMN_1710427	VPS37B	vacuolar protein sorting 37 homolog B (S. cerevisiae)
1611	1.49e-05	0.000115	356.63	488.29	1.36986	ILMN_1688848	TMEM44	transmembrane protein 44
1612	1.49e-05	0.000115	551.16	830.76	1.51515	ILMN_1670899	FBN2	fibrillin 2
1613	1.49e-05	0.000115	780.37	1399.67	1.78571	ILMN_1803110	SF3B3	splicing factor 3b, subunit 3, 130kDa
1614	1.49e-05	0.000115	1397.41	701.85	0.502513	ILMN_1751234	C1GALT1C1	C1GALT1-specific chaperone 1
1615	1.5e-05	0.000116	501.34	717.26	1.42857	ILMN_2328813	DMAP1	DNA methyltransferase 1 associated protein 1
1616	1.5e-05	0.000116	916.39	1730.26	1.88679	ILMN_1793616	RNF38	ring finger protein 38
1617	1.51e-05	0.000117	513.29	751.65	1.47059	ILMN_2320336	CLK3	CDC-like kinase 3
1618	1.52e-05	0.000117	12243.58	3287.57	0.268817	ILMN_1696839	RPS27	ribosomal protein S27
1619	1.52e-05	0.000117	202.36	288.36	1.42857	ILMN_1701487	TAOK2	TAO kinase 2
1620	1.53e-05	0.000118	250.58	357.86	1.42857	ILMN_1751081	EHMT2	euchromatic histone-lysine N-methyltransferase 2
1621	1.53e-05	0.000118	992.32	611.77	0.617284	ILMN_1757384	RAN	RAN, member RAS oncogene family
1622	1.53e-05	0.000118	1492.9	1094.34	0.735294	ILMN_1773847	DYNC1I2	dynein, cytoplasmic 1, intermediate chain 2
1623	1.53e-05	0.000118	1860.34	2737.57	1.47059	ILMN_1695827	PPP1CA	protein phosphatase 1, catalytic subunit, alpha isozyme
1624	1.54e-05	0.000118	610.15	1033.58	1.69492	ILMN_1802706	IDH3G	isocitrate dehydrogenase 3 (NAD+) gamma
1625	1.55e-05	0.000119	211.1	294.71	1.38889	ILMN_1657810	PPM1M	protein phosphatase, Mg2+/Mn2+ dependent, 1M
1626	1.55e-05	0.000119	1140.07	1652.45	1.44928	ILMN_1672878	ABR	active BCR-related
1627	1.56e-05	0.00012	331.33	223.24	0.675676	ILMN_1684042	BET1	Bet1 golgi vesicular membrane trafficking protein
1628	1.56e-05	0.00012	949.01	1612.99	1.69492	ILMN_1712687	PAK2	p21 protein (Cdc42/Rac)-activated kinase 2
1629	1.57e-05	0.00012	277.29	430.36	1.5625	ILMN_1803429	CD44	CD44 molecule (Indian blood group)
1630	1.57e-05	0.00012	1064.75	1621.43	1.51515	ILMN_1733176	LIMS1	LIM and senescent cell antigen-like domains 1
1631	1.57e-05	0.00012	233.88	364.03	1.5625	ILMN_1659255	RP2	retinitis pigmentosa 2 (X-linked recessive)
1632	1.58e-05	0.000121	1079.36	1474.98	1.36986	ILMN_2300970	ETFB	electron-transfer-flavoprotein, beta polypeptide
1633	1.59e-05	0.000122	458.86	307.39	0.671141	ILMN_1801378	COQ3	coenzyme Q3 methyltransferase
1634	1.6e-05	0.000122	504.89	768.13	1.51515	ILMN_1739222	ETV5	ets variant 5
1635	1.61e-05	0.000123	1271.04	592.22	0.465116	ILMN_1663220	MRPL22	mitochondrial ribosomal protein L22
1636	1.61e-05	0.000123	204.4	309.29	1.51515	ILMN_1670666	RAB12	RAB12, member RAS oncogene family
1637	1.61e-05	0.000123	152.62	208.61	1.36986	ILMN_1733811	JUP	junction plakoglobin
1638	1.61e-05	0.000123	427.93	297.31	0.694444	ILMN_1671442	WDR43	WD repeat domain 43
1639	1.61e-05	0.000123	1115.74	1935.16	1.72414	ILMN_1801348	GOT2	glutamic-oxaloacetic transaminase 2, mitochondrial
1640	1.61e-05	0.000123	183.13	277.54	1.51515	ILMN_1668748	MED15	mediator complex subunit 15
1641	1.62e-05	0.000123	160.41	220.76	1.36986	ILMN_1809607	PPIF	peptidylprolyl isomerase F
1642	1.62e-05	0.000123	353.78	230.53	0.653595	ILMN_2412564	NCBP2	nuclear cap binding protein subunit 2, 20kDa
1643	1.63e-05	0.000124	308.75	215.78	0.699301	ILMN_1720771	STX11	syntaxin 11
1644	1.65e-05	0.000125	142.03	229.2	1.6129	ILMN_1682399	CLOCK	clock circadian regulator
1645	1.66e-05	0.000126	656.46	958.78	1.47059	ILMN_1669508	PAF1	Paf1, RNA polymerase II associated factor, homolog (S. cerevisiae)
1646	1.66e-05	0.000126	340.58	472.89	1.38889	ILMN_2075065	FADS2	fatty acid desaturase 2
1647	1.66e-05	0.000126	248.77	180.3	0.724638	ILMN_3307659	SFT2D2	SFT2 domain containing 2
1648	1.68e-05	0.000127	189.5	295.66	1.5625	ILMN_1751171	IRF2BP1	interferon regulatory factor 2 binding protein 1
1649	1.68e-05	0.000127	449.92	649.55	1.44928	ILMN_1781983	AP1B1	adaptor-related protein complex 1, beta 1 subunit
1650	1.69e-05	0.000128	1116.43	730.11	0.653595	ILMN_1763265	CHMP1B	charged multivesicular body protein 1B
1651	1.69e-05	0.000128	368.99	521.54	1.40845	ILMN_1677376	CHD7	chromodomain helicase DNA binding protein 7
1652	1.7e-05	0.000128	416.54	579.6	1.38889	ILMN_1652762	HIC2	hypermethylated in cancer 2
1653	1.7e-05	0.000128	2077.07	3104.24	1.49254	ILMN_2347068	MKNK2	MAP kinase interacting serine/threonine kinase 2
1654	1.7e-05	0.000128	223.58	340.84	1.51515	ILMN_2073592	CAND2	cullin-associated and neddylation-dissociated 2 (putative)
1655	1.71e-05	0.000129	2280.55	1255.71	0.549451	ILMN_1798485	ATP6V1E1	ATPase, H+ transporting, lysosomal 31kDa, V1 subunit E1
1656	1.71e-05	0.000129	685.2	966.51	1.40845	ILMN_1688534	EIF2B5	eukaryotic translation initiation factor 2B, subunit 5 epsilon, 82kDa
1657	1.71e-05	0.000129	413.35	656.03	1.5873	ILMN_2368068	TCF20	transcription factor 20 (AR1)
1658	1.71e-05	0.000129	822.25	1188.02	1.44928	ILMN_1763264	MRPL2	mitochondrial ribosomal protein L2
1659	1.72e-05	0.000129	292.16	399.53	1.36986	ILMN_1668194	LMTK3	lemur tyrosine kinase 3
1660	1.72e-05	0.000129	213.75	295.52	1.38889	ILMN_1681456	FOXL2	forkhead box L2
1661	1.72e-05	0.000129	2271.2	3102.72	1.36986	ILMN_1674250	NCKAP1L	NCK-associated protein 1-like
1662	1.72e-05	0.000129	1017.39	1562.51	1.53846	ILMN_1713993	UBAC2	UBA domain containing 2
1663	1.73e-05	0.00013	1308.11	1981.36	1.51515	ILMN_1651347	SERTAD2	SERTA domain containing 2
1664	1.73e-05	0.00013	3360.29	2171.76	0.645161	ILMN_2086064	SNRPC	small nuclear ribonucleoprotein polypeptide C
1665	1.73e-05	0.00013	272.96	417.15	1.53846	ILMN_2358980	ILK	integrin-linked kinase
1666	1.73e-05	0.00013	1887.22	1281.7	0.680272	ILMN_1690524	VAMP7	vesicle-associated membrane protein 7
1667	1.74e-05	0.00013	2375.19	1690.38	0.70922	ILMN_1797522	DUSP3	dual specificity phosphatase 3
1668	1.74e-05	0.00013	454.42	317.19	0.699301	ILMN_1711069	YPEL5	yippee-like 5 (Drosophila)
1669	1.74e-05	0.00013	783.11	1478.86	1.88679	ILMN_1699226	UBR4	ubiquitin protein ligase E3 component n-recognin 4
1670	1.74e-05	0.00013	962.7	677.14	0.704225	ILMN_1714737	ASF1A	anti-silencing function 1A histone chaperone
1671	1.74e-05	0.00013	565.22	868.11	1.53846	ILMN_1714327	SETD1A	SET domain containing 1A
1672	1.75e-05	0.00013	1773.2	944.41	0.531915	ILMN_1726391	MRPL39	mitochondrial ribosomal protein L39
1673	1.75e-05	0.00013	732.75	455.33	0.621118	ILMN_1708147	TBPL1	TBP-like 1
1674	1.75e-05	0.00013	209.52	132.75	0.632911	ILMN_3280312	LOC727947	ubiquinol-cytochrome c reductase binding protein pseudogene
1675	1.75e-05	0.00013	257.28	375.1	1.44928	ILMN_1807600	NPLOC4	nuclear protein localization 4 homolog (S. cerevisiae)
1676	1.76e-05	0.000131	383.19	275.32	0.719424	ILMN_1772603	LOC644172	mitogen-activated protein kinase 8 interacting protein 1 pseudogene
1677	1.76e-05	0.000131	532.39	371.35	0.699301	ILMN_1687922	RP9	retinitis pigmentosa 9 (autosomal dominant)
1678	1.76e-05	0.000131	234.08	362.8	1.53846	ILMN_2339028	PKD1	polycystic kidney disease 1 (autosomal dominant)
1679	1.76e-05	0.000131	1616.85	827.26	0.512821	ILMN_3244248	TMEM14D	transmembrane protein 14D (pseudogene)
1680	1.77e-05	0.000131	1409.22	880.47	0.625	ILMN_1734696	FRG1	FSHD region gene 1
1681	1.77e-05	0.000131	605.64	1010.86	1.66667	ILMN_1736623	NCKIPSD	NCK interacting protein with SH3 domain
1682	1.77e-05	0.000131	319.96	426.9	1.33333	ILMN_1814022	NR1H3	nuclear receptor subfamily 1, group H, member 3
1683	1.78e-05	0.000132	565.81	880.02	1.5625	ILMN_1751425	ERMP1	endoplasmic reticulum metallopeptidase 1
1684	1.79e-05	0.000132	1187.44	1960.49	1.63934	ILMN_2126344	SEC16A	SEC16 homolog A (S. cerevisiae)
1685	1.79e-05	0.000132	1198.5	1886.6	1.5625	ILMN_1679919	ASCC2	activating signal cointegrator 1 complex subunit 2
1686	1.79e-05	0.000132	795.91	1249.83	1.5625	ILMN_1722059	SAFB	scaffold attachment factor B
1687	1.79e-05	0.000132	3209.51	2189.04	0.680272	ILMN_1770020	PPIL3	peptidylprolyl isomerase (cyclophilin)-like 3
1688	1.8e-05	0.000133	2888.99	3992.01	1.38889	ILMN_1736256	CALR	calreticulin
1689	1.8e-05	0.000133	956.55	695.63	0.724638	ILMN_1737988	PRNP	prion protein
1690	1.8e-05	0.000133	1857.39	2811.71	1.51515	ILMN_1718023	APEH	acylaminoacyl-peptide hydrolase
1691	1.8e-05	0.000133	736.72	486.78	0.662252	ILMN_1749244	LYRM1	LYR motif containing 1
1692	1.8e-05	0.000133	324.98	524.46	1.6129	ILMN_1704571	FAM53B	family with sequence similarity 53, member B
1693	1.8e-05	0.000133	297.11	413.41	1.38889	ILMN_1796968	INTS5	integrator complex subunit 5
1694	1.81e-05	0.000133	337.04	505.61	1.49254	ILMN_1675709	ARFGAP1	ADP-ribosylation factor GTPase activating protein 1
1695	1.82e-05	0.000134	453.42	621.74	1.36986	ILMN_1724194	NPEPL1	aminopeptidase-like 1
1696	1.83e-05	0.000135	554.11	363.81	0.657895	ILMN_1700159	NIPSNAP3A	nipsnap homolog 3A (C. elegans)
1697	1.83e-05	0.000135	316.85	430.96	1.35135	ILMN_1712887	SLC10A3	solute carrier family 10, member 3
1698	1.83e-05	0.000135	274.79	440.63	1.6129	ILMN_1765493	SHKBP1	SH3KBP1 binding protein 1
1699	1.84e-05	0.000135	2647.85	3877.08	1.47059	ILMN_2201580	GSTM2	glutathione S-transferase mu 2 (muscle)
1700	1.84e-05	0.000135	1289.17	2121.99	1.63934	ILMN_1787762	HEATR1	HEAT repeat containing 1
1701	1.84e-05	0.000135	190.67	264.88	1.38889	ILMN_1684183	RAD9A	RAD9 homolog A (S. pombe)
1702	1.85e-05	0.000136	216.53	310.21	1.42857	ILMN_1667060	HSF1	heat shock transcription factor 1
1703	1.86e-05	0.000136	2838.44	5998.45	2.12766	ILMN_1730678	ANKRD30B	ankyrin repeat domain 30B
1704	1.86e-05	0.000136	1392.69	796.21	0.571429	ILMN_3236945	PTPMT1	protein tyrosine phosphatase, mitochondrial 1
1705	1.86e-05	0.000136	625.63	453.43	0.724638	ILMN_1729179	SPATA5L1	spermatogenesis associated 5-like 1
1706	1.87e-05	0.000137	208.8	299.24	1.42857	ILMN_2394381	CLN3	ceroid-lipofuscinosis, neuronal 3
1707	1.87e-05	0.000137	391.9	616.1	1.5625	ILMN_1757882	PPP1R16A	protein phosphatase 1, regulatory subunit 16A
1708	1.88e-05	0.000137	605.94	413.24	0.680272	ILMN_2383306	GPATCH4	G patch domain containing 4
1709	1.88e-05	0.000137	211.08	284.96	1.35135	ILMN_1730799	PHF12	PHD finger protein 12
1710	1.89e-05	0.000138	4310.34	2423.19	0.561798	ILMN_1658464	GTF3A	general transcription factor IIIA
1711	1.9e-05	0.000139	326.45	234.29	0.719424	ILMN_2212763	ICAM3	intercellular adhesion molecule 3
1712	1.9e-05	0.000139	1028.25	627.61	0.609756	ILMN_1768050	SCOC	short coiled-coil protein
1713	1.91e-05	0.000139	466.15	334.98	0.719424	ILMN_1729294	RNF130	ring finger protein 130
1714	1.91e-05	0.000139	904.81	581.62	0.641026	ILMN_2104784	FKBP3	FK506 binding protein 3, 25kDa
1715	1.91e-05	0.000139	954.1	615.83	0.645161	ILMN_1782504	MTERFD1	MTERF domain containing 1
1716	1.92e-05	0.00014	1281.1	828.62	0.645161	ILMN_1797318	HSPA14	heat shock 70kDa protein 14
1717	1.92e-05	0.00014	1313.92	811.3	0.617284	ILMN_1791093	PPHLN1	periphilin 1
1718	1.92e-05	0.00014	500.14	743.54	1.49254	ILMN_1766000	PM20D2	peptidase M20 domain containing 2
1719	1.93e-05	0.00014	211.67	155.45	0.735294	ILMN_1669210	SNORD16	small nucleolar RNA, C/D box 16
1720	1.93e-05	0.00014	179.33	252.55	1.40845	ILMN_1806275	ADAT3	adenosine deaminase, tRNA-specific 3
1721	1.93e-05	0.00014	285.21	194.29	0.680272	ILMN_1665192	NUDT6	nudix (nucleoside diphosphate linked moiety X)-type motif 6
1722	1.93e-05	0.00014	704.46	422.12	0.598802	ILMN_1689704	TMEM5	transmembrane protein 5
1723	1.95e-05	0.000141	697.11	395.09	0.568182	ILMN_1707631	MED10	mediator complex subunit 10
1724	1.98e-05	0.000143	1076.62	784.29	0.729927	ILMN_1753342	SAT1	spermidine/spermine N1-acetyltransferase 1
1725	1.98e-05	0.000143	805.15	1118.79	1.38889	ILMN_2410771	KEAP1	kelch-like ECH-associated protein 1
1726	1.98e-05	0.000143	2842.99	5834.36	2.04082	ILMN_3235221	LOC644936	actin, beta pseudogene
1727	1.99e-05	0.000144	1035.43	1563.85	1.51515	ILMN_1679401	TRPM4	transient receptor potential cation channel, subfamily M, member 4
1728	1.99e-05	0.000144	322.54	477.04	1.47059	ILMN_1690523	LRRC20	leucine rich repeat containing 20
1729	2e-05	0.000144	354.42	257.88	0.729927	ILMN_1718034	LOC441454	prothymosin, alpha pseudogene
1730	2e-05	0.000144	1095.48	682.16	0.621118	ILMN_3292163	LOC391532	peptidylprolyl isomerase A (cyclophilin A) pseudogene
1731	2e-05	0.000144	1041.55	526.36	0.505051	ILMN_2094166	CHMP5	charged multivesicular body protein 5
1732	2.01e-05	0.000145	2674.38	1607.22	0.60241	ILMN_1721457	RANBP1	RAN binding protein 1
1733	2.02e-05	0.000145	2842.84	833.48	0.293255	ILMN_2399893	RPS24	ribosomal protein S24
1734	2.02e-05	0.000145	247.83	177.4	0.714286	ILMN_3271179	LOC100128775	neural precursor cell expressed, developmentally down-regulated 8 pseudogene
1735	2.02e-05	0.000145	412.52	722.49	1.75439	ILMN_3244803	RAD54L2	RAD54-like 2 (S. cerevisiae)
1736	2.03e-05	0.000146	346.54	488.63	1.40845	ILMN_1666976	PLD3	phospholipase D family, member 3
1737	2.03e-05	0.000146	154.32	214.84	1.38889	ILMN_2389876	TGFB1I1	transforming growth factor beta 1 induced transcript 1
1738	2.04e-05	0.000146	4284.61	2767.82	0.645161	ILMN_1768127	EBNA1BP2	EBNA1 binding protein 2
1739	2.04e-05	0.000146	895.05	528.92	0.591716	ILMN_1712413	RPL39L	ribosomal protein L39-like
1740	2.05e-05	0.000147	465.72	661.1	1.42857	ILMN_1746704	TRIM8	tripartite motif containing 8
1741	2.05e-05	0.000147	1066.18	588.9	0.552486	ILMN_2130838	UTP11L	UTP11-like, U3 small nucleolar ribonucleoprotein (yeast)
1742	2.05e-05	0.000147	183.72	247.94	1.35135	ILMN_1776519	RAP1GAP	RAP1 GTPase activating protein
1743	2.05e-05	0.000147	685.29	463.78	0.675676	ILMN_1701512	KIAA0391	KIAA0391
1744	2.05e-05	0.000147	3849.99	8928.03	2.32558	ILMN_2330495	OCIAD1	OCIA domain containing 1
1745	2.06e-05	0.000147	145.52	197.84	1.35135	ILMN_1812618	ARAP3	ArfGAP with RhoGAP domain, ankyrin repeat and PH domain 3
1746	2.09e-05	0.000149	164.71	221.4	1.35135	ILMN_2299221	RABGGTA	Rab geranylgeranyltransferase, alpha subunit
1747	2.1e-05	0.00015	2732.23	1824.39	0.666667	ILMN_1803853	NOL7	nucleolar protein 7, 27kDa
1748	2.11e-05	0.000151	274.85	385.15	1.40845	ILMN_1731609	CHMP6	charged multivesicular body protein 6
1749	2.12e-05	0.000151	2265.21	3696.1	1.63934	ILMN_2294762	AMY1A	amylase, alpha 1A (salivary)
1750	2.12e-05	0.000151	363.49	250.44	0.689655	ILMN_1685930	DNAJC24	DnaJ (Hsp40) homolog, subfamily C, member 24
1751	2.14e-05	0.000152	8268.53	2496.96	0.302115	ILMN_1680314	TXN	thioredoxin
1752	2.14e-05	0.000152	424.22	644.01	1.51515	ILMN_1727567	OLIG2	oligodendrocyte lineage transcription factor 2
1753	2.14e-05	0.000152	705.79	1081.48	1.53846	ILMN_1652505	APEX2	APEX nuclease (apurinic/apyrimidinic endonuclease) 2
1754	2.14e-05	0.000152	3877.32	5879.67	1.51515	ILMN_1806867	PPM1G	protein phosphatase, Mg2+/Mn2+ dependent, 1G
1755	2.15e-05	0.000153	497.32	746.36	1.49254	ILMN_1774547	MPRIP	myosin phosphatase Rho interacting protein
1756	2.15e-05	0.000153	362.62	540.65	1.49254	ILMN_1656372	PES1	pescadillo ribosomal biogenesis factor 1
1757	2.17e-05	0.000154	863.92	1334.42	1.53846	ILMN_1787885	NUDT18	nudix (nucleoside diphosphate linked moiety X)-type motif 18
1758	2.17e-05	0.000154	226.64	316.97	1.40845	ILMN_2323944	FAM110A	family with sequence similarity 110, member A
1759	2.18e-05	0.000155	4934.28	2944.99	0.595238	ILMN_1814156	PSMB7	proteasome (prosome, macropain) subunit, beta type, 7
1760	2.2e-05	0.000156	749.51	1183.1	1.5873	ILMN_1698463	ILF3	interleukin enhancer binding factor 3, 90kDa
1761	2.21e-05	0.000157	1143.58	1763.15	1.53846	ILMN_1712755	LRRC41	leucine rich repeat containing 41
1762	2.21e-05	0.000157	11772.19	7942.42	0.675676	ILMN_2391765	C6orf48	chromosome 6 open reading frame 48
1763	2.22e-05	0.000157	256.97	357.68	1.38889	ILMN_1708743	NT5DC2	5'-nucleotidase domain containing 2
1764	2.24e-05	0.000159	291.4	404.89	1.38889	ILMN_1673769	KCNG1	potassium voltage-gated channel, subfamily G, member 1
1765	2.27e-05	0.00016	361.4	687.44	1.88679	ILMN_2233050	PLA2G2D	phospholipase A2, group IID
1766	2.27e-05	0.00016	1055.68	1554.99	1.47059	ILMN_1699856	RALGDS	ral guanine nucleotide dissociation stimulator
1767	2.27e-05	0.00016	247.42	184.07	0.746269	ILMN_1784040	NAPSA	napsin A aspartic peptidase
1768	2.27e-05	0.00016	1678.47	905.31	0.540541	ILMN_1666305	CDKN3	cyclin-dependent kinase inhibitor 3
1769	2.29e-05	0.000162	404.72	561.99	1.38889	ILMN_2137464	DVL3	dishevelled segment polarity protein 3
1770	2.33e-05	0.000164	3114.98	4239.77	1.36986	ILMN_1653115	ECH1	enoyl CoA hydratase 1, peroxisomal
1771	2.33e-05	0.000164	242.86	172.04	0.70922	ILMN_1651354	SPP1	secreted phosphoprotein 1
1772	2.33e-05	0.000164	305.43	460.67	1.51515	ILMN_2406410	RHBDD2	rhomboid domain containing 2
1773	2.35e-05	0.000165	354.93	590.77	1.66667	ILMN_2327994	AZIN1	antizyme inhibitor 1
1774	2.35e-05	0.000165	319.87	448.48	1.40845	ILMN_2352326	COASY	CoA synthase
1775	2.35e-05	0.000165	3196.97	4750.78	1.49254	ILMN_1799725	DOCK2	dedicator of cytokinesis 2
1776	2.38e-05	0.000167	658.28	410.14	0.621118	ILMN_1813207	MRPS9	mitochondrial ribosomal protein S9
1777	2.38e-05	0.000167	1261.16	873.41	0.694444	ILMN_2414325	TNFAIP8	tumor necrosis factor, alpha-induced protein 8
1778	2.39e-05	0.000168	233.09	353.65	1.51515	ILMN_1692539	SH3BP1	SH3-domain binding protein 1
1779	2.39e-05	0.000168	203.56	147.95	0.724638	ILMN_2217630	CDKL3	cyclin-dependent kinase-like 3
1780	2.39e-05	0.000168	895.88	631.81	0.704225	ILMN_2302118	CCDC50	coiled-coil domain containing 50
1781	2.4e-05	0.000168	1188.51	1790.37	1.51515	ILMN_1763540	PSME4	proteasome (prosome, macropain) activator subunit 4
1782	2.41e-05	0.000169	291	398.2	1.36986	ILMN_1683096	ASB1	ankyrin repeat and SOCS box containing 1
1783	2.41e-05	0.000169	310.39	219.22	0.704225	ILMN_1778951	C6orf203	chromosome 6 open reading frame 203
1784	2.41e-05	0.000169	995.58	1413.66	1.42857	ILMN_1718706	ERAL1	Era-like 12S mitochondrial rRNA chaperone 1
1785	2.41e-05	0.000169	1048.54	1523.26	1.44928	ILMN_1742382	RIMS3	regulating synaptic membrane exocytosis 3
1786	2.42e-05	0.000169	176.43	256.28	1.44928	ILMN_1703558	FHL3	four and a half LIM domains 3
1787	2.43e-05	0.00017	656.24	388.06	0.591716	ILMN_1674343	NXF3	nuclear RNA export factor 3
1788	2.43e-05	0.00017	558.65	777.26	1.38889	ILMN_1711227	GMDS	GDP-mannose 4,6-dehydratase
1789	2.45e-05	0.000171	5800.4	3690.24	0.636943	ILMN_1744713	PARK7	parkinson protein 7
1790	2.46e-05	0.000171	10085.72	16908.06	1.66667	ILMN_2235785	KCNH6	potassium voltage-gated channel, subfamily H (eag-related), member 6
1791	2.46e-05	0.000171	1299.08	1848.1	1.42857	ILMN_2058251	VIM	vimentin
1792	2.46e-05	0.000171	2506.47	3815.44	1.51515	ILMN_1655163	STK24	serine/threonine kinase 24
1793	2.47e-05	0.000172	415.2	243.36	0.584795	ILMN_1811836	DYNC2LI1	dynein, cytoplasmic 2, light intermediate chain 1
1794	2.48e-05	0.000172	2717.82	1748.22	0.645161	ILMN_1789751	MFSD1	major facilitator superfamily domain containing 1
1795	2.48e-05	0.000172	529.08	332.01	0.628931	ILMN_2339748	RNF13	ring finger protein 13
1796	2.48e-05	0.000172	1241.62	1840.65	1.49254	ILMN_1696485	HNRNPAB	heterogeneous nuclear ribonucleoprotein A/B
1797	2.48e-05	0.000172	495.2	811.57	1.63934	ILMN_1679880	THOC6	THO complex 6 homolog (Drosophila)
1798	2.49e-05	0.000173	591.15	374.73	0.632911	ILMN_1754421	NDUFAF1	NADH dehydrogenase (ubiquinone) complex I, assembly factor 1
1799	2.49e-05	0.000173	4747.13	2288.37	0.483092	ILMN_2069632	GTSF1	gametocyte specific factor 1
1800	2.5e-05	0.000173	461.15	752.21	1.63934	ILMN_1651438	ZFPM1	zinc finger protein, FOG family member 1
1801	2.5e-05	0.000173	16408.98	6315.01	0.384615	ILMN_2369785	SNRPD2	small nuclear ribonucleoprotein D2 polypeptide 16.5kDa
1802	2.5e-05	0.000173	603.69	879.75	1.44928	ILMN_1693664	POMGNT1	protein O-linked mannose N-acetylglucosaminyltransferase 1 (beta 1,2-)
1803	2.5e-05	0.000173	1193.04	1937.8	1.6129	ILMN_1753608	TMEM131	transmembrane protein 131
1804	2.51e-05	0.000174	318.13	463.44	1.44928	ILMN_1811624	THADA	thyroid adenoma associated
1805	2.51e-05	0.000174	696.86	974.54	1.38889	ILMN_1748894	GTPBP3	GTP binding protein 3 (mitochondrial)
1806	2.53e-05	0.000175	5168.25	3206.38	0.621118	ILMN_1807397	NDUFB5	NADH dehydrogenase (ubiquinone) 1 beta subcomplex, 5, 16kDa
1807	2.55e-05	0.000176	10552.02	2691.58	0.255102	ILMN_1731546	RPL26	ribosomal protein L26
1808	2.56e-05	0.000177	573.47	316.82	0.552486	ILMN_3286067	LOC391578	MAF1 homolog (S. cerevisiae) pseudogene
1809	2.58e-05	0.000178	3850.14	2655.57	0.689655	ILMN_2155998	PSMD6	proteasome (prosome, macropain) 26S subunit, non-ATPase, 6
1810	2.58e-05	0.000178	852.64	1321.33	1.53846	ILMN_1715173	RPS6KA1	ribosomal protein S6 kinase, 90kDa, polypeptide 1
1811	2.6e-05	0.000179	306.8	440.98	1.42857	ILMN_1765001	NAT6	N-acetyltransferase 6 (GCN5-related)
1812	2.6e-05	0.000179	2978.23	1500.6	0.505051	ILMN_1658992	DPM1	dolichyl-phosphate mannosyltransferase polypeptide 1, catalytic subunit
1813	2.61e-05	0.00018	214.75	154.35	0.719424	ILMN_1738407	ULBP1	UL16 binding protein 1
1814	2.61e-05	0.00018	387.77	600.79	1.53846	ILMN_1659058	PPP1R10	protein phosphatase 1, regulatory subunit 10
1815	2.63e-05	0.000181	213.65	293.66	1.36986	ILMN_1687626	ZDHHC24	zinc finger, DHHC-type containing 24
1816	2.63e-05	0.000181	2087.3	1242.6	0.595238	ILMN_3229467	LOC729217	emopamil binding protein-like pseudogene
1817	2.64e-05	0.000181	222.54	150.74	0.675676	ILMN_1659894	SLC25A26	solute carrier family 25 (S-adenosylmethionine carrier), member 26
1818	2.64e-05	0.000181	575.26	809.06	1.40845	ILMN_1680347	ZNF317	zinc finger protein 317
1819	2.65e-05	0.000182	348.67	240.56	0.689655	ILMN_1683992	OXSM	3-oxoacyl-ACP synthase, mitochondrial
1820	2.67e-05	0.000183	891.19	1219.67	1.36986	ILMN_1730077	RPUSD2	RNA pseudouridylate synthase domain containing 2
1821	2.67e-05	0.000183	8044.43	14223.23	1.75439	ILMN_2101885	TUBB	tubulin, beta class I
1822	2.67e-05	0.000183	3606.77	1989.37	0.552486	ILMN_1690392	COMMD3	COMM domain containing 3
1823	2.67e-05	0.000183	306.09	232.01	0.757576	ILMN_1699987	MANEA	mannosidase, endo-alpha
1824	2.67e-05	0.000183	1247.79	611.05	0.490196	ILMN_1679280	LOC643997	peptidylprolyl isomerase A (cyclophilin A) pseudogene
1825	2.68e-05	0.000183	1483.6	2181.61	1.47059	ILMN_1720829	ZFP36	ZFP36 ring finger protein
1826	2.69e-05	0.000184	229.17	166.8	0.729927	ILMN_2147424	SERPINB10	serpin peptidase inhibitor, clade B (ovalbumin), member 10
1827	2.71e-05	0.000185	606.08	841.46	1.38889	ILMN_1799815	XYLT2	xylosyltransferase II
1828	2.72e-05	0.000186	11721.2	15773.07	1.35135	ILMN_1807074	MIF	macrophage migration inhibitory factor (glycosylation-inhibiting factor)
1829	2.73e-05	0.000186	872.95	573.3	0.657895	ILMN_2225735	CRBN	cereblon
1830	2.73e-05	0.000186	362.87	547.04	1.51515	ILMN_2097790	C1orf86	chromosome 1 open reading frame 86
1831	2.73e-05	0.000186	272.71	380.89	1.38889	ILMN_2333865	DNAJB12	DnaJ (Hsp40) homolog, subfamily B, member 12
1832	2.74e-05	0.000186	870.62	413.23	0.473934	ILMN_1657632	ZMYM6	zinc finger, MYM-type 6
1833	2.74e-05	0.000186	836.23	561.64	0.671141	ILMN_2150019	SUCLA2	succinate-CoA ligase, ADP-forming, beta subunit
1834	2.74e-05	0.000186	674.63	485.5	0.719424	ILMN_1806809	ZNF189	zinc finger protein 189
1835	2.74e-05	0.000186	170.75	249.17	1.44928	ILMN_1796762	CCDC102A	coiled-coil domain containing 102A
1836	2.75e-05	0.000187	8120.54	11239.62	1.38889	ILMN_1683026	PSMB10	proteasome (prosome, macropain) subunit, beta type, 10
1837	2.76e-05	0.000188	1580.84	1020.42	0.645161	ILMN_1801941	C1orf50	chromosome 1 open reading frame 50
1838	2.76e-05	0.000188	1625.24	1158.5	0.714286	ILMN_1749829	DLGAP5	discs, large (Drosophila) homolog-associated protein 5
1839	2.77e-05	0.000188	1409.36	960.81	0.680272	ILMN_1703487	LMO4	LIM domain only 4
1840	2.79e-05	0.000189	583.86	364.18	0.625	ILMN_1757646	UFM1	ubiquitin-fold modifier 1
1841	2.79e-05	0.000189	1225.25	1684.54	1.36986	ILMN_1795383	RPUSD3	RNA pseudouridylate synthase domain containing 3
1842	2.8e-05	0.00019	806.28	1115.09	1.38889	ILMN_1759563	NRIP3	nuclear receptor interacting protein 3
1843	2.8e-05	0.00019	236.15	392.58	1.66667	ILMN_1800976	NFATC3	nuclear factor of activated T-cells, cytoplasmic, calcineurin-dependent 3
1844	2.81e-05	0.00019	618.51	854.98	1.38889	ILMN_1682864	SPSB3	splA/ryanodine receptor domain and SOCS box containing 3
1845	2.81e-05	0.00019	374.01	546.13	1.47059	ILMN_1750674	SDSL	serine dehydratase-like
1846	2.81e-05	0.00019	755.35	535.18	0.70922	ILMN_1652357	PDHX	pyruvate dehydrogenase complex, component X
1847	2.82e-05	0.000191	145.06	198.37	1.36986	ILMN_1694194	SCAF1	SR-related CTD-associated factor 1
1848	2.82e-05	0.000191	6494.91	4688.61	0.719424	ILMN_1724658	BNIP3	BCL2/adenovirus E1B 19kDa interacting protein 3
1849	2.83e-05	0.000191	201.09	300.92	1.49254	ILMN_1658619	WWC1	WW and C2 domain containing 1
1850	2.83e-05	0.000191	946.31	641.91	0.680272	ILMN_1767219	POLR1C	polymerase (RNA) I polypeptide C, 30kDa
1851	2.83e-05	0.000191	2237.05	3196.02	1.42857	ILMN_1740170	CHCHD10	coiled-coil-helix-coiled-coil-helix domain containing 10
1852	2.84e-05	0.000191	1263.44	1837.4	1.44928	ILMN_2228809	YWHAG	tyrosine 3-monooxygenase/tryptophan 5-monooxygenase activation protein, gamma
1853	2.85e-05	0.000192	353.81	529.9	1.49254	ILMN_1742872	UBA2	ubiquitin-like modifier activating enzyme 2
1854	2.86e-05	0.000193	4684.86	2205.2	0.471698	ILMN_1731619	DAD1	defender against cell death 1
1855	2.86e-05	0.000193	4510.65	2536.16	0.561798	ILMN_2333594	SUMO2	small ubiquitin-like modifier 2
1856	2.87e-05	0.000193	581.37	396.83	0.680272	ILMN_1703335	LACTB	lactamase, beta
1857	2.88e-05	0.000194	215.57	317.22	1.47059	ILMN_2405297	NOTCH2	notch 2
1858	2.88e-05	0.000194	208.92	149.86	0.719424	ILMN_2109197	EPB41L3	erythrocyte membrane protein band 4.1-like 3
1859	2.89e-05	0.000194	886.84	474.18	0.534759	ILMN_1718424	MRPS28	mitochondrial ribosomal protein S28
1860	2.89e-05	0.000194	263.51	384.43	1.44928	ILMN_1786396	ZZEF1	zinc finger, ZZ-type with EF-hand domain 1
1861	2.89e-05	0.000194	186.8	265.27	1.42857	ILMN_2153495	WNT7B	wingless-type MMTV integration site family, member 7B
1862	2.9e-05	0.000194	406.48	253.39	0.625	ILMN_1813682	MRPL53	mitochondrial ribosomal protein L53
1863	2.9e-05	0.000194	2059.37	3088.52	1.49254	ILMN_1772876	ZNF395	zinc finger protein 395
1864	2.91e-05	0.000195	780.93	1149.03	1.47059	ILMN_1754529	SPG7	spastic paraplegia 7 (pure and complicated autosomal recessive)
1865	2.93e-05	0.000196	778.89	1184.17	1.51515	ILMN_3241979	TMEM179B	transmembrane protein 179B
1866	2.94e-05	0.000197	3225.04	2324.03	0.719424	ILMN_1685480	TARS	threonyl-tRNA synthetase
1867	2.95e-05	0.000197	6042.68	1988.57	0.328947	ILMN_1776104	NDUFS5	NADH dehydrogenase (ubiquinone) Fe-S protein 5, 15kDa (NADH-coenzyme Q reductase)
1868	2.96e-05	0.000198	279.55	375.9	1.35135	ILMN_1711289	GYS1	glycogen synthase 1 (muscle)
1869	2.97e-05	0.000198	218.88	298.57	1.36986	ILMN_1745686	MFHAS1	malignant fibrous histiocytoma amplified sequence 1
1870	2.97e-05	0.000198	1221.57	647.88	0.529101	ILMN_1736054	SUB1	SUB1 homolog (S. cerevisiae)
1871	2.98e-05	0.000199	795.87	481.25	0.606061	ILMN_1670172	WDR33	WD repeat domain 33
1872	2.99e-05	0.000199	642.29	400.59	0.625	ILMN_1679727	CLK1	CDC-like kinase 1
1873	2.99e-05	0.000199	683.08	1053.36	1.53846	ILMN_2136177	CNOT6	CCR4-NOT transcription complex, subunit 6
1874	3.01e-05	0.0002	7629.43	13177.73	1.72414	ILMN_1663313	AMY1C	amylase, alpha 1C (salivary)
1875	3.01e-05	0.0002	264.97	188.86	0.714286	ILMN_1769290	TTC39B	tetratricopeptide repeat domain 39B
1876	3.01e-05	0.0002	792.88	1102.78	1.38889	ILMN_3251737	EEF1A1	eukaryotic translation elongation factor 1 alpha 1
1877	3.02e-05	0.000201	730.28	536.61	0.735294	ILMN_1725241	GSTK1	glutathione S-transferase kappa 1
1878	3.02e-05	0.000201	241.93	156.66	0.649351	ILMN_3255931	LOC100129297	uncharacterized LOC100129297
1879	3.02e-05	0.000201	304.44	494.83	1.6129	ILMN_1653220	PITPNM1	phosphatidylinositol transfer protein, membrane-associated 1
1880	3.04e-05	0.000202	187.07	140.76	0.75188	ILMN_2157441	HLA-DRA	major histocompatibility complex, class II, DR alpha
1881	3.04e-05	0.000202	627.93	827.13	1.31579	ILMN_2162989	TMEM189	transmembrane protein 189
1882	3.04e-05	0.000202	279.38	407.11	1.44928	ILMN_1739618	ZNF408	zinc finger protein 408
1883	3.05e-05	0.000202	314.28	419.43	1.33333	ILMN_1807016	LHX2	LIM homeobox 2
1884	3.06e-05	0.000203	616.97	869.09	1.40845	ILMN_1703650	TNIP1	TNFAIP3 interacting protein 1
1885	3.06e-05	0.000203	4644.29	6419.85	1.38889	ILMN_1802203	ARF1	ADP-ribosylation factor 1
1886	3.08e-05	0.000204	1419.72	2710.69	1.92308	ILMN_2222101	N4BP2	NEDD4 binding protein 2
1887	3.08e-05	0.000204	1220.58	1874.18	1.53846	ILMN_1715024	LSS	lanosterol synthase (2,3-oxidosqualene-lanosterol cyclase)
1888	3.1e-05	0.000205	8553.88	3930.42	0.458716	ILMN_1791332	ATP5O	ATP synthase, H+ transporting, mitochondrial F1 complex, O subunit
1889	3.1e-05	0.000205	387.84	266.93	0.689655	ILMN_1697642	BCAP29	B-cell receptor-associated protein 29
1890	3.1e-05	0.000205	165.79	257.72	1.5625	ILMN_1673073	WDR62	WD repeat domain 62
1891	3.1e-05	0.000205	848.42	1173.17	1.38889	ILMN_1724407	TACC3	transforming, acidic coiled-coil containing protein 3
1892	3.11e-05	0.000205	3023.33	7121.4	2.38095	ILMN_2249473	SPTLC1	serine palmitoyltransferase, long chain base subunit 1
1893	3.11e-05	0.000205	886.08	474.63	0.534759	ILMN_1781419	C11orf73	chromosome 11 open reading frame 73
1894	3.12e-05	0.000205	766.57	472.59	0.617284	ILMN_2288784	CCDC34	coiled-coil domain containing 34
1895	3.12e-05	0.000205	984.28	687.55	0.699301	ILMN_1697820	HINT2	histidine triad nucleotide binding protein 2
1896	3.12e-05	0.000205	210.76	290.06	1.36986	ILMN_1808299	IQSEC1	IQ motif and Sec7 domain 1
1897	3.14e-05	0.000207	631.27	360.07	0.571429	ILMN_1677483	EXOSC1	exosome component 1
1898	3.14e-05	0.000207	1337.32	834.63	0.625	ILMN_3237241	FAM32A	family with sequence similarity 32, member A
1899	3.15e-05	0.000207	686.91	1002.15	1.44928	ILMN_3245066	DENND4B	DENN/MADD domain containing 4B
1900	3.15e-05	0.000207	451.01	641.81	1.42857	ILMN_1810055	ITFG3	integrin alpha FG-GAP repeat containing 3
1901	3.16e-05	0.000207	393.44	568.29	1.44928	ILMN_2194009	ABCC4	ATP-binding cassette, sub-family C (CFTR/MRP), member 4
1902	3.16e-05	0.000207	590.3	406.39	0.689655	ILMN_1697906	WBP4	WW domain binding protein 4
1903	3.17e-05	0.000208	1261.04	1931.85	1.53846	ILMN_1739441	GANAB	glucosidase, alpha; neutral AB
1904	3.17e-05	0.000208	214.08	305.11	1.42857	ILMN_1780671	PLEKHG3	pleckstrin homology domain containing, family G (with RhoGef domain) member 3
1905	3.18e-05	0.000208	205.96	310.38	1.51515	ILMN_1690237	PCDHB19P	protocadherin beta 19 pseudogene
1906	3.18e-05	0.000208	697.96	994.13	1.42857	ILMN_1684217	AURKB	aurora kinase B
1907	3.19e-05	0.000209	1902.48	2560.15	1.35135	ILMN_3243705	PDXDC1	pyridoxal-dependent decarboxylase domain containing 1
1908	3.19e-05	0.000209	2051.14	1362.1	0.662252	ILMN_2053679	ACADM	acyl-CoA dehydrogenase, C-4 to C-12 straight chain
1909	3.2e-05	0.000209	1255.01	1968.22	1.5625	ILMN_2159453	STXBP2	syntaxin binding protein 2
1910	3.22e-05	0.00021	200	281.03	1.40845	ILMN_1794017	SERTAD1	SERTA domain containing 1
1911	3.22e-05	0.00021	5424.93	7616.1	1.40845	ILMN_1668369	CDC37	cell division cycle 37
1912	3.22e-05	0.00021	284.92	202.64	0.70922	ILMN_1717524	LIPT1	lipoyltransferase 1
1913	3.23e-05	0.000211	545.77	775.86	1.42857	ILMN_1716913	TRAPPC1	trafficking protein particle complex 1
1914	3.24e-05	0.000211	453.34	638.46	1.40845	ILMN_1755123	GBA	glucosidase, beta, acid
1915	3.25e-05	0.000212	689.13	1025.33	1.49254	ILMN_1802603	RFNG	RFNG O-fucosylpeptide 3-beta-N-acetylglucosaminyltransferase
1916	3.25e-05	0.000212	752.17	457.04	0.606061	ILMN_1694671	ZFAND2A	zinc finger, AN1-type domain 2A
1917	3.25e-05	0.000212	5177.72	7639.04	1.47059	ILMN_3269405	HNRNPM	heterogeneous nuclear ribonucleoprotein M
1918	3.26e-05	0.000212	547.59	827.38	1.51515	ILMN_1723486	HK2	hexokinase 2
1919	3.29e-05	0.000214	1171	737.4	0.628931	ILMN_1814650	TRAPPC4	trafficking protein particle complex 4
1920	3.3e-05	0.000215	346.95	556.57	1.6129	ILMN_1712035	TMEM115	transmembrane protein 115
1921	3.31e-05	0.000215	207.08	278.24	1.35135	ILMN_1802397	GNA11	guanine nucleotide binding protein (G protein), alpha 11 (Gq class)
1922	3.31e-05	0.000215	388.87	255.33	0.657895	ILMN_2343332	TAF9	TAF9 RNA polymerase II, TATA box binding protein (TBP)-associated factor, 32kDa
1923	3.31e-05	0.000215	356.21	256.5	0.719424	ILMN_1766613	ZNF121	zinc finger protein 121
1924	3.32e-05	0.000215	791.48	536.14	0.675676	ILMN_1758173	TMEM99	transmembrane protein 99
1925	3.33e-05	0.000216	326.93	234.37	0.719424	ILMN_1679188	ATP5S	ATP synthase, H+ transporting, mitochondrial Fo complex, subunit s (factor B)
1926	3.33e-05	0.000216	477.95	676.07	1.40845	ILMN_2374425	CCNE1	cyclin E1
1927	3.33e-05	0.000216	227.73	161.93	0.70922	ILMN_1783026	RNPC3	RNA-binding region (RNP1, RRM) containing 3
1928	3.34e-05	0.000216	411.17	267.97	0.653595	ILMN_1706015	FAM43A	family with sequence similarity 43, member A
1929	3.34e-05	0.000216	4275.78	6621.3	1.53846	ILMN_1760027	WAS	Wiskott-Aldrich syndrome
1930	3.35e-05	0.000217	268.95	373.14	1.38889	ILMN_1745784	ZNF324	zinc finger protein 324
1931	3.37e-05	0.000218	417.4	284.39	0.680272	ILMN_1711608	SSBP2	single-stranded DNA binding protein 2
1932	3.38e-05	0.000218	503.94	336.5	0.666667	ILMN_1728074	PHAX	phosphorylated adaptor for RNA export
1933	3.39e-05	0.000219	922.47	676.81	0.735294	ILMN_1675939	IFNGR1	interferon gamma receptor 1
1934	3.4e-05	0.000219	2490.01	1307.14	0.526316	ILMN_1660063	POLE4	polymerase (DNA-directed), epsilon 4, accessory subunit
1935	3.4e-05	0.000219	226.5	303.29	1.33333	ILMN_2385097	NDRG3	NDRG family member 3
1936	3.42e-05	0.00022	358.59	252.83	0.704225	ILMN_1681890	DYNLT3	dynein, light chain, Tctex-type 3
1937	3.42e-05	0.00022	474.27	288.32	0.609756	ILMN_1676523	CCDC91	coiled-coil domain containing 91
1938	3.43e-05	0.000221	2876.33	4025.41	1.40845	ILMN_2326713	CD151	CD151 molecule (Raph blood group)
1939	3.43e-05	0.000221	195	265.47	1.36986	ILMN_1656368	ALDH4A1	aldehyde dehydrogenase 4 family, member A1
1940	3.43e-05	0.000221	549.66	851.58	1.53846	ILMN_3245236	FBRS	fibrosin
1941	3.44e-05	0.000221	659.4	944.15	1.42857	ILMN_2356111	SLC41A3	solute carrier family 41, member 3
1942	3.44e-05	0.000221	1345.18	693.55	0.515464	ILMN_1670353	RAD51AP1	RAD51 associated protein 1
1943	3.45e-05	0.000221	5030.61	2471.46	0.490196	ILMN_1801913	PPIH	peptidylprolyl isomerase H (cyclophilin H)
1944	3.45e-05	0.000221	691.79	478.4	0.689655	ILMN_1722905	MRPS11	mitochondrial ribosomal protein S11
1945	3.45e-05	0.000221	630.04	828.79	1.31579	ILMN_2386355	CSNK2A1	casein kinase 2, alpha 1 polypeptide
1946	3.46e-05	0.000222	835.43	612.7	0.735294	ILMN_1730639	SLC22A15	solute carrier family 22, member 15
1947	3.46e-05	0.000222	253.09	353.28	1.38889	ILMN_1662587	PNPLA7	patatin-like phospholipase domain containing 7
1948	3.47e-05	0.000222	449.34	605.52	1.35135	ILMN_1751471	MLC1	megalencephalic leukoencephalopathy with subcortical cysts 1
1949	3.48e-05	0.000223	869.79	419.57	0.483092	ILMN_1765332	TIMM10	translocase of inner mitochondrial membrane 10 homolog (yeast)
1950	3.49e-05	0.000223	1042.61	1502.07	1.44928	ILMN_2145280	DEF6	differentially expressed in FDCP 6 homolog (mouse)
1951	3.49e-05	0.000223	424.34	300.36	0.70922	ILMN_1722156	RWDD2A	RWD domain containing 2A
1952	3.49e-05	0.000223	916.86	607.78	0.662252	ILMN_1715113	HARS2	histidyl-tRNA synthetase 2, mitochondrial
1953	3.5e-05	0.000224	458.09	724.17	1.5873	ILMN_1653039	LOC642934	uncharacterized LOC642934
1954	3.53e-05	0.000225	322.87	475.22	1.47059	ILMN_1768363	BAP1	BRCA1 associated protein-1 (ubiquitin carboxy-terminal hydrolase)
1955	3.53e-05	0.000225	4285.9	2321.45	0.540541	ILMN_2042771	PTTG1	pituitary tumor-transforming 1
1956	3.54e-05	0.000226	216.5	317.23	1.47059	ILMN_1798181	IRF7	interferon regulatory factor 7
1957	3.54e-05	0.000226	1580	945.93	0.598802	ILMN_3247462	GLRX3	glutaredoxin 3
1958	3.54e-05	0.000226	1524.51	2569.28	1.69492	ILMN_1741356	PRICKLE1	prickle homolog 1 (Drosophila)
1959	3.54e-05	0.000226	216.1	326.55	1.51515	ILMN_1707337	MSTO1	misato 1, mitochondrial distribution and morphology regulator
1960	3.59e-05	0.000229	566.05	801.16	1.40845	ILMN_1739259	UBE4A	ubiquitination factor E4A
1961	3.61e-05	0.00023	262.82	199.64	0.757576	ILMN_1708110	TMEM144	transmembrane protein 144
1962	3.62e-05	0.00023	15177.67	22294.41	1.47059	ILMN_1730867	AZU1	azurocidin 1
1963	3.62e-05	0.00023	384.98	522.83	1.35135	ILMN_2352042	MRPL4	mitochondrial ribosomal protein L4
1964	3.64e-05	0.000231	250.92	185.45	0.740741	ILMN_1668247	LTC4S	leukotriene C4 synthase
1965	3.67e-05	0.000233	555.22	780.36	1.40845	ILMN_1813625	TRIM25	tripartite motif containing 25
1966	3.68e-05	0.000233	307.24	465	1.51515	ILMN_2346769	FAM189B	family with sequence similarity 189, member B
1967	3.68e-05	0.000233	327.61	241.01	0.735294	ILMN_1670377	ZNF20	zinc finger protein 20
1968	3.68e-05	0.000233	614.55	394.57	0.641026	ILMN_1666269	CTSZ	cathepsin Z
1969	3.71e-05	0.000235	3517.9	2459.4	0.699301	ILMN_1792508	TMEM59	transmembrane protein 59
1970	3.71e-05	0.000235	3390.67	2113.4	0.625	ILMN_1713636	S100A6	S100 calcium binding protein A6
1971	3.78e-05	0.000239	517.84	694.44	1.33333	ILMN_2327346	SSBP4	single stranded DNA binding protein 4
1972	3.78e-05	0.000239	3272.98	5395.85	1.63934	ILMN_1674243	TFRC	transferrin receptor
1973	3.78e-05	0.000239	1057.86	678.43	0.641026	ILMN_1782444	YIPF4	Yip1 domain family, member 4
1974	3.8e-05	0.00024	187.77	245.97	1.31579	ILMN_3243457	ANKLE1	ankyrin repeat and LEM domain containing 1
1975	3.81e-05	0.000241	772.28	424.05	0.549451	ILMN_1722838	MRPL46	mitochondrial ribosomal protein L46
1976	3.81e-05	0.000241	688.29	511.87	0.746269	ILMN_2362245	HNRNPH2	heterogeneous nuclear ribonucleoprotein H2 (H')
1977	3.82e-05	0.000241	298.64	423.58	1.40845	ILMN_1712707	ABHD8	abhydrolase domain containing 8
1978	3.82e-05	0.000241	723.27	953.85	1.31579	ILMN_3235168	MUL1	mitochondrial E3 ubiquitin protein ligase 1
1979	3.83e-05	0.000241	2712.26	4816.49	1.78571	ILMN_1734602	SRRM2	serine/arginine repetitive matrix 2
1980	3.83e-05	0.000241	1071.55	1424.19	1.33333	ILMN_2415235	CSNK1E	casein kinase 1, epsilon
1981	3.83e-05	0.000241	506.21	345.33	0.680272	ILMN_1720114	GMNN	geminin, DNA replication inhibitor
1982	3.83e-05	0.000241	381.17	628.56	1.63934	ILMN_1811221	SLC5A8	solute carrier family 5 (sodium/monocarboxylate cotransporter), member 8
1983	3.85e-05	0.000242	1344.64	824.63	0.613497	ILMN_1776147	C21orf59	chromosome 21 open reading frame 59
1984	3.88e-05	0.000244	342.7	464.26	1.35135	ILMN_2348975	NASP	nuclear autoantigenic sperm protein (histone-binding)
1985	3.89e-05	0.000245	194.17	274.11	1.40845	ILMN_1769902	HSPBP1	HSPA (heat shock 70kDa) binding protein, cytoplasmic cochaperone 1
1986	3.9e-05	0.000245	331.47	488.7	1.47059	ILMN_1797184	PKN3	protein kinase N3
1987	3.91e-05	0.000246	1265.96	687.92	0.543478	ILMN_1778917	CDK7	cyclin-dependent kinase 7
1988	3.91e-05	0.000246	1484.9	2224.31	1.49254	ILMN_1714401	SNX27	sorting nexin family member 27
1989	3.92e-05	0.000246	384.26	528.74	1.36986	ILMN_1654861	ACO2	aconitase 2, mitochondrial
1990	3.93e-05	0.000246	1797.07	3178.38	1.75439	ILMN_2122511	CCBE1	collagen and calcium binding EGF domains 1
1991	3.93e-05	0.000246	2945.15	1401.06	0.47619	ILMN_1802027	MGST2	microsomal glutathione S-transferase 2
1992	3.94e-05	0.000247	579.12	395.26	0.680272	ILMN_2045994	SEPW1	selenoprotein W, 1
1993	3.94e-05	0.000247	149.47	199.18	1.33333	ILMN_1811258	RELB	v-rel avian reticuloendotheliosis viral oncogene homolog B
1994	3.94e-05	0.000247	773.97	510.04	0.657895	ILMN_2182704	BIRC2	baculoviral IAP repeat containing 2
1995	3.97e-05	0.000248	344.85	494.52	1.42857	ILMN_1700238	ZNF500	zinc finger protein 500
1996	3.98e-05	0.000249	770.65	510.08	0.662252	ILMN_1655329	RIOK2	RIO kinase 2
[truncated: 1,532 more rows]

## Sheet: GONH2  Transcripts Monocytes
Supplementary Dataset 2: Monocytes (THP1 cell line) gene expression after GONH2 incubation
	FC < 1
	FC >1
	Parametricp-value	FDR	Geom mean of intensities Controls	Geom mean of intensities GONH2	Fold Change	UniqueID	Symbol	Name
1	< 1e-07	< 1e-07	788.4	5013.42	6.25	ILMN_1686664	MT2A	metallothionein 2A
2	< 1e-07	< 1e-07	458.8	159.43	0.347222	ILMN_1732296	ID3	inhibitor of DNA binding 3, dominant negative helix-loop-helix protein
3	< 1e-07	< 1e-07	181.84	749.12	4.16667	ILMN_1702691	TNFAIP3	tumor necrosis factor, alpha-induced protein 3
4	< 1e-07	< 1e-07	198.38	608.54	3.0303	ILMN_1810191	PLA2G4C	phospholipase A2, group IVC (cytosolic, calcium-independent)
5	< 1e-07	< 1e-07	474.02	168.4	0.355872	ILMN_1664861	ID1	inhibitor of DNA binding 1, dominant negative helix-loop-helix protein
6	< 1e-07	< 1e-07	1299.08	3254.12	2.5	ILMN_2058251	VIM	vimentin
7	< 1e-07	< 1e-07	3295.55	9191.43	2.77778	ILMN_1691156	MT1A	metallothionein 1A
8	< 1e-07	< 1e-07	1805.96	5154.37	2.85714	ILMN_1775170	MT1X	metallothionein 1X
9	< 1e-07	< 1e-07	315.03	681.72	2.17391	ILMN_1652065	KCNMB1	potassium large conductance calcium-activated channel, subfamily M, beta member 1
10	< 1e-07	< 1e-07	351.9	752.63	2.12766	ILMN_2124802	MT1H	metallothionein 1H
11	< 1e-07	< 1e-07	121.41	628.02	5.26316	ILMN_1659960	IL4I1	interleukin 4 induced 1
12	< 1e-07	< 1e-07	3584.49	7306.58	2.04082	ILMN_1718766	MT1F	metallothionein 1F
13	< 1e-07	< 1e-07	149.47	280.99	1.88679	ILMN_1811258	RELB	v-rel avian reticuloendotheliosis viral oncogene homolog B
14	< 1e-07	< 1e-07	277.29	750.69	2.7027	ILMN_1803429	CD44	CD44 molecule (Indian blood group)
15	< 1e-07	< 1e-07	409.41	162.09	0.395257	ILMN_1719433	CD1D	CD1d molecule
16	< 1e-07	< 1e-07	221.03	490.24	2.22222	ILMN_2049766	NFE2L3	nuclear factor, erythroid 2-like 3
17	< 1e-07	< 1e-07	230.24	781.93	3.44828	ILMN_1662358	MX1	myxovirus (influenza virus) resistance 1, interferon-inducible protein p78 (mouse)
18	< 1e-07	< 1e-07	183.7	339.24	1.85185	ILMN_1771688	RAB7B	RAB7B, member RAS oncogene family
19	< 1e-07	< 1e-07	416.29	216.28	0.520833	ILMN_1746888	PCOLCE2	procollagen C-endopeptidase enhancer 2
20	< 1e-07	< 1e-07	193.59	534.26	2.77778	ILMN_1674063	OAS2	2'-5'-oligoadenylate synthetase 2, 69/71kDa
21	< 1e-07	< 1e-07	350.45	720.89	2.04082	ILMN_2329735	ECM1	extracellular matrix protein 1
22	< 1e-07	< 1e-07	192.61	477.65	2.5	ILMN_1701461	TIMP3	TIMP metallopeptidase inhibitor 3
23	< 1e-07	< 1e-07	4357.39	2251.91	0.518135	ILMN_1653205	C8orf59	chromosome 8 open reading frame 59
24	< 1e-07	3.67e-05	445.06	850.8	1.92308	ILMN_1742789	LPXN	leupaxin
25	< 1e-07	3.67e-05	314.28	544.6	1.72414	ILMN_1807016	LHX2	LIM homeobox 2
26	< 1e-07	3.67e-05	1440.83	3734.85	2.5641	ILMN_1773154	NFKBIA	nuclear factor of kappa light polypeptide gene enhancer in B-cells inhibitor, alpha
27	< 1e-07	3.67e-05	3196.4	1830.61	0.571429	ILMN_1797974	AIG1	androgen-induced 1
28	< 1e-07	3.67e-05	197.18	463.24	2.32558	ILMN_1719695	NFKBIZ	nuclear factor of kappa light polypeptide gene enhancer in B-cells inhibitor, zeta
29	1e-07	3.67e-05	826.92	2168.32	2.63158	ILMN_2123743	FCER1G	Fc fragment of IgE, high affinity I, receptor for; gamma polypeptide
30	1e-07	3.67e-05	3510.74	2116.53	0.60241	ILMN_1664167	RPF2	ribosome production factor 2 homolog (S. cerevisiae)
31	1e-07	3.67e-05	696.49	1480.57	2.12766	ILMN_1736567	CD74	CD74 molecule, major histocompatibility complex, class II invariant chain
32	1e-07	3.67e-05	142.37	269.71	1.88679	ILMN_1672295	ZC3H12A	zinc finger CCCH-type containing 12A
33	1e-07	3.67e-05	198.86	341.95	1.72414	ILMN_2413808	CD53	CD53 molecule
34	1e-07	3.67e-05	234.32	124.38	0.531915	ILMN_1754076	CACNA2D3	calcium channel, voltage-dependent, alpha 2/delta subunit 3
35	2e-07	5.95e-05	4922.34	9144.5	1.85185	ILMN_2173611	MT1E	metallothionein 1E
36	2e-07	5.95e-05	2030.25	3359.8	1.66667	ILMN_1742450	TAPBP	TAP binding protein (tapasin)
37	2e-07	5.95e-05	147.59	254.13	1.72414	ILMN_1715401	MT1G	metallothionein 1G
38	2e-07	5.95e-05	441.56	768.73	1.75439	ILMN_1720158	ETS2	v-ets avian erythroblastosis virus E26 oncogene homolog 2
39	2e-07	5.95e-05	624.81	320.66	0.512821	ILMN_2085446	ZNF670	zinc finger protein 670
40	2e-07	5.95e-05	123.72	222.67	1.78571	ILMN_1710514	BCL3	B-cell CLL/lymphoma 3
41	2e-07	5.95e-05	113.49	187.21	1.63934	ILMN_1802653	EBI3	Epstein-Barr virus induced 3
42	2e-07	5.95e-05	1207.62	743.08	0.613497	ILMN_1718271	MTIF3	mitochondrial translational initiation factor 3
43	3e-07	7.49e-05	9353.31	4546.81	0.485437	ILMN_1695530	MS4A3	membrane-spanning 4-domains, subfamily A, member 3 (hematopoietic cell-specific)
44	3e-07	7.49e-05	1052.61	645.41	0.613497	ILMN_2076658	MRPL1	mitochondrial ribosomal protein L1
45	3e-07	7.49e-05	533.23	1011.43	1.88679	ILMN_2390853	CTSH	cathepsin H
46	3e-07	7.49e-05	194.93	315.99	1.6129	ILMN_1741727	QPCT	glutaminyl-peptide cyclotransferase
47	3e-07	7.49e-05	887.6	369.67	0.416667	ILMN_1686573	DEFB1	defensin, beta 1
48	3e-07	7.49e-05	175.79	353.86	2	ILMN_1778321	SLC2A6	solute carrier family 2 (facilitated glucose transporter), member 6
49	3e-07	7.49e-05	1433.7	2978.43	2.08333	ILMN_1784602	CDKN1A	cyclin-dependent kinase inhibitor 1A (p21, Cip1)
50	3e-07	7.49e-05	242.86	749.97	3.125	ILMN_1651354	SPP1	secreted phosphoprotein 1
51	4e-07	8.76e-05	206.67	1172.35	5.55556	ILMN_2105573	CCL3L3	chemokine (C-C motif) ligand 3-like 3
52	4e-07	8.76e-05	2875.54	6443.7	2.22222	ILMN_1765446	EMP3	epithelial membrane protein 3
53	4e-07	8.76e-05	897.72	1439.95	1.6129	ILMN_1777233	E2F2	E2F transcription factor 2
54	4e-07	8.76e-05	204.76	360.35	1.75439	ILMN_1715603	IL23A	interleukin 23, alpha subunit p19
55	4e-07	8.76e-05	284.24	530.58	1.85185	ILMN_1691508	PLAUR	plasminogen activator, urokinase receptor
56	4e-07	8.76e-05	162.8	262.56	1.6129	ILMN_2228035	HS3ST1	heparan sulfate (glucosamine) 3-O-sulfotransferase 1
57	4e-07	8.76e-05	144.35	225.47	1.5625	ILMN_1774077	GBP2	guanylate binding protein 2, interferon-inducible
58	5e-07	0.000104	1060.75	3275.74	3.125	ILMN_1735930	KLF2	Kruppel-like factor 2
59	5e-07	0.000104	1251.93	1898.51	1.51515	ILMN_2125747	LOC606724	coronin, actin binding protein, 1A pseudogene
60	5e-07	0.000104	173.97	408.05	2.32558	ILMN_1745397	OAS3	2'-5'-oligoadenylate synthetase 3, 100kDa
61	6e-07	0.000119	1713.77	3742.36	2.17391	ILMN_2098126	CCL5	chemokine (C-C motif) ligand 5
62	6e-07	0.000119	907.53	1482.24	1.63934	ILMN_1673363	CD97	CD97 molecule
63	6e-07	0.000119	137.91	215.27	1.5625	ILMN_1678690	UPB1	ureidopropionase, beta
64	7e-07	0.000137	211.66	351.32	1.66667	ILMN_1691731	PARP14	poly (ADP-ribose) polymerase family, member 14
65	8e-07	0.000151	186.24	447.04	2.38095	ILMN_1780582	CD83	CD83 molecule
66	8e-07	0.000151	178.29	338.37	1.88679	ILMN_2112988	NCF1C	neutrophil cytosolic factor 1C pseudogene
67	9e-07	0.000168	458.98	300.08	0.653595	ILMN_1699695	TNFRSF21	tumor necrosis factor receptor superfamily, member 21
68	1e-06	0.000181	2017.33	4442.58	2.22222	ILMN_1796712	S100A10	S100 calcium binding protein A10
69	1e-06	0.000181	132.34	374.64	2.85714	ILMN_2218856	CCL3L1	chemokine (C-C motif) ligand 3-like 1
70	1.1e-06	0.000196	3781.92	2222.95	0.588235	ILMN_2234697	BEX1	brain expressed, X-linked 1
71	1.3e-06	0.000216	643.27	423.04	0.657895	ILMN_1807611	PPIG	peptidylprolyl isomerase G (cyclophilin G)
72	1.3e-06	0.000216	983.21	626.63	0.636943	ILMN_1686920	CCDC58	coiled-coil domain containing 58
73	1.3e-06	0.000216	1400.3	871.42	0.621118	ILMN_1662846	GPR160	G protein-coupled receptor 160
74	1.3e-06	0.000216	236.13	410.84	1.75439	ILMN_1775405	ARL4A	ADP-ribosylation factor-like 4A
75	1.3e-06	0.000216	3575.52	2080.73	0.581395	ILMN_1655913	NUCB2	nucleobindin 2
76	1.4e-06	0.000224	129.72	570.19	4.34783	ILMN_1671509	CCL3	chemokine (C-C motif) ligand 3
77	1.4e-06	0.000224	153.24	515.53	3.33333	ILMN_1796316	MMP9	matrix metallopeptidase 9 (gelatinase B, 92kDa gelatinase, 92kDa type IV collagenase)
78	1.4e-06	0.000224	142.83	569.44	4	ILMN_1775501	IL1B	interleukin 1, beta
79	1.6e-06	0.00025	165.28	240.51	1.44928	ILMN_2115005	FGD2	FYVE, RhoGEF and PH domain containing 2
80	1.6e-06	0.00025	206	318.93	1.53846	ILMN_1803811	TRIB1	tribbles pseudokinase 1
81	1.7e-06	0.000262	1314.09	710.55	0.540541	ILMN_2150856	SERPINB2	serpin peptidase inhibitor, clade B (ovalbumin), member 2
82	1.8e-06	0.000268	125.74	268.05	2.12766	ILMN_3305938	SGK1	serum/glucocorticoid regulated kinase 1
83	1.8e-06	0.000268	308.61	460.94	1.49254	ILMN_1717313	NFKBIE	nuclear factor of kappa light polypeptide gene enhancer in B-cells inhibitor, epsilon
84	1.8e-06	0.000268	3625.31	2190.66	0.606061	ILMN_2184049	COX7B	cytochrome c oxidase subunit VIIb
85	1.9e-06	0.000276	1285.66	721.9	0.561798	ILMN_2155172	BRIX1	BRX1, biogenesis of ribosomes, homolog (S. cerevisiae)
86	1.9e-06	0.000276	507.88	1358.15	2.7027	ILMN_1683146	FTH1	ferritin, heavy polypeptide 1
87	2e-06	0.000284	889.78	2197.8	2.5	ILMN_1685122	COL9A2	collagen, type IX, alpha 2
88	2e-06	0.000284	3747.32	5564.93	1.49254	ILMN_1668721	CCND3	cyclin D3
89	2.1e-06	0.000295	941.98	533.12	0.564972	ILMN_1793859	ALDH2	aldehyde dehydrogenase 2 family (mitochondrial)
90	2.2e-06	0.000302	509.75	360.08	0.704225	ILMN_1744534	LYRM5	LYR motif containing 5
91	2.2e-06	0.000302	422.13	289.36	0.684932	ILMN_1694514	ZDHHC11	zinc finger, DHHC-type containing 11
92	2.3e-06	0.000306	1320.84	2256.31	1.69492	ILMN_1806037	TK1	thymidine kinase 1, soluble
93	2.3e-06	0.000306	1302.88	833.36	0.641026	ILMN_1670870	ALCAM	activated leukocyte cell adhesion molecule
94	2.3e-06	0.000306	650.73	978.73	1.51515	ILMN_2176063	FCGR1A	Fc fragment of IgG, high affinity Ia, receptor (CD64)
95	2.5e-06	0.000329	978.2	673.68	0.689655	ILMN_1777139	MAK16	MAK16 homolog (S. cerevisiae)
96	2.6e-06	0.000331	843.71	552.89	0.653595	ILMN_1752273	KIAA1143	KIAA1143
97	2.6e-06	0.000331	188.65	315.87	1.66667	ILMN_2366334	FERMT3	fermitin family member 3
98	2.6e-06	0.000331	5962.47	3607.07	0.606061	ILMN_1694259	NSA2	NSA2 ribosome biogenesis homolog (S. cerevisiae)
99	2.7e-06	0.000341	130.71	190.97	1.47059	ILMN_1791759	CXCL10	chemokine (C-X-C motif) ligand 10
100	2.8e-06	0.00035	1745.92	2822.99	1.6129	ILMN_2336781	SOD2	superoxide dismutase 2, mitochondrial
101	2.9e-06	0.000352	1121.22	623.26	0.555556	ILMN_1764362	LYAR	Ly1 antibody reactive
102	2.9e-06	0.000352	666.75	1217.71	1.81818	ILMN_1745471	IRF9	interferon regulatory factor 9
103	2.9e-06	0.000352	958.34	1640.66	1.72414	ILMN_1738675	PTPN6	protein tyrosine phosphatase, non-receptor type 6
104	3e-06	0.000357	435.47	767.62	1.75439	ILMN_2054019	ISG15	ISG15 ubiquitin-like modifier
105	3e-06	0.000357	714.26	1124.03	1.5625	ILMN_1706502	EIF2AK2	eukaryotic translation initiation factor 2-alpha kinase 2
106	3.1e-06	0.000365	406.26	620.11	1.51515	ILMN_3247506	FCGR1C	Fc fragment of IgG, high affinity Ic, receptor (CD64), pseudogene
107	3.2e-06	0.000367	642.23	430.45	0.671141	ILMN_1785107	NXT2	nuclear transport factor 2-like export factor 2
108	3.2e-06	0.000367	3108.19	4581.58	1.47059	ILMN_1808707	FSCN1	fascin actin-bundling protein 1
109	3.2e-06	0.000367	7606.39	4691.23	0.617284	ILMN_1730628	RNASE2	ribonuclease, RNase A family, 2 (liver, eosinophil-derived neurotoxin)
110	3.3e-06	0.000371	4254.63	2718.69	0.641026	ILMN_1712678	RPS27L	ribosomal protein S27-like
111	3.3e-06	0.000371	666.75	1131.55	1.69492	ILMN_1673305	RHOC	ras homolog family member C
112	3.4e-06	0.000379	682.69	1330.31	1.96078	ILMN_1686623	CSF1R	colony stimulating factor 1 receptor
113	3.5e-06	0.000387	234	346.62	1.47059	ILMN_1725700	MOV10	Mov10, Moloney leukemia virus 10, homolog (mouse)
114	3.8e-06	0.000416	1795.63	1182.46	0.657895	ILMN_2151739	CAT	catalase
115	3.9e-06	0.000416	1120.54	2490.78	2.22222	ILMN_2138765	PLIN2	perilipin 2
116	3.9e-06	0.000416	8854.36	14969.82	1.69492	ILMN_1654396	ITGB2	integrin, beta 2 (complement component 3 receptor 3 and 4 subunit)
117	3.9e-06	0.000416	15110.12	10543.72	0.699301	ILMN_1668460	PRTN3	proteinase 3
118	4e-06	0.000423	180.17	121.47	0.675676	ILMN_1712522	CEACAM6	carcinoembryonic antigen-related cell adhesion molecule 6 (non-specific cross reacting antigen)
119	4.1e-06	0.00043	1423.94	900.99	0.632911	ILMN_1782488	RNASEH2B	ribonuclease H2, subunit B
120	4.2e-06	0.000433	2073.17	1182.49	0.571429	ILMN_1691570	METTL5	methyltransferase like 5
121	4.2e-06	0.000433	434.56	263.1	0.606061	ILMN_1788538	NCALD	neurocalcin delta
122	4.4e-06	0.000447	616.97	1010.51	1.63934	ILMN_1703650	TNIP1	TNFAIP3 interacting protein 1
123	4.4e-06	0.000447	235.04	344.6	1.47059	ILMN_1691237	CAP2	CAP, adenylate cyclase-associated protein, 2 (yeast)
124	4.5e-06	0.00045	1560.02	3484.21	2.22222	ILMN_1779071	FEZ1	fasciculation and elongation protein zeta 1 (zygin I)
125	4.5e-06	0.00045	188.39	297.11	1.5873	ILMN_1709937	KCNN4	potassium intermediate/small conductance calcium-activated channel, subfamily N, member 4
126	4.6e-06	0.000452	231.48	535.86	2.32558	ILMN_1759326	P2RX7	purinergic receptor P2X, ligand-gated ion channel, 7
127	4.6e-06	0.000452	375.45	1246.82	3.33333	ILMN_1775708	SLC2A3	solute carrier family 2 (facilitated glucose transporter), member 3
128	4.7e-06	0.000459	880.07	1732.99	1.96078	ILMN_2409167	ANXA2	annexin A2
129	4.8e-06	0.000461	217.22	309.37	1.42857	ILMN_1755281	FBXO15	F-box protein 15
130	4.8e-06	0.000461	798.22	565.93	0.70922	ILMN_1758811	IMPA1	inositol(myo)-1(or 4)-monophosphatase 1
131	4.9e-06	0.000464	1641	2390.29	1.44928	ILMN_1806692	HEXB	hexosaminidase B (beta polypeptide)
132	4.9e-06	0.000464	331.64	238.47	0.719424	ILMN_2325347	B3GALNT1	beta-1,3-N-acetylgalactosaminyltransferase 1 (globoside blood group)
133	5e-06	0.000469	1782	1187.61	0.666667	ILMN_2142117	LYPLAL1	lysophospholipase-like 1
134	5.2e-06	0.000477	854.68	1635.83	1.92308	ILMN_2148913	TMEM45A	transmembrane protein 45A
135	5.2e-06	0.000477	231.43	376.03	1.6129	ILMN_2376205	LTB	lymphotoxin beta (TNF superfamily, member 3)
136	5.2e-06	0.000477	1604.83	1142.8	0.714286	ILMN_2192694	EIF3M	eukaryotic translation initiation factor 3, subunit M
137	5.5e-06	0.000501	405.91	287.08	0.70922	ILMN_1726729	C2orf76	chromosome 2 open reading frame 76
138	5.6e-06	0.000503	140.07	200.87	1.42857	ILMN_1774604	PNKD	paroxysmal nonkinesigenic dyskinesia
139	5.6e-06	0.000503	253.5	365.95	1.44928	ILMN_1690566	RASSF4	Ras association (RalGDS/AF-6) domain family member 4
140	5.7e-06	0.000508	216.5	435.09	2	ILMN_1798181	IRF7	interferon regulatory factor 7
141	6.3e-06	0.000554	849.36	1405.17	1.66667	ILMN_1769299	MTMR11	myotubularin related protein 11
142	6.3e-06	0.000554	154.32	241.27	1.5625	ILMN_2389876	TGFB1I1	transforming growth factor beta 1 induced transcript 1
143	6.6e-06	0.000572	126.54	482.22	3.84615	ILMN_2100209	CCL4L1	chemokine (C-C motif) ligand 4-like 1
144	6.6e-06	0.000572	1039.61	1430.17	1.36986	ILMN_1771003	HAUS4	HAUS augmin-like complex, subunit 4
145	6.7e-06	0.000577	1127.89	758.54	0.671141	ILMN_1807633	HRSP12	heat-responsive protein 12
146	7e-06	0.000595	122.64	187.16	1.51515	ILMN_3305055	TP63	tumor protein p63
147	7e-06	0.000595	962.49	1495.13	1.5625	ILMN_2391051	FCGR1B	Fc fragment of IgG, high affinity Ib, receptor (CD64)
148	7.1e-06	0.000599	127.02	187.73	1.47059	ILMN_2410826	OAS1	2'-5'-oligoadenylate synthetase 1, 40/46kDa
149	7.3e-06	0.000612	1032.59	1619.55	1.5625	ILMN_1699931	HCST	hematopoietic cell signal transducer
150	7.4e-06	0.000616	5963.44	4253.59	0.714286	ILMN_1755115	RPL23	ribosomal protein L23
151	7.7e-06	0.000633	787.94	1177.46	1.49254	ILMN_1695404	LY6E	lymphocyte antigen 6 complex, locus E
152	7.7e-06	0.000633	885.9	1248.82	1.40845	ILMN_1750805	ARHGAP30	Rho GTPase activating protein 30
153	7.9e-06	0.000645	3167.36	2236.99	0.704225	ILMN_1761113	GNL2	guanine nucleotide binding protein-like 2 (nucleolar)
154	8.1e-06	0.000657	366.4	248.67	0.680272	ILMN_1763641	ZNF614	zinc finger protein 614
155	8.3e-06	0.000669	502.29	978.52	1.96078	ILMN_1780825	RRAS	related RAS viral (r-ras) oncogene homolog
156	8.5e-06	0.000676	564.66	1133.43	2	ILMN_1791771	HCK	hemopoietic cell kinase
157	8.5e-06	0.000676	2756.91	1571.8	0.571429	ILMN_1756326	CKS2	CDC28 protein kinase regulatory subunit 2
158	8.7e-06	0.000688	474.41	332.86	0.699301	ILMN_1802819	DEPDC1	DEP domain containing 1
159	8.9e-06	0.000699	1994.34	1427.43	0.714286	ILMN_1748625	TCEAL4	transcription elongation factor A (SII)-like 4
160	9.1e-06	0.00071	806.28	1131.72	1.40845	ILMN_1759563	NRIP3	nuclear receptor interacting protein 3
161	9.8e-06	0.000755	538.9	792.21	1.47059	ILMN_1763144	NEU1	sialidase 1 (lysosomal sialidase)
162	9.8e-06	0.000755	301.28	464.1	1.53846	ILMN_1806023	JUN	jun proto-oncogene
163	1.01e-05	0.000769	1189.52	836.27	0.704225	ILMN_2330267	ABCE1	ATP-binding cassette, sub-family E (OABP), member 1
164	1.01e-05	0.000769	399.94	664.69	1.66667	ILMN_1671478	CKB	creatine kinase, brain
165	1.02e-05	0.000772	127.06	403.85	3.22581	ILMN_1716276	CCL4L2	chemokine (C-C motif) ligand 4-like 2
166	1.03e-05	0.000775	485.96	310.57	0.641026	ILMN_1777449	IFT74	intraflagellar transport 74 homolog (Chlamydomonas)
167	1.05e-05	0.000785	1067.15	1639.7	1.53846	ILMN_2116714	SLC39A1	solute carrier family 39 (zinc transporter), member 1
168	1.07e-05	0.000795	266.46	417.65	1.5625	ILMN_1810275	SLC7A7	solute carrier family 7 (amino acid transporter light chain, y+L system), member 7
169	1.08e-05	0.000798	876.79	1506.6	1.72414	ILMN_1735014	KLF6	Kruppel-like factor 6
170	1.1e-05	0.000808	250.92	177.16	0.704225	ILMN_1668247	LTC4S	leukotriene C4 synthase
171	1.11e-05	0.000811	506.58	367.7	0.724638	ILMN_1750160	FASTKD3	FAST kinase domains 3
172	1.14e-05	0.000825	3321.88	2150.56	0.649351	ILMN_1665730	ABCB10	ATP-binding cassette, sub-family B (MDR/TAP), member 10
173	1.15e-05	0.000825	609.24	453.93	0.746269	ILMN_2094905	COMMD10	COMM domain containing 10
174	1.15e-05	0.000825	576.51	790.65	1.36986	ILMN_1716080	CBL	Cbl proto-oncogene, E3 ubiquitin protein ligase
175	1.16e-05	0.000828	504.89	730.88	1.44928	ILMN_1739222	ETV5	ets variant 5
176	1.19e-05	0.000842	201.85	402.82	2	ILMN_1697309	NCF1	neutrophil cytosolic factor 1
177	1.2e-05	0.000842	1057.11	1497.83	1.40845	ILMN_1712944	AES	amino-terminal enhancer of split
178	1.2e-05	0.000842	579.48	381.33	0.657895	ILMN_3211488	LOC400061	NSA2 ribosome biogenesis homolog (S. cerevisiae) pseudogene
179	1.23e-05	0.000858	598.88	444.61	0.740741	ILMN_1717173	ECT2	epithelial cell transforming 2
180	1.25e-05	0.000867	332.67	502.42	1.51515	ILMN_1690209	C1orf186	chromosome 1 open reading frame 186
181	1.27e-05	0.000876	938.76	667.37	0.70922	ILMN_2307450	ZNF302	zinc finger protein 302
182	1.29e-05	0.000885	424.39	287.91	0.680272	ILMN_1731137	TXNDC9	thioredoxin domain containing 9
183	1.31e-05	0.000894	735.11	417.93	0.568182	ILMN_1738992	MNDA	myeloid cell nuclear differentiation antigen
184	1.32e-05	0.000895	852.64	1167.32	1.36986	ILMN_1715173	RPS6KA1	ribosomal protein S6 kinase, 90kDa, polypeptide 1
185	1.33e-05	0.000895	5938.94	8770.85	1.47059	ILMN_1659895	MSN	moesin
186	1.34e-05	0.000895	384.09	258.67	0.675676	ILMN_1712766	ERGIC2	ERGIC and golgi 2
187	1.34e-05	0.000895	1457.74	914.54	0.628931	ILMN_1749432	MRPL32	mitochondrial ribosomal protein L32
188	1.35e-05	0.000897	589.69	927.08	1.5625	ILMN_1758728	FANCG	Fanconi anemia, complementation group G
189	1.36e-05	0.000899	393.44	285.69	0.724638	ILMN_2194009	ABCC4	ATP-binding cassette, sub-family C (CFTR/MRP), member 4
190	1.37e-05	0.0009	2523.65	1859.23	0.735294	ILMN_1784523	ATP6V1G1	ATPase, H+ transporting, lysosomal 13kDa, V1 subunit G1
191	1.38e-05	0.000902	13762.5	9624.68	0.699301	ILMN_1756674	ATP5EP2	ATP synthase, H+ transporting, mitochondrial F1 complex, epsilon subunit pseudogene 2
192	1.4e-05	0.000911	1338.1	864.07	0.645161	ILMN_3280628	LOC100132658	NSA2 ribosome biogenesis homolog (S. cerevisiae) pseudogene
193	1.41e-05	0.000912	383.48	270.36	0.704225	ILMN_2106818	MBIP	MAP3K12 binding inhibitory protein 1
194	1.42e-05	0.000914	1999.22	2751.15	1.36986	ILMN_1740265	ACOT7	acyl-CoA thioesterase 7
195	1.43e-05	0.000916	2237.74	1573.12	0.704225	ILMN_1793118	TAX1BP1	Tax1 (human T-cell leukemia virus type I) binding protein 1
196	1.48e-05	0.000943	516.29	831.42	1.6129	ILMN_1815500	ITPR3	inositol 1,4,5-trisphosphate receptor, type 3
197	1.52e-05	0.000963	550.38	372.17	0.675676	ILMN_1668984	SPNS3	spinster homolog 3 (Drosophila)
198	1.54e-05	0.000971	447.99	767.12	1.72414	ILMN_1785356	DENND5A	DENN/MADD domain containing 5A
199	1.56e-05	0.000979	153.35	217	1.40845	ILMN_1786823	ICAM2	intercellular adhesion molecule 2
200	1.59e-05	0.000988	2358.54	4531.72	1.92308	ILMN_1795762	PLEK	pleckstrin
201	1.59e-05	0.000988	321.89	232.58	0.724638	ILMN_1701077	LOC642897	N-6 adenine-specific DNA methyltransferase 1 (putative) pseudogene
202	1.6e-05	0.000989	3068.58	2174.33	0.70922	ILMN_1690706	SNRPB2	small nuclear ribonucleoprotein polypeptide B
203	1.65e-05	0.00101	986.58	1414.86	1.42857	ILMN_1780236	PMM1	phosphomannomutase 1
204	1.66e-05	0.00102	665.45	450.94	0.675676	ILMN_1805998	C18orf21	chromosome 18 open reading frame 21
205	1.7e-05	0.00104	140.72	209.95	1.49254	ILMN_1720048	CCL2	chemokine (C-C motif) ligand 2
206	1.74e-05	0.00105	7433.42	12081.35	1.6129	ILMN_1723978	LGALS1	lectin, galactoside-binding, soluble, 1
207	1.77e-05	0.00106	1087.85	1847.77	1.69492	ILMN_1714567	AHNAK	AHNAK nucleoprotein
208	1.77e-05	0.00106	727.2	478.91	0.657895	ILMN_1665877	RNF149	ring finger protein 149
209	1.78e-05	0.00106	2369.88	1737.54	0.735294	ILMN_1770515	UBE2V2	ubiquitin-conjugating enzyme E2 variant 2
210	1.79e-05	0.00106	317.44	466.16	1.47059	ILMN_1653180	TPM4	tropomyosin 4
211	1.8e-05	0.00107	509.5	724.84	1.42857	ILMN_1683313	ST3GAL1	ST3 beta-galactoside alpha-2,3-sialyltransferase 1
212	1.82e-05	0.00107	165.2	249.17	1.51515	ILMN_2388547	EPSTI1	epithelial stromal interaction 1 (breast)
213	1.82e-05	0.00107	835.43	571.78	0.684932	ILMN_1730639	SLC22A15	solute carrier family 22, member 15
214	1.87e-05	0.00109	416.88	296.21	0.70922	ILMN_3289779	LOC100131471	presenilins-associated rhomboid-like protein, mitochondrial-like
215	1.95e-05	0.00113	556.15	774.85	1.38889	ILMN_1761247	PIR	pirin (iron-binding nuclear protein)
216	1.96e-05	0.00113	1327.26	1814.45	1.36986	ILMN_1760858	RAB8A	RAB8A, member RAS oncogene family
217	1.98e-05	0.00114	274.18	392.26	1.42857	ILMN_1675062	MYL9	myosin, light chain 9, regulatory
218	2.04e-05	0.00117	697.2	478.36	0.684932	ILMN_1740861	DTWD1	DTW domain containing 1
219	2.05e-05	0.00117	1076.52	798.34	0.740741	ILMN_1800935	ARV1	ARV1 homolog (S. cerevisiae)
220	2.12e-05	0.0012	339.55	470.59	1.38889	ILMN_2367239	RCAN1	regulator of calcineurin 1
221	2.12e-05	0.0012	1751.17	3159.48	1.81818	ILMN_1672503	DPYSL2	dihydropyrimidinase-like 2
222	2.14e-05	0.0012	613.48	420.09	0.684932	ILMN_2145250	NACAP1	nascent-polypeptide-associated complex alpha polypeptide pseudogene 1
223	2.17e-05	0.00122	402.85	596.72	1.47059	ILMN_1807825	LY86	lymphocyte antigen 86
224	2.21e-05	0.00123	2508.18	4163.86	1.66667	ILMN_1662618	SQSTM1	sequestosome 1
225	2.23e-05	0.00124	248.77	365.35	1.47059	ILMN_3234997	MAP7D1	MAP7 domain containing 1
226	2.25e-05	0.00124	2069.15	1316.88	0.636943	ILMN_1767481	XRCC6BP1	XRCC6 binding protein 1
227	2.28e-05	0.00125	2367.25	3240.69	1.36986	ILMN_1778401	HLA-B	major histocompatibility complex, class I, B
228	2.31e-05	0.00126	184.1	335.35	1.81818	ILMN_1762594	NOD2	nucleotide-binding oligomerization domain containing 2
229	2.31e-05	0.00126	1353.08	1951.9	1.44928	ILMN_1701731	AKR1B1	aldo-keto reductase family 1, member B1 (aldose reductase)
230	2.37e-05	0.00129	689.55	935.18	1.35135	ILMN_1794726	RNF167	ring finger protein 167
231	2.39e-05	0.00129	292.96	427.62	1.44928	ILMN_1694213	PLEKHO1	pleckstrin homology domain containing, family O member 1
232	2.41e-05	0.0013	1430.41	1066.84	0.746269	ILMN_3238680	C7orf55	chromosome 7 open reading frame 55
233	2.46e-05	0.00131	672.94	904.07	1.35135	ILMN_2410262	MTMR14	myotubularin related protein 14
234	2.47e-05	0.00131	155.66	242.84	1.5625	ILMN_2254635	ITGAX	integrin, alpha X (complement component 3 receptor 4 subunit)
235	2.47e-05	0.00131	425.26	995.66	2.32558	ILMN_2058782	IFI27	interferon, alpha-inducible protein 27
236	2.49e-05	0.00132	285.35	202.31	0.70922	ILMN_2113126	RNASE3	ribonuclease, RNase A family, 3
237	2.51e-05	0.00132	966.36	1451.07	1.49254	ILMN_1751079	TAP1	transporter 1, ATP-binding cassette, sub-family B (MDR/TAP)
238	2.56e-05	0.00134	254.88	190.81	0.746269	ILMN_1770172	ZNF669	zinc finger protein 669
239	2.57e-05	0.00134	1219.88	785.78	0.645161	ILMN_1731206	NKD2	naked cuticle homolog 2 (Drosophila)
240	2.59e-05	0.00134	227.34	149.16	0.657895	ILMN_3241021	RNY4	RNA, Ro-associated Y4
241	2.59e-05	0.00134	278.38	204.73	0.735294	ILMN_2398408	TCEAL1	transcription elongation factor A (SII)-like 1
242	2.62e-05	0.00135	3042.59	2100.28	0.689655	ILMN_3299047	XAGE1C	X antigen family, member 1C
243	2.69e-05	0.00138	141.72	222.95	1.5625	ILMN_1764709	MAFB	v-maf avian musculoaponeurotic fibrosarcoma oncogene homolog B
244	2.69e-05	0.00138	270.67	408.33	1.51515	ILMN_1781373	IFIH1	interferon induced with helicase C domain 1
245	2.71e-05	0.00138	994.38	641.67	0.645161	ILMN_1761456	ALG13	ALG13, UDP-N-acetylglucosaminyltransferase subunit
246	2.78e-05	0.00141	270.52	429.48	1.5873	ILMN_1801766	CCDC109B	coiled-coil domain containing 109B
247	2.8e-05	0.00141	867.95	559.74	0.645161	ILMN_1746393	TSEN2	TSEN2 tRNA splicing endonuclease subunit
248	2.81e-05	0.00141	566.4	330.68	0.584795	ILMN_1805064	SCARNA9	small Cajal body-specific RNA 9
249	2.83e-05	0.00142	1234.84	1638.24	1.33333	ILMN_1672662	SLC20A1	solute carrier family 20 (phosphate transporter), member 1
250	2.96e-05	0.00148	6823.28	4790.66	0.704225	ILMN_1726603	ATP5I	ATP synthase, H+ transporting, mitochondrial Fo complex, subunit E
251	2.98e-05	0.00148	894.01	1176.91	1.31579	ILMN_1670272	LRP10	low density lipoprotein receptor-related protein 10
252	3.01e-05	0.00149	1624.45	1119.76	0.689655	ILMN_1662129	RCN2	reticulocalbin 2, EF-hand calcium binding domain
253	3.07e-05	0.00151	780.71	559.94	0.719424	ILMN_1764168	STXBP3	syntaxin binding protein 3
254	3.07e-05	0.00151	285.13	200.41	0.704225	ILMN_1657754	RPAP2	RNA polymerase II associated protein 2
255	3.14e-05	0.00154	187.07	247.5	1.31579	ILMN_2157441	HLA-DRA	major histocompatibility complex, class II, DR alpha
256	3.16e-05	0.00154	469.95	735.85	1.5625	ILMN_1678669	RRM2	ribonucleotide reductase M2
257	3.16e-05	0.00154	342.78	450.57	1.31579	ILMN_1682993	NKG7	natural killer cell granule protein 7
258	3.27e-05	0.00158	406.75	570.35	1.40845	ILMN_1705953	LONRF1	LON peptidase N-terminal domain and ring finger 1
259	3.32e-05	0.00159	3439.94	2450.12	0.714286	ILMN_1658416	MRPS18C	mitochondrial ribosomal protein S18C
260	3.32e-05	0.00159	1817.45	3045.19	1.66667	ILMN_1764850	HPCAL1	hippocalcin-like 1
261	3.33e-05	0.00159	123.44	163.33	1.31579	ILMN_1776181	BIRC3	baculoviral IAP repeat containing 3
262	3.34e-05	0.00159	257.56	544.67	2.12766	ILMN_1765796	ENO2	enolase 2 (gamma, neuronal)
263	3.37e-05	0.0016	784.23	536.69	0.684932	ILMN_1725169	INTS12	integrator complex subunit 12
264	3.38e-05	0.0016	2258.25	3158.79	1.40845	ILMN_1669550	MAD2L2	MAD2 mitotic arrest deficient-like 2 (yeast)
265	3.42e-05	0.00161	1147.89	751.56	0.653595	ILMN_2311548	PTRH2	peptidyl-tRNA hydrolase 2
266	3.45e-05	0.00162	2432.27	1689.64	0.694444	ILMN_1662318	CCDC59	coiled-coil domain containing 59
267	3.47e-05	0.00162	615.27	1710.49	2.77778	ILMN_1728106	TNF	tumor necrosis factor
268	3.48e-05	0.00162	143.42	189.28	1.31579	ILMN_1652237	CBR3	carbonyl reductase 3
269	3.62e-05	0.00168	206.83	300.36	1.44928	ILMN_1717934	SYT11	synaptotagmin XI
270	3.72e-05	0.00172	915.41	1802.22	1.96078	ILMN_2184373	IL8	interleukin 8
271	3.8e-05	0.00175	411.58	308.26	0.746269	ILMN_1797332	NARS2	asparaginyl-tRNA synthetase 2, mitochondrial (putative)
272	3.83e-05	0.00176	3874.17	2984.5	0.769231	ILMN_1732216	NARS	asparaginyl-tRNA synthetase
273	3.85e-05	0.00176	1263.36	923.08	0.729927	ILMN_1721138	GRPEL2	GrpE-like 2, mitochondrial (E. coli)
274	3.86e-05	0.00176	291.71	207.03	0.70922	ILMN_1758111	PIBF1	progesterone immunomodulatory binding factor 1
275	3.87e-05	0.00176	388.87	275.99	0.70922	ILMN_2343332	TAF9	TAF9 RNA polymerase II, TATA box binding protein (TBP)-associated factor, 32kDa
276	4.02e-05	0.00182	1031.59	758.7	0.735294	ILMN_1661485	RBM34	RNA binding motif protein 34
277	4.12e-05	0.00185	424.22	654.76	1.53846	ILMN_1727567	OLIG2	oligodendrocyte lineage transcription factor 2
278	4.12e-05	0.00185	238.27	158.91	0.666667	ILMN_1698313	CPM	carboxypeptidase M
279	4.15e-05	0.00186	152.61	200.9	1.31579	ILMN_1693826	HAVCR2	hepatitis A virus cellular receptor 2
280	4.17e-05	0.00186	5677.05	7406.51	1.2987	ILMN_1746588	TALDO1	transaldolase 1
281	4.18e-05	0.00186	11389.31	8416.1	0.740741	ILMN_1789614	TPT1	tumor protein, translationally-controlled 1
282	4.21e-05	0.00186	2120.94	3744.36	1.75439	ILMN_2120273	AP1S2	adaptor-related protein complex 1, sigma 2 subunit
283	4.28e-05	0.00189	212.18	313.04	1.47059	ILMN_2381899	OPTN	optineurin
284	4.29e-05	0.00189	1009.21	1368.97	1.35135	ILMN_1702231	C1orf54	chromosome 1 open reading frame 54
285	4.32e-05	0.00189	4921.21	6939.87	1.40845	ILMN_2090105	TAGLN2	transgelin 2
286	4.43e-05	0.00193	2312.42	1743.69	0.75188	ILMN_1701681	SEC11C	SEC11 homolog C (S. cerevisiae)
287	4.48e-05	0.00195	857.69	636.2	0.740741	ILMN_2186482	TMED7	transmembrane emp24 protein transport domain containing 7
288	4.58e-05	0.00199	337.75	439.88	1.2987	ILMN_1686319	USP37	ubiquitin specific peptidase 37
289	4.6e-05	0.00199	277.07	403.79	1.44928	ILMN_1688775	METRNL	meteorin, glial cell differentiation regulator-like
290	4.61e-05	0.00199	1409.22	1078.51	0.763359	ILMN_1734696	FRG1	FSHD region gene 1
291	4.66e-05	0.002	623.36	882.85	1.40845	ILMN_1763688	C17orf49	chromosome 17 open reading frame 49
292	4.71e-05	0.00201	5858.1	8366.88	1.42857	ILMN_1742981	TUBA1A	tubulin, alpha 1a
293	4.74e-05	0.00202	231.13	331.2	1.42857	ILMN_1702229	CECR6	cat eye syndrome chromosome region, candidate 6
294	4.75e-05	0.00202	452.79	339.87	0.75188	ILMN_1734814	HSPA4	heat shock 70kDa protein 4
295	4.87e-05	0.00206	633.4	478.47	0.757576	ILMN_1708328	RAB11FIP3	RAB11 family interacting protein 3 (class II)
296	4.88e-05	0.00206	876.97	647.36	0.740741	ILMN_1736796	RB1CC1	RB1-inducible coiled-coil 1
297	4.89e-05	0.00206	412.05	593.02	1.44928	ILMN_1666089	OLIG1	oligodendrocyte transcription factor 1
298	4.93e-05	0.00207	1084.48	798.93	0.735294	ILMN_1708798	EAF2	ELL associated factor 2
299	5.03e-05	0.0021	306.8	419.28	1.36986	ILMN_1765001	NAT6	N-acetyltransferase 6 (GCN5-related)
300	5.06e-05	0.00211	322.82	248.44	0.769231	ILMN_1807243	PRPF18	pre-mRNA processing factor 18
301	5.09e-05	0.00211	1749.05	1182.77	0.675676	ILMN_1713482	CWC15	CWC15 spliceosome-associated protein homolog (S. cerevisiae)
302	5.13e-05	0.00212	452.61	624.93	1.38889	ILMN_1749591	ITGAL	integrin, alpha L (antigen CD11A (p180), lymphocyte function-associated antigen 1; alpha polypeptide)
303	5.19e-05	0.00214	257.98	199.46	0.775194	ILMN_1666420	ZNF679	zinc finger protein 679
304	5.36e-05	0.0022	379.08	273.87	0.724638	ILMN_1671516	CIR1	corepressor interacting with RBPJ, 1
305	5.37e-05	0.0022	1821.54	2339.23	1.28205	ILMN_2389582	HNRNPL	heterogeneous nuclear ribonucleoprotein L
306	5.45e-05	0.00222	1331.98	1766.62	1.33333	ILMN_1654690	CECR5	cat eye syndrome chromosome region, candidate 5
307	5.48e-05	0.00222	618.67	870.96	1.40845	ILMN_1752046	SH2B3	SH2B adaptor protein 3
308	5.48e-05	0.00222	230.25	349.73	1.51515	ILMN_2085862	SLC15A3	solute carrier family 15 (oligopeptide transporter), member 3
309	5.51e-05	0.00223	1276.22	938.3	0.735294	ILMN_1749009	REXO2	RNA exonuclease 2
310	5.57e-05	0.00224	1582.25	1126.33	0.714286	ILMN_2110908	MYC	v-myc avian myelocytomatosis viral oncogene homolog
311	5.59e-05	0.00224	1129.67	1527.72	1.35135	ILMN_1714965	NFKB1	nuclear factor of kappa light polypeptide gene enhancer in B-cells 1
312	5.59e-05	0.00224	902.66	1223.03	1.35135	ILMN_1735093	TIMELESS	timeless circadian clock
313	5.68e-05	0.00226	424.33	316.46	0.746269	ILMN_3242315	SNORD3D	small nucleolar RNA, C/D box 3D
314	5.71e-05	0.00226	468.23	292.03	0.625	ILMN_1707232	EBF3	early B-cell factor 3
315	5.72e-05	0.00226	569.09	809.89	1.42857	ILMN_1664922	FLNB	filamin B, beta
316	5.73e-05	0.00226	1354.16	2077.04	1.53846	ILMN_1771376	PEA15	phosphoprotein enriched in astrocytes 15
317	5.84e-05	0.0023	6011.64	4229.33	0.704225	ILMN_2175465	RSL24D1	ribosomal L24 domain containing 1
318	5.94e-05	0.00233	1552.11	1126.68	0.724638	ILMN_1755537	EIF1AY	eukaryotic translation initiation factor 1A, Y-linked
319	5.98e-05	0.00234	4019.22	3096.14	0.769231	ILMN_1755077	HEBP2	heme binding protein 2
320	6.02e-05	0.00235	2748.14	1928.49	0.699301	ILMN_1685824	B4GALT5	UDP-Gal:betaGlcNAc beta 1,4- galactosyltransferase, polypeptide 5
321	6.11e-05	0.00237	21545.3	16816.36	0.78125	ILMN_1754195	RPL31	ribosomal protein L31
322	6.12e-05	0.00237	5082.51	3759.37	0.740741	ILMN_1805028	THOC7	THO complex 7 homolog (Drosophila)
323	6.15e-05	0.00237	973.27	1470.94	1.51515	ILMN_1690921	STAT2	signal transducer and activator of transcription 2, 113kDa
324	6.16e-05	0.00237	10800.83	8062.7	0.746269	ILMN_2167616	NACA	nascent polypeptide-associated complex alpha subunit
325	6.3e-05	0.00242	1564.89	1116.41	0.714286	ILMN_2397231	USP16	ubiquitin specific peptidase 16
326	6.33e-05	0.00242	1710.97	1263.7	0.740741	ILMN_1791896	EBAG9	estrogen receptor binding site associated, antigen, 9
327	6.39e-05	0.00244	353.74	536.15	1.51515	ILMN_2377900	MAP1B	microtubule-associated protein 1B
328	6.44e-05	0.00245	196.65	285.19	1.44928	ILMN_2197365	RGS2	regulator of G-protein signaling 2, 24kDa
329	6.48e-05	0.00246	495.31	340.21	0.684932	ILMN_1688346	ZNF800	zinc finger protein 800
330	6.53e-05	0.00247	1341.52	2372.26	1.75439	ILMN_1811909	LOC402221	actin, beta pseudogene
331	6.6e-05	0.00249	938.02	1667.91	1.78571	ILMN_1737163	SH3BGRL3	SH3 domain binding glutamate-rich protein like 3
332	6.62e-05	0.00249	484.85	334.16	0.689655	ILMN_2057399	ZBTB8OS	zinc finger and BTB domain containing 8 opposite strand
333	6.66e-05	0.0025	1010.81	739.85	0.729927	ILMN_1731644	SETDB2	SET domain, bifurcated 2
334	6.7e-05	0.0025	989.03	1800.45	1.81818	ILMN_1704446	SLC6A10P	solute carrier family 6 (neurotransmitter transporter), member 10, pseudogene
335	6.78e-05	0.00253	598.3	458.74	0.769231	ILMN_1671818	UTS2	urotensin 2
336	6.84e-05	0.00254	281.5	217.69	0.775194	ILMN_1718832	SPHAR	S-phase response (cyclin related)
337	6.89e-05	0.00255	870.62	1180.21	1.35135	ILMN_2191436	POLA1	polymerase (DNA directed), alpha 1, catalytic subunit
338	6.9e-05	0.00255	194.36	258.41	1.33333	ILMN_1682008	TCF19	transcription factor 19
339	6.94e-05	0.00256	1152.18	1549.28	1.35135	ILMN_1665559	CDK2	cyclin-dependent kinase 2
340	6.96e-05	0.00256	822.15	635.16	0.775194	ILMN_1690352	ADO	2-aminoethanethiol (cysteamine) dioxygenase
341	7.17e-05	0.00263	1045.15	636.17	0.609756	ILMN_1690307	TPRKB	TP53RK binding protein
342	7.19e-05	0.00263	656.24	474.77	0.724638	ILMN_1674343	NXF3	nuclear RNA export factor 3
343	7.27e-05	0.00265	1362.46	1938.64	1.42857	ILMN_1771599	PLOD2	procollagen-lysine, 2-oxoglutarate 5-dioxygenase 2
344	7.29e-05	0.00265	1549.41	1097.73	0.70922	ILMN_3251560	TMEM167A	transmembrane protein 167A
345	7.38e-05	0.00266	437.23	563.99	1.28205	ILMN_1756631	ZNF526	zinc finger protein 526
346	7.39e-05	0.00266	697.72	489.89	0.704225	ILMN_3263329	GAR1	GAR1 ribonucleoprotein
347	7.39e-05	0.00266	717.87	541.76	0.75188	ILMN_1770378	ANAPC10	anaphase promoting complex subunit 10
348	7.41e-05	0.00266	960.68	1251.07	1.2987	ILMN_1735979	BCKDHA	branched chain keto acid dehydrogenase E1, alpha polypeptide
349	7.46e-05	0.00267	1466.4	896.48	0.609756	ILMN_1749962	NCAM2	neural cell adhesion molecule 2
350	7.48e-05	0.00267	225.05	322.17	1.42857	ILMN_1721833	IER5	immediate early response 5
351	7.53e-05	0.00268	4317.21	5581.32	1.2987	ILMN_2364022	SLC16A3	solute carrier family 16 (monocarboxylate transporter), member 3
352	7.64e-05	0.00271	10552.02	7530.77	0.714286	ILMN_1731546	RPL26	ribosomal protein L26
353	7.75e-05	0.00274	453.16	340.05	0.75188	ILMN_1772743	PIGK	phosphatidylinositol glycan anchor biosynthesis, class K
354	7.76e-05	0.00274	600.09	430.21	0.719424	ILMN_1704876	USP38	ubiquitin specific peptidase 38
355	7.8e-05	0.00274	238.16	180.24	0.757576	ILMN_1694027	SESN3	sestrin 3
356	7.86e-05	0.00276	463.29	643.86	1.38889	ILMN_2212714	TMEM39B	transmembrane protein 39B
357	7.9e-05	0.00276	7332.13	10347.7	1.40845	ILMN_1674236	HSPB1	heat shock 27kDa protein 1
358	8e-05	0.00279	315.72	408.39	1.2987	ILMN_1653553	C14orf80	chromosome 14 open reading frame 80
359	8.01e-05	0.00279	295.89	384.33	1.2987	ILMN_1770865	TRIM46	tripartite motif containing 46
360	8.04e-05	0.00279	6619.34	4875.59	0.735294	ILMN_1753745	HDDC2	HD domain containing 2
361	8.1e-05	0.0028	406.91	521.64	1.28205	ILMN_1804051	SNX8	sorting nexin 8
362	8.17e-05	0.00281	250.39	503.4	2	ILMN_1701911	C5orf20	chromosome 5 open reading frame 20
363	8.18e-05	0.00281	276.88	381.78	1.36986	ILMN_1674620	SGCE	sarcoglycan, epsilon
364	8.32e-05	0.00285	421.34	668.48	1.5873	ILMN_1706687	KLHL5	kelch-like family member 5
365	8.32e-05	0.00285	646.9	424.72	0.657895	ILMN_2187727	NOC3L	nucleolar complex associated 3 homolog (S. cerevisiae)
366	8.53e-05	0.0029	3432.01	2616.67	0.763359	ILMN_1812312	NDUFS4	NADH dehydrogenase (ubiquinone) Fe-S protein 4, 18kDa (NADH-coenzyme Q reductase)
367	8.59e-05	0.0029	1438.43	2092.47	1.44928	ILMN_1671791	PCK2	phosphoenolpyruvate carboxykinase 2 (mitochondrial)
368	8.6e-05	0.0029	302.16	409	1.35135	ILMN_1668535	JOSD1	Josephin domain containing 1
369	8.61e-05	0.0029	1409.36	991.73	0.704225	ILMN_1703487	LMO4	LIM domain only 4
370	8.61e-05	0.0029	153.99	238.18	1.53846	ILMN_2390859	NFKB2	nuclear factor of kappa light polypeptide gene enhancer in B-cells 2 (p49/p100)
371	8.63e-05	0.0029	1981.16	3280.21	1.66667	ILMN_1653292	PFKFB4	6-phosphofructo-2-kinase/fructose-2,6-biphosphatase 4
372	8.67e-05	0.00291	731.9	479.51	0.653595	ILMN_1815345	EIF3J	eukaryotic translation initiation factor 3, subunit J
373	8.69e-05	0.00291	336.66	447.2	1.33333	ILMN_1805192	ITPRIP	inositol 1,4,5-trisphosphate receptor interacting protein
374	8.71e-05	0.00291	653.14	932.56	1.42857	ILMN_1691364	STAT1	signal transducer and activator of transcription 1, 91kDa
375	8.85e-05	0.00295	557.35	781.19	1.40845	ILMN_1769520	UBE2L6	ubiquitin-conjugating enzyme E2L 6
376	8.94e-05	0.00297	1224.45	1639.2	1.33333	ILMN_1753468	CD63	CD63 molecule
377	9.1e-05	0.00301	1069.43	754.29	0.704225	ILMN_1751393	ZNF684	zinc finger protein 684
378	9.15e-05	0.00302	692.28	493.31	0.714286	ILMN_1747857	SMARCE1	SWI/SNF related, matrix associated, actin dependent regulator of chromatin, subfamily e, member 1
379	9.16e-05	0.00302	1685.86	1205.52	0.714286	ILMN_1745798	GTF2F2	general transcription factor IIF, polypeptide 2, 30kDa
380	9.18e-05	0.00302	12103.21	8577.44	0.70922	ILMN_2093343	PLAC8	placenta-specific 8
381	9.38e-05	0.00307	544.23	787.44	1.44928	ILMN_1810725	FAM129A	family with sequence similarity 129, member A
382	9.49e-05	0.0031	129.23	178.82	1.38889	ILMN_1652825	IL10RA	interleukin 10 receptor, alpha
383	9.51e-05	0.0031	261.32	181.25	0.694444	ILMN_2101278	RGS18	regulator of G-protein signaling 18
384	9.52e-05	0.0031	388.66	265.02	0.680272	ILMN_1801216	S100P	S100 calcium binding protein P
385	9.68e-05	0.00314	2217.57	1535.34	0.694444	ILMN_1733305	EIF2A	eukaryotic translation initiation factor 2A, 65kDa
386	9.71e-05	0.00314	813.37	582.39	0.714286	ILMN_1735453	FAM98A	family with sequence similarity 98, member A
387	9.77e-05	0.00315	298.35	227.77	0.763359	ILMN_1807491	LAIR2	leukocyte-associated immunoglobulin-like receptor 2
388	9.84e-05	0.00317	831.96	570.92	0.684932	ILMN_1759084	INTS8	integrator complex subunit 8
389	9.89e-05	0.00317	441.56	341.66	0.775194	ILMN_1815723	NUP35	nucleoporin 35kDa
390	0.0001005	0.00321	2137.56	1347.3	0.628931	ILMN_1748476	NOP58	NOP58 ribonucleoprotein
391	0.0001005	0.00321	1039.61	772.29	0.740741	ILMN_1766916	RPAP3	RNA polymerase II associated protein 3
392	0.0001013	0.00323	507.4	690.74	1.36986	ILMN_1722218	MBOAT7	membrane bound O-acyltransferase domain containing 7
393	0.0001021	0.00324	272.55	423.29	1.5625	ILMN_1778087	ANXA8	annexin A8
394	0.0001024	0.00325	409.57	579.96	1.40845	ILMN_1686610	APBA3	amyloid beta (A4) precursor protein-binding, family A, member 3
395	0.000103	0.00326	1004.65	1461.14	1.44928	ILMN_1776674	SAC3D1	SAC3 domain containing 1
396	0.0001033	0.00326	612.75	887.65	1.44928	ILMN_1769412	RAPGEF1	Rap guanine nucleotide exchange factor (GEF) 1
397	0.000104	0.00327	3929.67	5641.39	1.42857	ILMN_1760247	CD70	CD70 molecule
398	0.0001046	0.00328	229.21	161.96	0.704225	ILMN_1773427	KANK1	KN motif and ankyrin repeat domains 1
399	0.0001048	0.00328	682.67	488.8	0.714286	ILMN_1681628	ZNF277	zinc finger protein 277
400	0.0001064	0.00332	3809.48	2750.86	0.724638	ILMN_2343010	BOLA3	bolA family member 3
401	0.0001086	0.00338	181.03	229.8	1.26582	ILMN_1736982	PHACTR1	phosphatase and actin regulator 1
402	0.0001095	0.0034	5685.24	3870.34	0.680272	ILMN_1737947	LSM5	LSM5 homolog, U6 small nuclear RNA associated (S. cerevisiae)
403	0.0001109	0.00343	283.09	386.71	1.36986	ILMN_1784780	CIC	capicua transcriptional repressor
404	0.000111	0.00343	715.97	542.21	0.757576	ILMN_1796119	ZUFSP	zinc finger with UFM1-specific peptidase domain
405	0.0001118	0.00344	714.8	980.59	1.36986	ILMN_2074258	BARD1	BRCA1 associated RING domain 1
406	0.0001126	0.00346	7811.88	10173.11	1.2987	ILMN_3272378	EZR	ezrin
407	0.0001129	0.00346	308.61	394.42	1.28205	ILMN_1796106	MGAT4B	mannosyl (alpha-1,3-)-glycoprotein beta-1,4-N-acetylglucosaminyltransferase, isozyme B
408	0.0001132	0.00346	2611.31	3844.45	1.47059	ILMN_2130441	HLA-H	major histocompatibility complex, class I, H (pseudogene)
409	0.0001141	0.00348	555.68	386.98	0.694444	ILMN_2179397	TATDN1	TatD DNase domain containing 1
410	0.0001153	0.0035	167.91	269.96	1.6129	ILMN_1708934	ADM	adrenomedullin
411	0.0001153	0.0035	1413.99	1088.16	0.769231	ILMN_2306565	MTX2	metaxin 2
412	0.0001161	0.00351	569.7	756.59	1.33333	ILMN_1689518	PECAM1	platelet/endothelial cell adhesion molecule 1
413	0.0001162	0.00351	7625.9	5873.2	0.769231	ILMN_1751258	NDUFA4	NADH dehydrogenase (ubiquinone) 1 alpha subcomplex, 4, 9kDa
414	0.0001165	0.00351	351.42	264.54	0.75188	ILMN_1781360	MPHOSPH6	M-phase phosphoprotein 6
415	0.0001179	0.00353	1792.86	2673.69	1.49254	ILMN_1738075	CMIP	c-Maf inducing protein
416	0.000118	0.00353	1545.62	1185	0.769231	ILMN_2117904	ZNF22	zinc finger protein 22
417	0.0001182	0.00353	155.69	209.4	1.35135	ILMN_1654685	MCTP1	multiple C2 domains, transmembrane 1
418	0.0001186	0.00353	472.06	697.03	1.47059	ILMN_3248910	MIR155HG	MIR155 host gene (non-protein coding)
419	0.0001186	0.00353	429.43	312.57	0.729927	ILMN_1680239	NUDT9	nudix (nucleoside diphosphate linked moiety X)-type motif 9
420	0.0001192	0.00354	524.98	403.05	0.769231	ILMN_1725666	GTF2H3	general transcription factor IIH, polypeptide 3, 34kDa
421	0.0001193	0.00354	1265.96	915.79	0.724638	ILMN_1778917	CDK7	cyclin-dependent kinase 7
422	0.0001202	0.00356	603.44	459.05	0.763359	ILMN_1658504	CHKA	choline kinase alpha
423	0.0001208	0.00356	812.01	1043.99	1.28205	ILMN_1738347	RNPEP	arginyl aminopeptidase (aminopeptidase B)
424	0.0001211	0.00356	222.74	307.17	1.36986	ILMN_1682081	RNF19B	ring finger protein 19B
425	0.0001212	0.00356	511.77	352.7	0.689655	ILMN_1682494	RSRC1	arginine/serine-rich coiled-coil 1
426	0.0001223	0.00358	337.3	248.22	0.735294	ILMN_1711493	PRAM1	PML-RARA regulated adaptor molecule 1
427	0.000124	0.00361	644.61	481.46	0.746269	ILMN_2151541	DNAJC10	DnaJ (Hsp40) homolog, subfamily C, member 10
428	0.0001243	0.00361	496.6	381.55	0.769231	ILMN_3229552	MED7	mediator complex subunit 7
429	0.0001244	0.00361	1392.87	1990.11	1.42857	ILMN_2415179	CLSTN1	calsyntenin 1
430	0.0001244	0.00361	758.06	1062.42	1.40845	ILMN_1744212	INPP5D	inositol polyphosphate-5-phosphatase, 145kDa
431	0.0001247	0.00361	2405.1	1741.28	0.724638	ILMN_1759453	UQCRB	ubiquinol-cytochrome c reductase binding protein
432	0.0001256	0.00363	883.52	1212.73	1.36986	ILMN_1694240	MAP2K1	mitogen-activated protein kinase kinase 1
433	0.0001259	0.00363	2324.36	1807.8	0.775194	ILMN_1810838	MTDH	metadherin
434	0.0001272	0.00365	310.75	220.17	0.70922	ILMN_3248218	SNORD104	small nucleolar RNA, C/D box 104
435	0.0001272	0.00365	1364.09	938.66	0.689655	ILMN_1664833	MRPL50	mitochondrial ribosomal protein L50
436	0.0001278	0.00365	542.33	736.04	1.35135	ILMN_1776188	MAP1LC3A	microtubule-associated protein 1 light chain 3 alpha
437	0.0001279	0.00365	637.72	487.02	0.763359	ILMN_2390453	BCKDHB	branched chain keto acid dehydrogenase E1, beta polypeptide
438	0.0001281	0.00365	326.78	252.32	0.769231	ILMN_1755023	RAD50	RAD50 homolog (S. cerevisiae)
439	0.0001283	0.00365	409.58	275.03	0.671141	ILMN_1747184	PUS7L	pseudouridylate synthase 7 homolog (S. cerevisiae)-like
440	0.0001285	0.00365	347.15	263.61	0.757576	ILMN_1748427	ZNF239	zinc finger protein 239
441	0.0001295	0.00366	858.98	652.89	0.757576	ILMN_2373010	TMEM70	transmembrane protein 70
442	0.0001297	0.00366	866.5	582.11	0.671141	ILMN_1662964	PRMT3	protein arginine methyltransferase 3
443	0.0001302	0.00367	529.08	389.28	0.735294	ILMN_2339748	RNF13	ring finger protein 13
444	0.0001309	0.00368	245.41	314.06	1.28205	ILMN_1733869	OGDH	oxoglutarate (alpha-ketoglutarate) dehydrogenase (lipoamide)
445	0.0001313	0.00368	248.5	317.03	1.28205	ILMN_2059689	TMEM54	transmembrane protein 54
446	0.0001361	0.0038	480.77	643.03	1.33333	ILMN_1770678	CBX2	chromobox homolog 2
447	0.0001362	0.0038	401.97	310.97	0.775194	ILMN_1721024	SRFBP1	serum response factor binding protein 1
448	0.0001363	0.0038	1412.84	1886.14	1.33333	ILMN_1661366	PGAM1	phosphoglycerate mutase 1 (brain)
449	0.0001369	0.00381	988.48	1308.46	1.31579	ILMN_1651237	CDT1	chromatin licensing and DNA replication factor 1
450	0.0001373	0.00381	385.64	516.79	1.33333	ILMN_1795286	C6orf47	chromosome 6 open reading frame 47
451	0.0001376	0.00381	360.14	536.11	1.49254	ILMN_2211065	TMEM91	transmembrane protein 91
452	0.0001378	0.00381	227.05	303.62	1.33333	ILMN_1806533	PDE7B	phosphodiesterase 7B
453	0.0001388	0.00383	767.2	566.23	0.740741	ILMN_1781457	TIPRL	TOR signaling pathway regulator
454	0.0001394	0.00383	361.25	270.25	0.746269	ILMN_1671895	ZNF613	zinc finger protein 613
455	0.0001403	0.00384	3553.11	4510.98	1.26582	ILMN_1701331	UBE2M	ubiquitin-conjugating enzyme E2M
456	0.0001403	0.00384	1625.24	1088.02	0.671141	ILMN_1749829	DLGAP5	discs, large (Drosophila) homolog-associated protein 5
457	0.0001426	0.0039	2222.32	1369	0.617284	ILMN_2341952	MRPL35	mitochondrial ribosomal protein L35
458	0.0001429	0.0039	3629.28	6955.54	1.92308	ILMN_1809931	NDRG1	N-myc downstream regulated 1
459	0.0001435	0.0039	185.84	247.47	1.33333	ILMN_1764082	MBOAT1	membrane bound O-acyltransferase domain containing 1
460	0.0001468	0.00398	1324.34	1660.36	1.25	ILMN_1723480	BST2	bone marrow stromal cell antigen 2
461	0.0001477	0.004	115.94	145.35	1.25	ILMN_1667224	SLAMF8	SLAM family member 8
462	0.0001482	0.00401	1920.5	1472.38	0.769231	ILMN_2232166	CCDC90B	coiled-coil domain containing 90B
463	0.0001493	0.00402	211.76	369.57	1.75439	ILMN_2396444	CD14	CD14 molecule
464	0.0001493	0.00402	2688.1	3925.47	1.47059	ILMN_1727402	HCLS1	hematopoietic cell-specific Lyn substrate 1
465	0.0001496	0.00402	5887.43	4434.96	0.75188	ILMN_1777378	COMMD6	COMM domain containing 6
466	0.0001534	0.00411	9086.17	13287.59	1.47059	ILMN_1810214	JUND	jun D proto-oncogene
467	0.000154	0.00411	357.18	263.47	0.735294	ILMN_2126423	ZNF480	zinc finger protein 480
468	0.0001551	0.00411	360.53	265.55	0.735294	ILMN_1720303	OSTM1	osteopetrosis associated transmembrane protein 1
469	0.0001551	0.00411	400.98	514.69	1.28205	ILMN_1715416	NUP188	nucleoporin 188kDa
470	0.0001552	0.00411	645.43	845.83	1.31579	ILMN_1675131	PIH1D1	PIH1 domain containing 1
471	0.0001553	0.00411	2080.12	2642.3	1.26582	ILMN_1713749	CORO1A	coronin, actin binding protein, 1A
472	0.0001553	0.00411	3913.99	3012.9	0.769231	ILMN_1815292	RPL7	ribosomal protein L7
473	0.0001592	0.0042	656.9	508.22	0.775194	ILMN_2237746	ING3	inhibitor of growth family, member 3
474	0.0001599	0.00421	1160.24	844.98	0.729927	ILMN_1664511	NDC80	NDC80 kinetochore complex component
475	0.0001607	0.00422	1594.68	2327.92	1.44928	ILMN_1662799	GPSM3	G-protein signaling modulator 3
476	0.0001617	0.00424	496.56	650.55	1.31579	ILMN_1709439	CHMP1A	charged multivesicular body protein 1A
477	0.0001627	0.00426	1364.3	968.77	0.70922	ILMN_1725105	EEF1E1	eukaryotic translation elongation factor 1 epsilon 1
478	0.0001651	0.00431	280.21	207.85	0.740741	ILMN_2132161	KIF18A	kinesin family member 18A
479	0.0001684	0.00438	951.81	690.27	0.724638	ILMN_1765019	SACM1L	SAC1 suppressor of actin mutations 1-like (yeast)
480	0.0001684	0.00438	387.33	300.63	0.775194	ILMN_1730888	ZNF680	zinc finger protein 680
481	0.0001707	0.00441	4315.07	5416.53	1.25	ILMN_1789005	ATP6V0C	ATPase, H+ transporting, lysosomal 16kDa, V0 subunit c
482	0.0001712	0.00441	448.14	660.76	1.47059	ILMN_1739450	NFE2L1	nuclear factor, erythroid 2-like 1
483	0.0001713	0.00441	303.11	406.48	1.33333	ILMN_1767365	PAK1	p21 protein (Cdc42/Rac)-activated kinase 1
484	0.0001714	0.00441	625.63	483.12	0.775194	ILMN_1729179	SPATA5L1	spermatogenesis associated 5-like 1
485	0.0001714	0.00441	649.05	461.94	0.70922	ILMN_2131861	SOCS2	suppressor of cytokine signaling 2
486	0.000172	0.00441	1724.63	2388.25	1.38889	ILMN_1730734	TMEM205	transmembrane protein 205
487	0.0001721	0.00441	869.76	634.13	0.729927	ILMN_1653709	TIMM9	translocase of inner mitochondrial membrane 9 homolog (yeast)
488	0.0001726	0.00441	356.63	513.75	1.44928	ILMN_1688848	TMEM44	transmembrane protein 44
489	0.0001727	0.00441	774.36	1185.59	1.53846	ILMN_1696749	LMNA	lamin A/C
490	0.0001732	0.00441	589.73	421.11	0.714286	ILMN_2086095	ID2	inhibitor of DNA binding 2, dominant negative helix-loop-helix protein
491	0.0001736	0.00441	4893.61	6536.04	1.33333	ILMN_1800461	CSNK2B	casein kinase 2, beta polypeptide
492	0.0001738	0.00441	586.35	439.23	0.75188	ILMN_1686985	MTM1	myotubularin 1
493	0.0001776	0.00449	152.92	203.54	1.33333	ILMN_1779257	CD40	CD40 molecule, TNF receptor superfamily member 5
494	0.0001776	0.00449	622.83	796.76	1.28205	ILMN_1777765	C12orf10	chromosome 12 open reading frame 10
495	0.0001799	0.00454	701.12	1288.36	1.85185	ILMN_1805750	IFITM3	interferon induced transmembrane protein 3
496	0.0001809	0.00455	123.55	156.32	1.26582	ILMN_3191922	KRT8P9	keratin 8 pseudogene 9
497	0.0001812	0.00455	2616.23	1943.75	0.740741	ILMN_2208413	ARHGAP15	Rho GTPase activating protein 15
498	0.0001813	0.00455	9930.53	12363.87	1.25	ILMN_1761277	PDE4C	phosphodiesterase 4C, cAMP-specific
499	0.0001825	0.00457	1602.54	1253.97	0.78125	ILMN_2093674	GMFB	glia maturation factor, beta
500	0.0001831	0.00457	906.93	1165.4	1.28205	ILMN_3287244	LOC728138	KIAA2013 pseudogene
501	0.0001837	0.00458	694.67	980.26	1.40845	ILMN_1749011	NECAP2	NECAP endocytosis associated 2
502	0.000184	0.00458	1427.18	981.14	0.689655	ILMN_1744147	CEBPZ	CCAAT/enhancer binding protein (C/EBP), zeta
503	0.0001846	0.00458	335.56	254.62	0.757576	ILMN_1722239	TIMM8A	translocase of inner mitochondrial membrane 8 homolog A (yeast)
504	0.0001859	0.00461	1120.71	896.17	0.8	ILMN_1661650	SMEK2	SMEK homolog 2, suppressor of mek1 (Dictyostelium)
505	0.0001868	0.00461	2278.88	3212.1	1.40845	ILMN_2073604	EBP	emopamil binding protein (sterol isomerase)
506	0.0001869	0.00461	285.67	391.84	1.36986	ILMN_1659189	C9orf89	chromosome 9 open reading frame 89
507	0.0001876	0.00462	195.43	156.07	0.8	ILMN_1797903	ZNF544	zinc finger protein 544
508	0.0001895	0.00466	3978.33	2919.43	0.735294	ILMN_2300186	DYNLL1	dynein, light chain, LC8-type 1
509	0.0001911	0.00469	292.47	393.75	1.35135	ILMN_1741165	SLC11A1	solute carrier family 11 (proton-coupled divalent metal ion transporter), member 1
510	0.0001925	0.00471	770.65	563.43	0.729927	ILMN_1655329	RIOK2	RIO kinase 2
511	0.0001931	0.00471	135.35	185.09	1.36986	ILMN_1737314	BCL6	B-cell CLL/lymphoma 6
512	0.0001933	0.00471	319.36	428.75	1.35135	ILMN_2330966	PTK2B	protein tyrosine kinase 2 beta
513	0.0001938	0.00472	614.11	466.78	0.757576	ILMN_1694847	TERF1	telomeric repeat binding factor (NIMA-interacting) 1
514	0.0001973	0.00479	528.64	673.9	1.28205	ILMN_2275098	DTX2	deltex 2, E3 ubiquitin ligase
515	0.0001987	0.00482	129.18	174.67	1.35135	ILMN_1692398	CNTNAP1	contactin associated protein 1
516	0.0002	0.00484	349.87	269.74	0.769231	ILMN_1668498	CWF19L2	CWF19-like 2, cell cycle control (S. pombe)
517	0.0002002	0.00484	309.18	236.49	0.763359	ILMN_1657837	ZC3H8	zinc finger CCCH-type containing 8
518	0.0002018	0.00486	403.66	246.22	0.609756	ILMN_1753607	PNO1	partner of NOB1 homolog (S. cerevisiae)
519	0.0002032	0.00488	2694.04	3624.15	1.35135	ILMN_1697694	ATP6AP1	ATPase, H+ transporting, lysosomal accessory protein 1
520	0.0002035	0.00488	124.87	161.58	1.2987	ILMN_2396875	IGFBP3	insulin-like growth factor binding protein 3
521	0.0002036	0.00488	216.52	162.33	0.75188	ILMN_1750974	S100A9	S100 calcium binding protein A9
522	0.0002048	0.0049	194.91	271.11	1.38889	ILMN_3241446	ODF3B	outer dense fiber of sperm tails 3B
523	0.0002052	0.0049	5214.09	4063.2	0.78125	ILMN_2166865	ENY2	enhancer of yellow 2 homolog (Drosophila)
524	0.0002067	0.00492	218.93	378.88	1.72414	ILMN_3238676	ULBP2	UL16 binding protein 2
525	0.000207	0.00492	2761.01	3616.4	1.31579	ILMN_2393763	ARPC4	actin related protein 2/3 complex, subunit 4, 20kDa
526	0.0002093	0.00497	513.29	680.56	1.33333	ILMN_2320336	CLK3	CDC-like kinase 3
527	0.0002125	0.00503	242.41	188.94	0.78125	ILMN_2150402	TMEM64	transmembrane protein 64
528	0.0002129	0.00503	496.89	641.58	1.2987	ILMN_1789338	SORBS3	sorbin and SH3 domain containing 3
529	0.0002133	0.00503	1357.78	943.91	0.694444	ILMN_2056167	OSTC	oligosaccharyltransferase complex subunit (non-catalytic)
530	0.0002142	0.00505	856.11	1097.71	1.28205	ILMN_1701875	ZYX	zyxin
531	0.0002157	0.00507	800.22	578.68	0.724638	ILMN_1656977	HIBCH	3-hydroxyisobutyryl-CoA hydrolase
532	0.0002174	0.0051	173.72	259.53	1.49254	ILMN_2311166	ITGB5	integrin, beta 5
533	0.0002181	0.00511	1242.37	991.94	0.8	ILMN_1659753	LAMP2	lysosomal-associated membrane protein 2
534	0.0002216	0.00518	5168.25	4143.69	0.8	ILMN_1807397	NDUFB5	NADH dehydrogenase (ubiquinone) 1 beta subcomplex, 5, 16kDa
535	0.0002247	0.00523	1812.35	1291.56	0.714286	ILMN_1652806	ATP5J	ATP synthase, H+ transporting, mitochondrial Fo complex, subunit F6
536	0.0002249	0.00523	1114.92	785.36	0.704225	ILMN_3224868	LOC729200	small nuclear ribonucleoprotein polypeptide B pseudogene
537	0.0002252	0.00523	12621.32	15753.26	1.25	ILMN_1756982	CLIC1	chloride intracellular channel 1
538	0.0002256	0.00523	1590.38	1262.91	0.793651	ILMN_2202948	BUB1	BUB1 mitotic checkpoint serine/threonine kinase
539	0.0002257	0.00523	188.42	234.1	1.25	ILMN_3242016	POTEE	POTE ankyrin domain family, member E
540	0.0002284	0.00527	7576.82	12044.83	1.5873	ILMN_1736700	ALDOA	aldolase A, fructose-bisphosphate
541	0.0002285	0.00527	1948.19	1473.07	0.757576	ILMN_3258424	LOC100129118	transmembrane protein 167A pseudogene
542	0.0002288	0.00527	367.83	464.68	1.26582	ILMN_1668639	TBC1D10B	TBC1 domain family, member 10B
543	0.0002302	0.00529	264.41	359.71	1.35135	ILMN_1811102	LRSAM1	leucine rich repeat and sterile alpha motif containing 1
544	0.0002303	0.00529	1534.71	2154.04	1.40845	ILMN_1695414	ASF1B	anti-silencing function 1B histone chaperone
545	0.0002314	0.0053	258.82	200.65	0.775194	ILMN_1672135	ZNF615	zinc finger protein 615
546	0.0002323	0.00531	1444.91	1980.25	1.36986	ILMN_1660462	MCOLN2	mucolipin 2
547	0.0002325	0.00531	148.56	191	1.28205	ILMN_1701403	HIP1	huntingtin interacting protein 1
548	0.0002336	0.00532	215.86	163.85	0.757576	ILMN_1806758	C9orf85	chromosome 9 open reading frame 85
549	0.0002349	0.00534	306.34	422.73	1.38889	ILMN_1734153	GDI1	GDP dissociation inhibitor 1
550	0.0002354	0.00534	1473.34	1084.4	0.735294	ILMN_1805474	C1orf131	chromosome 1 open reading frame 131
551	0.0002355	0.00534	199.11	251.07	1.26582	ILMN_3238326	RNF144A	ring finger protein 144A
552	0.0002361	0.00534	269.25	208.05	0.775194	ILMN_1656129	SLC39A10	solute carrier family 39 (zinc transporter), member 10
553	0.000237	0.00534	2876.33	3706.09	1.28205	ILMN_2326713	CD151	CD151 molecule (Raph blood group)
554	0.0002371	0.00534	214.64	306.41	1.42857	ILMN_2385647	ALAS1	aminolevulinate, delta-, synthase 1
555	0.000238	0.00535	2269	3141.76	1.38889	ILMN_1684391	PLOD1	procollagen-lysine, 2-oxoglutarate 5-dioxygenase 1
556	0.0002381	0.00535	313.34	430.26	1.36986	ILMN_1749115	RTN2	reticulon 2
557	0.000239	0.00536	472.3	603.89	1.28205	ILMN_3238196	CYTH4	cytohesin 4
558	0.0002394	0.00536	324.23	422.28	1.2987	ILMN_3263290	LOC100129697	uncharacterized LOC100129697
559	0.0002415	0.00539	477.95	678.67	1.42857	ILMN_2374425	CCNE1	cyclin E1
560	0.000244	0.00544	255.69	360.94	1.40845	ILMN_1724863	TICAM1	toll-like receptor adaptor molecule 1
561	0.0002443	0.00544	2379.02	1827	0.769231	ILMN_1700915	BMI1	BMI1 polycomb ring finger oncogene
562	0.0002455	0.00545	1897.49	2589.6	1.36986	ILMN_1683450	CDCA5	cell division cycle associated 5
563	0.0002472	0.00547	493.39	385.43	0.78125	ILMN_1792456	CCDC104	coiled-coil domain containing 104
564	0.0002472	0.00547	4904.56	6808.89	1.38889	ILMN_2308849	MYADM	myeloid-associated differentiation marker
565	0.0002476	0.00547	248.78	316.81	1.26582	ILMN_1763433	TRIM9	tripartite motif containing 9
566	0.0002488	0.00549	1067.78	867.93	0.813008	ILMN_1720526	CENPN	centromere protein N
567	0.0002506	0.00552	3820.64	2894.43	0.757576	ILMN_1700268	QPRT	quinolinate phosphoribosyltransferase
568	0.0002518	0.00554	2995.02	2259.49	0.75188	ILMN_1737738	NDUFA12	NADH dehydrogenase (ubiquinone) 1 alpha subcomplex, 12
569	0.000253	0.00555	1673.39	2256.14	1.35135	ILMN_1770290	CNN2	calponin 2
570	0.0002563	0.00561	390.88	271.58	0.694444	ILMN_2043918	DLEU1	deleted in lymphocytic leukemia 1 (non-protein coding)
571	0.0002576	0.00562	992.56	1408.81	1.42857	ILMN_2379080	NFATC2IP	nuclear factor of activated T-cells, cytoplasmic, calcineurin-dependent 2 interacting protein
572	0.0002578	0.00562	754.02	1001.25	1.33333	ILMN_1769451	ILVBL	ilvB (bacterial acetolactate synthase)-like
573	0.0002579	0.00562	2059.37	2982.05	1.44928	ILMN_1772876	ZNF395	zinc finger protein 395
574	0.0002592	0.00563	610.65	483.31	0.793651	ILMN_2366790	DDX52	DEAD (Asp-Glu-Ala-Asp) box polypeptide 52
575	0.0002593	0.00563	233.49	170.54	0.729927	ILMN_2299612	TMEM150A	transmembrane protein 150A
576	0.000262	0.00568	1623.28	2034.35	1.25	ILMN_2345353	LST1	leukocyte specific transcript 1
577	0.0002657	0.00575	10165.41	7606.4	0.746269	ILMN_1702177	GLO1	glyoxalase I
578	0.0002664	0.00575	186.79	261.34	1.40845	ILMN_3223126	TYMP	thymidine phosphorylase
579	0.0002668	0.00575	496.65	631.72	1.26582	ILMN_1700044	SAP130	Sin3A-associated protein, 130kDa
580	0.0002678	0.00575	145.59	183.73	1.26582	ILMN_1743373	DLL1	delta-like 1 (Drosophila)
581	0.0002679	0.00575	365.44	465.25	1.26582	ILMN_1780368	GPR18	G protein-coupled receptor 18
582	0.0002681	0.00575	733.7	522.61	0.714286	ILMN_1733191	CCDC26	coiled-coil domain containing 26
583	0.000269	0.00576	1824.53	2288.98	1.25	ILMN_1739792	RHOG	ras homolog family member G
584	0.0002694	0.00576	1119.01	1412.48	1.26582	ILMN_1780756	RBM23	RNA binding motif protein 23
585	0.00027	0.00576	538.32	429.16	0.8	ILMN_2381064	TPD52	tumor protein D52
586	0.0002701	0.00576	392.69	636.75	1.6129	ILMN_1806349	SLC6A8	solute carrier family 6 (neurotransmitter transporter), member 8
587	0.0002717	0.00578	379.71	295.83	0.78125	ILMN_1668540	ZNHIT6	zinc finger, HIT-type containing 6
588	0.0002755	0.00585	270.23	217.68	0.806452	ILMN_1713058	PSTPIP2	proline-serine-threonine phosphatase interacting protein 2
589	0.000278	0.00589	2664.6	1886.87	0.70922	ILMN_1739497	GTF2H5	general transcription factor IIH, polypeptide 5
590	0.0002791	0.00591	364.09	476.75	1.31579	ILMN_2207363	RABAC1	Rab acceptor 1 (prenylated)
591	0.0002803	0.00592	284.92	226.26	0.793651	ILMN_1717524	LIPT1	lipoyltransferase 1
592	0.0002806	0.00592	408	315.42	0.775194	ILMN_1793743	DIRC2	disrupted in renal carcinoma 2
593	0.0002852	0.00599	5313.19	6684.03	1.26582	ILMN_1703477	ARHGEF2	Rho/Rac guanine nucleotide exchange factor (GEF) 2
594	0.0002855	0.00599	2209.52	1688.57	0.763359	ILMN_1737396	PSMD14	proteasome (prosome, macropain) 26S subunit, non-ATPase, 14
595	0.0002855	0.00599	5467.05	4273.67	0.78125	ILMN_3235148	FLJ43681	ribosomal protein L23a pseudogene
596	0.0002873	0.00602	634.86	822.09	1.2987	ILMN_1731648	FOXJ2	forkhead box J2
597	0.0002877	0.00602	1039.49	1649.82	1.5873	ILMN_1790978	ATG7	autophagy related 7
598	0.0002888	0.00602	847.18	1089.95	1.28205	ILMN_1779399	SNRPA	small nuclear ribonucleoprotein polypeptide A
599	0.0002889	0.00602	2959.67	2325.03	0.787402	ILMN_2147306	PNRC2	proline-rich nuclear receptor coactivator 2
600	0.0002912	0.00606	14375.2	11096.9	0.769231	ILMN_1798189	COX7C	cytochrome c oxidase subunit VIIc
601	0.0002927	0.00607	1314.11	989.51	0.75188	ILMN_2054442	ZNF146	zinc finger protein 146
602	0.0002927	0.00607	381.47	532.73	1.38889	ILMN_1792389	RNF165	ring finger protein 165
603	0.000295	0.00611	5184.32	4163.44	0.8	ILMN_1767747	HDAC2	histone deacetylase 2
604	0.0002958	0.00612	603.41	456.64	0.757576	ILMN_1708787	ZNF627	zinc finger protein 627
605	0.0002979	0.00615	2971.26	2021.05	0.680272	ILMN_1672006	SSB	Sjogren syndrome antigen B (autoantigen La)
606	0.000299	0.00616	2316.13	1828.28	0.787402	ILMN_1696708	C14orf166	chromosome 14 open reading frame 166
607	0.0002998	0.00617	2106.55	1552.2	0.735294	ILMN_1788166	TTK	TTK protein kinase
608	0.0003014	0.00619	12596.2	10210.91	0.813008	ILMN_3305152	XAGE1A	X antigen family, member 1A
609	0.0003024	0.0062	179.71	141.7	0.787402	ILMN_1803094	PDGFD	platelet derived growth factor D
610	0.0003051	0.00625	618.96	386.77	0.625	ILMN_1726064	PAK1IP1	PAK1 interacting protein 1
611	0.0003061	0.00626	1334.91	1062.89	0.793651	ILMN_2361570	SNX14	sorting nexin 14
612	0.0003074	0.00627	1662.82	2177.36	1.31579	ILMN_2382990	HK1	hexokinase 1
613	0.0003091	0.0063	1226.16	869.53	0.70922	ILMN_1804851	MRPS17	mitochondrial ribosomal protein S17
614	0.0003121	0.00635	251.07	345.64	1.36986	ILMN_1767470	SCPEP1	serine carboxypeptidase 1
615	0.0003139	0.00637	640.49	839.97	1.31579	ILMN_1676010	SP1	Sp1 transcription factor
616	0.000314	0.00637	602.05	432.26	0.719424	ILMN_1771149	MRPL19	mitochondrial ribosomal protein L19
617	0.0003146	0.00637	187.04	245.09	1.31579	ILMN_1795338	YPEL1	yippee-like 1 (Drosophila)
618	0.0003193	0.00645	241.4	295.58	1.21951	ILMN_1656335	RIT1	Ras-like without CAAX 1
619	0.0003202	0.00646	10993.45	14258.09	1.2987	ILMN_1662932	LCP1	lymphocyte cytosolic protein 1 (L-plastin)
620	0.0003206	0.00646	893.82	694.15	0.775194	ILMN_1688698	ZEB2	zinc finger E-box binding homeobox 2
621	0.0003218	0.00647	2403.41	1754.76	0.729927	ILMN_1753719	GTF2A2	general transcription factor IIA, 2, 12kDa
622	0.0003243	0.00651	728.61	586.17	0.806452	ILMN_1665859	RAB27A	RAB27A, member RAS oncogene family
623	0.0003271	0.00656	381.03	540.45	1.40845	ILMN_2370208	CMTM3	CKLF-like MARVEL transmembrane domain containing 3
624	0.0003278	0.00656	310.69	239.65	0.769231	ILMN_1724236	FUT7	fucosyltransferase 7 (alpha (1,3) fucosyltransferase)
625	0.0003293	0.00658	536.18	740.34	1.38889	ILMN_1680579	ATP2B4	ATPase, Ca++ transporting, plasma membrane 4
626	0.0003331	0.00662	920.2	1225.18	1.33333	ILMN_3241136	RNASEK	ribonuclease, RNase K
627	0.0003331	0.00662	323.76	449.03	1.38889	ILMN_2262044	PARP10	poly (ADP-ribose) polymerase family, member 10
628	0.0003334	0.00662	1289.15	1025.04	0.793651	ILMN_1775692	EIF4G3	eukaryotic translation initiation factor 4 gamma, 3
629	0.000334	0.00662	8731.12	6895.01	0.787402	ILMN_1691097	HSP90AA1	heat shock protein 90kDa alpha (cytosolic), class A member 1
630	0.0003341	0.00662	381.81	468.33	1.21951	ILMN_2154115	PSD4	pleckstrin and Sec7 domain containing 4
631	0.0003348	0.00662	268.64	336.97	1.25	ILMN_1726873	TPCN2	two pore segment channel 2
632	0.0003351	0.00662	258.9	367.39	1.42857	ILMN_1722533	KATNAL1	katanin p60 subunit A-like 1
633	0.0003372	0.00664	950.16	1483.33	1.5625	ILMN_2412384	CCNE2	cyclin E2
634	0.0003374	0.00664	3591.11	2477.64	0.689655	ILMN_1700695	SLC44A1	solute carrier family 44 (choline transporter), member 1
635	0.0003377	0.00664	277.77	493.81	1.78571	ILMN_1801246	IFITM1	interferon induced transmembrane protein 1
636	0.0003383	0.00664	956.31	1217.95	1.26582	ILMN_1749345	STX5	syntaxin 5
637	0.0003385	0.00664	377.06	302.53	0.8	ILMN_1767142	ZNF280D	zinc finger protein 280D
638	0.0003394	0.00664	959.42	735.69	0.769231	ILMN_2339202	KTN1	kinectin 1 (kinesin receptor)
639	0.0003401	0.00664	306.87	226.53	0.740741	ILMN_3242540	CD163L1	CD163 molecule-like 1
640	0.0003403	0.00664	852.36	1179.82	1.38889	ILMN_1766363	FLT3	fms-related tyrosine kinase 3
641	0.0003419	0.00666	256.4	326.04	1.26582	ILMN_1762407	CABLES2	Cdk5 and Abl enzyme substrate 2
642	0.0003448	0.00669	2805.8	4189.09	1.49254	ILMN_2173451	GPI	glucose-6-phosphate isomerase
643	0.0003449	0.00669	2305.16	1878.43	0.813008	ILMN_1726460	RPL14	ribosomal protein L14
644	0.0003449	0.00669	401.71	499.92	1.25	ILMN_1798210	E2F7	E2F transcription factor 7
645	0.0003476	0.00673	323.85	398.07	1.23457	ILMN_1785265	PLS3	plastin 3
646	0.000348	0.00673	242.63	314.95	1.2987	ILMN_2345908	DDX11	DEAD/H (Asp-Glu-Ala-Asp/His) box helicase 11
647	0.000349	0.00674	1086.22	690.7	0.636943	ILMN_1682857	NDUFAF2	NADH dehydrogenase (ubiquinone) complex I, assembly factor 2
648	0.0003509	0.00676	1967.37	2545.63	1.2987	ILMN_1809010	PSMC3	proteasome (prosome, macropain) 26S subunit, ATPase, 3
649	0.0003518	0.00676	703.2	546.91	0.775194	ILMN_1733680	AZI2	5-azacytidine induced 2
650	0.0003523	0.00676	566.48	714.77	1.26582	ILMN_1749838	MZF1	myeloid zinc finger 1
651	0.0003527	0.00676	838.44	594.96	0.70922	ILMN_1685661	RRP15	ribosomal RNA processing 15 homolog (S. cerevisiae)
652	0.0003528	0.00676	267.18	214.43	0.8	ILMN_1728699	SPTY2D1	SPT2, Suppressor of Ty, domain containing 1 (S. cerevisiae)
653	0.0003551	0.00679	945.93	1390.11	1.47059	ILMN_1719627	SLC27A3	solute carrier family 27 (fatty acid transporter), member 3
654	0.0003577	0.00683	263.85	206.49	0.78125	ILMN_1651544	HDAC8	histone deacetylase 8
655	0.0003588	0.00684	1746.29	2571.14	1.47059	ILMN_1781155	LYN	v-yes-1 Yamaguchi sarcoma viral related oncogene homolog
656	0.0003612	0.00687	220.65	283.67	1.28205	ILMN_1670809	NRM	nurim (nuclear envelope membrane protein)
657	0.0003619	0.00687	363.8	468.64	1.28205	ILMN_1715169	HLA-DRB1	major histocompatibility complex, class II, DR beta 1
658	0.000362	0.00687	274.79	351.29	1.28205	ILMN_1765493	SHKBP1	SH3KBP1 binding protein 1
659	0.0003698	0.00701	6272.45	5017.84	0.8	ILMN_2189933	RPL36AL	ribosomal protein L36a-like
660	0.0003773	0.00714	1688.98	1315.42	0.78125	ILMN_3239426	GPN3	GPN-loop GTPase 3
661	0.0003777	0.00714	848.81	1050.77	1.23457	ILMN_1755235	XPO6	exportin 6
662	0.0003789	0.00715	419.52	323.02	0.769231	ILMN_1779639	IRAK1BP1	interleukin-1 receptor-associated kinase 1 binding protein 1
663	0.0003808	0.00717	925.47	668.95	0.724638	ILMN_1787808	CEP63	centrosomal protein 63kDa
664	0.0003814	0.00717	199.72	267.74	1.33333	ILMN_1705686	NRGN	neurogranin (protein kinase C substrate, RC3)
665	0.000385	0.00723	493.87	640.37	1.2987	ILMN_1703370	ZDHHC12	zinc finger, DHHC-type containing 12
666	0.0003859	0.00724	385.37	523.81	1.35135	ILMN_1692742	DENND3	DENN/MADD domain containing 3
667	0.0003871	0.00725	968.23	1253.75	1.2987	ILMN_1761912	MGAT1	mannosyl (alpha-1,3-)-glycoprotein beta-1,2-N-acetylglucosaminyltransferase
668	0.0003878	0.00725	626.95	1128.9	1.78571	ILMN_1697189	PNCK	pregnancy up-regulated nonubiquitous CaM kinase
669	0.0003913	0.0073	212.28	169.57	0.8	ILMN_2193752	MBLAC2	metallo-beta-lactamase domain containing 2
670	0.0003917	0.0073	264.11	208.41	0.787402	ILMN_2076600	ITM2A	integral membrane protein 2A
671	0.0003939	0.00733	1427.8	1160.9	0.813008	ILMN_3289262	LOC100131261	proline-rich nuclear receptor coactivator 2 pseudogene
672	0.000397	0.00738	1228.28	1590.99	1.2987	ILMN_2087646	HLX	H2.0-like homeobox
673	0.0004021	0.00745	593.46	480.09	0.806452	ILMN_1724811	PARN	poly(A)-specific ribonuclease
674	0.0004022	0.00745	424.87	344.2	0.813008	ILMN_1700831	SLC27A2	solute carrier family 27 (fatty acid transporter), member 2
675	0.0004028	0.00745	795.71	598.91	0.75188	ILMN_1673820	HLTF	helicase-like transcription factor
676	0.000404	0.00746	2892.44	4005.98	1.38889	ILMN_1749109	PSAP	prosaposin
677	0.0004052	0.00746	253.37	312.08	1.23457	ILMN_1751851	CECR1	cat eye syndrome chromosome region, candidate 1
678	0.0004053	0.00746	301.93	436.15	1.44928	ILMN_1752478	DHRS3	dehydrogenase/reductase (SDR family) member 3
679	0.0004085	0.00751	950.94	744.54	0.78125	ILMN_1737308	GLRX	glutaredoxin (thioltransferase)
680	0.0004093	0.00752	613.22	793.96	1.2987	ILMN_1734205	RASSF1	Ras association (RalGDS/AF-6) domain family member 1
681	0.0004111	0.00754	187.77	150.72	0.8	ILMN_3243457	ANKLE1	ankyrin repeat and LEM domain containing 1
682	0.000412	0.00754	550.28	696.9	1.26582	ILMN_1696713	POLA2	polymerase (DNA directed), alpha 2, accessory subunit
683	0.000413	0.00755	338.75	265.09	0.78125	ILMN_1683916	PEX13	peroxisomal biogenesis factor 13
684	0.0004165	0.0076	1460.51	1006.71	0.689655	ILMN_1665483	KIAA0020	KIAA0020
685	0.0004215	0.00768	943.99	1224.4	1.2987	ILMN_3306440	TMEM194A	transmembrane protein 194A
686	0.0004222	0.00769	143.14	188.5	1.31579	ILMN_1745964	IRAK2	interleukin-1 receptor-associated kinase 2
687	0.0004252	0.00773	902.4	718.21	0.793651	ILMN_1805812	TOR1A	torsin family 1, member A (torsin A)
688	0.0004258	0.00773	1123.04	1425.79	1.26582	ILMN_1685625	UCP2	uncoupling protein 2 (mitochondrial, proton carrier)
689	0.0004275	0.00775	2318.94	1665.72	0.719424	ILMN_1798804	SRPK1	SRSF protein kinase 1
690	0.0004297	0.00777	1326.51	1057.54	0.8	ILMN_1664577	DLD	dihydrolipoamide dehydrogenase
691	0.0004304	0.00777	1054.9	857.29	0.813008	ILMN_1804610	NFX1	nuclear transcription factor, X-box binding 1
692	0.0004306	0.00777	664.53	952.45	1.42857	ILMN_1665964	GAB2	GRB2-associated binding protein 2
693	0.0004355	0.00785	440.62	329.53	0.746269	ILMN_1655565	UGT3A2	UDP glycosyltransferase 3 family, polypeptide A2
694	0.000439	0.0079	698.97	534.7	0.763359	ILMN_1688404	ZMYM4	zinc finger, MYM-type 4
695	0.0004396	0.0079	218.01	309.27	1.42857	ILMN_1776327	LOC727820	uncharacterized LOC727820
696	0.0004401	0.0079	399.63	499.58	1.25	ILMN_1749006	RCSD1	RCSD domain containing 1
697	0.0004418	0.00792	197.22	256.95	1.2987	ILMN_2345898	SLA	Src-like-adaptor
698	0.0004438	0.00793	1038.35	1308.71	1.26582	ILMN_1687107	RFWD3	ring finger and WD repeat domain 3
699	0.0004439	0.00793	872.95	690.77	0.793651	ILMN_2225735	CRBN	cereblon
700	0.0004469	0.00797	1575.58	2067.28	1.31579	ILMN_2123415	BMP8B	bone morphogenetic protein 8b
701	0.0004486	0.00799	283.73	381.87	1.35135	ILMN_1691717	RHBDF2	rhomboid 5 homolog 2 (Drosophila)
702	0.0004497	0.008	755.58	1096.32	1.44928	ILMN_1660923	HCG4	HLA complex group 4 (non-protein coding)
703	0.0004527	0.00803	9752.46	7859.01	0.806452	ILMN_1666594	IRF8	interferon regulatory factor 8
704	0.0004529	0.00803	1293.87	1707.09	1.31579	ILMN_2392043	SPI1	spleen focus forming virus (SFFV) proviral integration oncogene
705	0.0004588	0.00813	274.54	207.43	0.757576	ILMN_1726693	GTF2H1	general transcription factor IIH, polypeptide 1, 62kDa
706	0.0004626	0.00817	424.69	309.51	0.729927	ILMN_1670439	FYTTD1	forty-two-three domain containing 1
707	0.0004627	0.00817	391.74	302.23	0.769231	ILMN_1764398	TUBE1	tubulin, epsilon 1
708	0.0004632	0.00817	2005.82	1578.82	0.787402	ILMN_1792138	UQCRH	ubiquinol-cytochrome c reductase hinge protein
709	0.0004639	0.00817	192.29	272.47	1.40845	ILMN_1751886	REC8	REC8 meiotic recombination protein
710	0.0004644	0.00817	1149.01	1737.78	1.51515	ILMN_2186806	HLA-F	major histocompatibility complex, class I, F
711	0.0004666	0.00819	377.62	465.22	1.23457	ILMN_1800787	RFTN1	raftlin, lipid raft linker 1
712	0.0004704	0.00825	2274.97	1579.23	0.694444	ILMN_2145518	TMEM126B	transmembrane protein 126B
713	0.0004711	0.00825	376.24	549.46	1.47059	ILMN_1724497	ABI2	abl-interactor 2
714	0.0004725	0.00826	949.64	1192.18	1.25	ILMN_2315694	STRADA	STE20-related kinase adaptor alpha
715	0.0004756	0.00831	310.58	393.63	1.26582	ILMN_1658928	GNB2	guanine nucleotide binding protein (G protein), beta polypeptide 2
716	0.0004767	0.00831	492.03	384.54	0.78125	ILMN_1669259	ANKRD49	ankyrin repeat domain 49
717	0.0004814	0.00837	580.4	466.35	0.806452	ILMN_1693905	HAT1	histone acetyltransferase 1
718	0.0004818	0.00837	1471.33	1834.77	1.25	ILMN_1697567	TPM3	tropomyosin 3
719	0.0004821	0.00837	248.58	180.77	0.724638	ILMN_3237623	RNY1	RNA, Ro-associated Y1
720	0.0004856	0.00842	24232.39	17399.62	0.719424	ILMN_1706635	ELANE	elastase, neutrophil expressed
721	0.0004866	0.00843	817.98	1051.52	1.28205	ILMN_1703314	KLHL36	kelch-like family member 36
722	0.0004911	0.00848	962.7	764.93	0.793651	ILMN_1714737	ASF1A	anti-silencing function 1A histone chaperone
723	0.0004912	0.00848	2201.79	1422.91	0.645161	ILMN_1808661	TOMM5	translocase of outer mitochondrial membrane 5 homolog (yeast)
724	0.0004948	0.00853	539.86	411.41	0.763359	ILMN_1785266	OFD1	oral-facial-digital syndrome 1
725	0.0004976	0.00856	3557.65	4972.24	1.38889	ILMN_1761797	CSTB	cystatin B (stefin B)
726	0.0004982	0.00856	130.92	168.91	1.28205	ILMN_1696380	GHRL	ghrelin/obestatin prepropeptide
727	0.0004991	0.00856	171.6	209.54	1.21951	ILMN_2175112	KCNS3	potassium voltage-gated channel, delayed-rectifier, subfamily S, member 3
728	0.0004993	0.00856	270.65	215.88	0.8	ILMN_1778677	MRS2	MRS2 magnesium transporter
729	0.0005005	0.00857	4519.63	3228.89	0.714286	ILMN_1713143	MRPL3	mitochondrial ribosomal protein L3
730	0.0005016	0.00858	1762.15	1441.38	0.819672	ILMN_1770803	BNIP2	BCL2/adenovirus E1B 19kDa interacting protein 2
731	0.0005037	0.0086	1536.12	1995.42	1.2987	ILMN_1680279	USP49	ubiquitin specific peptidase 49
732	0.0005058	0.00862	478.51	632.02	1.31579	ILMN_1674231	CHAF1B	chromatin assembly factor 1, subunit B (p60)
733	0.0005059	0.00862	303.22	385.25	1.26582	ILMN_1728887	PAK4	p21 protein (Cdc42/Rac)-activated kinase 4
734	0.0005084	0.00865	6050.82	4683.16	0.775194	ILMN_1715715	CEBPA	CCAAT/enhancer binding protein (C/EBP), alpha
735	0.0005165	0.00877	213.12	173.93	0.813008	ILMN_3246560	EMB	embigin
736	0.000517	0.00877	304.95	240.76	0.787402	ILMN_2158548	NACA2	nascent polypeptide-associated complex alpha subunit 2
737	0.0005213	0.00883	1465.24	1789.56	1.21951	ILMN_1695851	PARVG	parvin, gamma
738	0.0005251	0.00888	308.47	430.73	1.38889	ILMN_1738767	PLP2	proteolipid protein 2 (colonic epithelium-enriched)
739	0.0005266	0.0089	1615.56	1141.71	0.704225	ILMN_1660111	UCHL3	ubiquitin carboxyl-terminal esterase L3 (ubiquitin thiolesterase)
740	0.0005276	0.0089	474.27	345.05	0.729927	ILMN_1676523	CCDC91	coiled-coil domain containing 91
741	0.00053	0.00893	131.4	159.88	1.21951	ILMN_2395711	ARRB2	arrestin, beta 2
742	0.0005337	0.00897	211.63	269.53	1.26582	ILMN_1721046	PTMS	parathymosin
743	0.0005342	0.00897	1759.35	2350.73	1.33333	ILMN_2139100	SHISA5	shisa family member 5
744	0.0005347	0.00897	3272.98	4467.37	1.36986	ILMN_1674243	TFRC	transferrin receptor
745	0.0005349	0.00897	1404.56	1726.81	1.23457	ILMN_1758146	SIRPA	signal-regulatory protein alpha
746	0.0005363	0.00898	131.85	197.92	1.49254	ILMN_1682717	IER3	immediate early response 3
747	0.0005373	0.00898	351.17	270.98	0.769231	ILMN_1755741	DACH1	dachshund family transcription factor 1
748	0.0005417	0.00904	272.09	219.09	0.806452	ILMN_2160160	SNORD36C	small nucleolar RNA, C/D box 36C
749	0.0005459	0.0091	254.82	322.29	1.26582	ILMN_1804629	TPK1	thiamin pyrophosphokinase 1
750	0.0005486	0.00913	255.56	313.57	1.21951	ILMN_1734707	CHST13	carbohydrate (chondroitin 4) sulfotransferase 13
751	0.0005509	0.00916	541.85	399.6	0.735294	ILMN_1763347	PIK3CB	phosphatidylinositol-4,5-bisphosphate 3-kinase, catalytic subunit beta
752	0.0005517	0.00916	1147.19	1414.62	1.23457	ILMN_1670841	CPNE1	copine I
753	0.0005561	0.00922	213.03	172.98	0.813008	ILMN_2324561	SLC7A6	solute carrier family 7 (amino acid transporter light chain, y+L system), member 6
754	0.000558	0.00923	1376.78	1011.45	0.735294	ILMN_1722502	CCT6A	chaperonin containing TCP1, subunit 6A (zeta 1)
755	0.0005584	0.00923	287.81	365.92	1.26582	ILMN_1666050	TMUB1	transmembrane and ubiquitin-like domain containing 1
756	0.0005596	0.00923	5938.71	7206.34	1.21951	ILMN_1815115	CYC1	cytochrome c-1
757	0.0005596	0.00923	2574.78	3531.36	1.36986	ILMN_1711566	TIMP1	TIMP metallopeptidase inhibitor 1
758	0.0005647	0.00929	297.72	366.38	1.23457	ILMN_2307656	AGTRAP	angiotensin II receptor-associated protein
759	0.0005652	0.00929	351.18	289.12	0.826446	ILMN_1772706	C10orf32	chromosome 10 open reading frame 32
760	0.0005656	0.00929	3795.96	2673.85	0.704225	ILMN_1712888	HSPH1	heat shock 105kDa/110kDa protein 1
761	0.000566	0.00929	242.08	338.79	1.40845	ILMN_1709623	MAPK7	mitogen-activated protein kinase 7
762	0.0005695	0.00933	761.96	600.42	0.787402	ILMN_1657682	GFM1	G elongation factor, mitochondrial 1
763	0.0005705	0.00934	274.25	222.98	0.813008	ILMN_2231911	AUH	AU RNA binding protein/enoyl-CoA hydratase
764	0.0005712	0.00934	321.9	483.86	1.49254	ILMN_1813846	P2RX4	purinergic receptor P2X, ligand-gated ion channel, 4
765	0.0005738	0.00937	628.07	861.67	1.36986	ILMN_1655595	SERPINE2	serpin peptidase inhibitor, clade E (nexin, plasminogen activator inhibitor type 1), member 2
766	0.0005754	0.00938	1162.57	890.47	0.763359	ILMN_1663866	TGFBI	transforming growth factor, beta-induced, 68kDa
767	0.0005767	0.00939	2853	3784.45	1.33333	ILMN_2222008	KIFC1	kinesin family member C1
768	0.000578	0.0094	378.96	548.62	1.44928	ILMN_1657550	MVD	mevalonate (diphospho) decarboxylase
769	0.0005795	0.00941	1191.67	771.03	0.645161	ILMN_2192032	SRP19	signal recognition particle 19kDa
770	0.0005815	0.00943	1000.26	793.7	0.793651	ILMN_1745620	KRCC1	lysine-rich coiled-coil 1
771	0.0005832	0.00944	306.79	220.72	0.719424	ILMN_1695640	PTPN22	protein tyrosine phosphatase, non-receptor type 22 (lymphoid)
772	0.0005838	0.00944	402.87	308.62	0.763359	ILMN_1658695	NUF2	NUF2, NDC80 kinetochore complex component
773	0.0005866	0.00948	154.34	188.9	1.21951	ILMN_1760506	HSD17B7P2	hydroxysteroid (17-beta) dehydrogenase 7 pseudogene 2
774	0.000588	0.00949	1999.12	2679.43	1.33333	ILMN_1773963	GNA15	guanine nucleotide binding protein (G protein), alpha 15 (Gq class)
775	0.0005888	0.00949	232.76	285.5	1.21951	ILMN_1752592	HLA-DRB4	major histocompatibility complex, class II, DR beta 4
776	0.0005902	0.0095	827.66	1213.57	1.47059	ILMN_2359742	CTSB	cathepsin B
777	0.0005917	0.0095	551.84	786.2	1.42857	ILMN_1776490	C17orf53	chromosome 17 open reading frame 53
778	0.0005918	0.0095	1850.81	2343.92	1.26582	ILMN_1669015	XPNPEP1	X-prolyl aminopeptidase (aminopeptidase P) 1, soluble
779	0.0005962	0.00956	273.61	345.69	1.26582	ILMN_1725471	GK	glycerol kinase
780	0.000603	0.00965	450.94	560.53	1.25	ILMN_1790249	F8A1	coagulation factor VIII-associated 1
781	0.0006067	0.0097	660.75	1025.56	1.5625	ILMN_1659936	PPP1R15A	protein phosphatase 1, regulatory subunit 15A
782	0.0006074	0.0097	174.97	237.45	1.35135	ILMN_1787529	C3AR1	complement component 3a receptor 1
783	0.0006081	0.0097	294.42	371.06	1.26582	ILMN_1737170	FLII	flightless I homolog (Drosophila)
784	0.0006099	0.00971	284.64	230.42	0.806452	ILMN_2099249	MTERF	mitochondrial transcription termination factor
785	0.000611	0.00972	122.36	157.83	1.28205	ILMN_1682312	CYBB	cytochrome b-245, beta polypeptide
786	0.0006121	0.00972	340.58	442.48	1.2987	ILMN_2075065	FADS2	fatty acid desaturase 2
787	0.0006138	0.00973	598.37	485.38	0.813008	ILMN_1709882	ICK	intestinal cell (MAK-like) kinase
788	0.000614	0.00973	4825.93	6286.92	1.2987	ILMN_1679809	GSTP1	glutathione S-transferase pi 1
789	0.0006158	0.00975	1164.34	919.11	0.787402	ILMN_1651513	SKIV2L2	superkiller viralicidic activity 2-like 2 (S. cerevisiae)
790	0.0006188	0.00977	177.18	143.88	0.813008	ILMN_1796537	FYB	FYN binding protein
791	0.0006192	0.00977	343.43	280.44	0.819672	ILMN_1805590	LSM8	LSM8 homolog, U6 small nuclear RNA associated (S. cerevisiae)
792	0.0006207	0.00978	917.49	692.56	0.757576	ILMN_2182198	ICT1	immature colon carcinoma transcript 1
793	0.0006209	0.00978	4943.18	3851.61	0.78125	ILMN_2119945	NDUFB3	NADH dehydrogenase (ubiquinone) 1 beta subcomplex, 3, 12kDa
794	0.0006224	0.00979	482.12	375.24	0.78125	ILMN_1773369	MRPL48	mitochondrial ribosomal protein L48
795	0.0006287	0.00987	386.56	472.94	1.21951	ILMN_1792110	C10orf76	chromosome 10 open reading frame 76
796	0.0006312	0.0099	809.86	573.74	0.70922	ILMN_1675191	GAPT	GRB2-binding adaptor protein, transmembrane
797	0.0006322	0.0099	560.25	439.79	0.787402	ILMN_1732577	TMEM216	transmembrane protein 216
798	0.0006324	0.0099	867.74	1073.91	1.23457	ILMN_1761560	PHF13	PHD finger protein 13
799	0.0006362	0.00994	5560.59	4585.25	0.826446	ILMN_1814113	ZFR	zinc finger RNA binding protein
800	0.0006381	0.00996	221.75	299.44	1.35135	ILMN_1678862	FUT11	fucosyltransferase 11 (alpha (1,3) fucosyltransferase)
801	0.0006437	0.01	376.56	511.85	1.35135	ILMN_1664537	USP11	ubiquitin specific peptidase 11
802	0.0006442	0.01	187.65	235.73	1.25	ILMN_1765574	TFAP2A	transcription factor AP-2 alpha (activating enhancer binding protein 2 alpha)
803	0.0006468	0.0101	700.03	870.46	1.25	ILMN_1733675	MPP1	membrane protein, palmitoylated 1, 55kDa
804	0.0006483	0.0101	195.52	161.27	0.826446	ILMN_1664362	SGIP1	SH3-domain GRB2-like (endophilin) interacting protein 1
805	0.0006491	0.0101	535.63	658.57	1.23457	ILMN_1657423	SPG21	spastic paraplegia 21 (autosomal recessive, Mast syndrome)
806	0.0006493	0.0101	2730.96	2226.37	0.813008	ILMN_1687785	PPA2	pyrophosphatase (inorganic) 2
807	0.0006544	0.0101	526.29	669.43	1.26582	ILMN_1812967	CNPY3	canopy FGF signaling regulator 3
808	0.0006548	0.0101	229.17	169.39	0.740741	ILMN_2147424	SERPINB10	serpin peptidase inhibitor, clade B (ovalbumin), member 10
809	0.0006562	0.0101	387.84	289.36	0.746269	ILMN_1697642	BCAP29	B-cell receptor-associated protein 29
810	0.0006582	0.0101	452.41	565.36	1.25	ILMN_1804419	LRMP	lymphoid-restricted membrane protein
811	0.0006597	0.0102	588.23	764.17	1.2987	ILMN_1669094	ZNF672	zinc finger protein 672
812	0.0006622	0.0102	477.71	618.22	1.2987	ILMN_1703305	TWF2	twinfilin actin-binding protein 2
813	0.0006631	0.0102	199.68	274.36	1.36986	ILMN_1660817	DDB2	damage-specific DNA binding protein 2, 48kDa
814	0.0006709	0.0103	271.28	334.91	1.23457	ILMN_1727281	TAF6L	TAF6-like RNA polymerase II, p300/CBP-associated factor (PCAF)-associated factor, 65kDa
815	0.0006733	0.0103	1330.06	978.84	0.735294	ILMN_2045729	WDR12	WD repeat domain 12
816	0.0006742	0.0103	176.91	277.66	1.5625	ILMN_1770085	BTG2	BTG family, member 2
817	0.0006745	0.0103	208.27	265.99	1.28205	ILMN_1804863	FKBP15	FK506 binding protein 15, 133kDa
818	0.0006748	0.0103	1329.28	965.07	0.724638	ILMN_1765644	COMMD8	COMM domain containing 8
819	0.0006751	0.0103	7068.96	9048.65	1.28205	ILMN_1705617	CFL1	cofilin 1 (non-muscle)
820	0.0006767	0.0103	324.07	252.01	0.775194	ILMN_1716071	PAQR3	progestin and adipoQ receptor family member III
821	0.0006813	0.0104	181.64	229.64	1.26582	ILMN_1780397	TRAF3IP3	TRAF3 interacting protein 3
822	0.000683	0.0104	547.59	748.84	1.36986	ILMN_1723486	HK2	hexokinase 2
823	0.0006834	0.0104	243.7	198.73	0.813008	ILMN_1722034	KIAA1586	KIAA1586
824	0.0006838	0.0104	295.88	371.03	1.25	ILMN_1684446	SPAG7	sperm associated antigen 7
825	0.0006852	0.0104	4306.77	6261.28	1.44928	ILMN_1802252	GAPDH	glyceraldehyde-3-phosphate dehydrogenase
826	0.0006854	0.0104	908.28	690.87	0.763359	ILMN_1726755	COPS4	COP9 signalosome subunit 4
827	0.0006893	0.0104	494	650.55	1.31579	ILMN_3244457	EHBP1L1	EH domain binding protein 1-like 1
828	0.0006903	0.0104	272.28	214.68	0.787402	ILMN_2097185	PUS3	pseudouridylate synthase 3
829	0.0006908	0.0104	2647.85	3334.67	1.26582	ILMN_2201580	GSTM2	glutathione S-transferase mu 2 (muscle)
830	0.0006911	0.0104	10280.26	8086.9	0.787402	ILMN_1726239	TBCA	tubulin folding cofactor A
831	0.0006913	0.0104	124.43	150.12	1.20482	ILMN_1768391	ARL4C	ADP-ribosylation factor-like 4C
832	0.0006914	0.0104	1262.25	1589.7	1.26582	ILMN_1797964	ARL6IP6	ADP-ribosylation-like factor 6 interacting protein 6
833	0.0006926	0.0104	891.08	678.23	0.763359	ILMN_2357272	BCLAF1	BCL2-associated transcription factor 1
834	0.0006938	0.0104	151.02	192.85	1.28205	ILMN_1792409	AMOT	angiomotin
835	0.0006994	0.0105	1076.52	1443.99	1.33333	ILMN_2049642	RPA1	replication protein A1, 70kDa
836	0.0006998	0.0105	200	251.65	1.26582	ILMN_1794017	SERTAD1	SERTA domain containing 1
837	0.0007052	0.0105	3935.47	5352.91	1.35135	ILMN_2073307	IL10	interleukin 10
838	0.0007059	0.0105	946.4	762.97	0.806452	ILMN_2128967	C11orf1	chromosome 11 open reading frame 1
839	0.0007083	0.0105	299.41	243.53	0.813008	ILMN_1716983	LILRA2	leukocyte immunoglobulin-like receptor, subfamily A (with TM domain), member 2
840	0.0007087	0.0105	648.61	804.81	1.23457	ILMN_2355462	CYFIP1	cytoplasmic FMR1 interacting protein 1
841	0.0007092	0.0105	681.11	562.08	0.826446	ILMN_1746494	FNTA	farnesyltransferase, CAAX box, alpha
842	0.0007097	0.0105	2527.31	981.47	0.387597	ILMN_1696584	ORM1	orosomucoid 1
843	0.0007099	0.0105	872.75	1101.34	1.26582	ILMN_1815169	MCM5	minichromosome maintenance complex component 5
844	0.0007138	0.0106	785.83	620.96	0.787402	ILMN_1652907	CDC5L	cell division cycle 5-like
845	0.0007172	0.0106	3959.94	4836.56	1.21951	ILMN_1730940	KLHDC3	kelch domain containing 3
846	0.0007175	0.0106	221.47	177.53	0.8	ILMN_1781966	OSBP2	oxysterol binding protein 2
847	0.0007186	0.0106	303.29	430.3	1.42857	ILMN_2365307	CD276	CD276 molecule
848	0.0007205	0.0106	431.83	313.66	0.724638	ILMN_1678423	SPA17	sperm autoantigenic protein 17
849	0.0007233	0.0106	230.88	289.62	1.25	ILMN_1781010	ARHGEF3	Rho guanine nucleotide exchange factor (GEF) 3
850	0.0007272	0.0107	19394.27	13203.89	0.680272	ILMN_1662795	CA2	carbonic anhydrase II
851	0.0007281	0.0107	308.05	379.74	1.23457	ILMN_1814661	PHLPP1	PH domain and leucine rich repeat protein phosphatase 1
852	0.0007298	0.0107	467.33	370.38	0.793651	ILMN_1671004	POLG2	polymerase (DNA directed), gamma 2, accessory subunit
853	0.00073	0.0107	207.7	249.8	1.20482	ILMN_3310113	MIR586	microRNA 586
854	0.0007302	0.0107	2292.62	1898.03	0.826446	ILMN_1757317	LARS	leucyl-tRNA synthetase
855	0.0007309	0.0107	328.75	253.1	0.769231	ILMN_1655011	SERF1B	small EDRK-rich factor 1B (centromeric)
856	0.0007314	0.0107	409.9	315.19	0.769231	ILMN_1701131	C2orf49	chromosome 2 open reading frame 49
857	0.0007336	0.0107	235.68	300.9	1.28205	ILMN_2400512	PRKCSH	protein kinase C substrate 80K-H
858	0.0007338	0.0107	2492.1	1928.12	0.775194	ILMN_1690420	GFI1	growth factor independent 1 transcription repressor
859	0.0007346	0.0107	693.67	547.05	0.787402	ILMN_1708619	SEH1L	SEH1-like (S. cerevisiae)
860	0.0007351	0.0107	3698.82	3030.57	0.819672	ILMN_3243890	NDUFA2	NADH dehydrogenase (ubiquinone) 1 alpha subcomplex, 2, 8kDa
861	0.000738	0.0107	1716.5	2254.2	1.31579	ILMN_1673352	IFITM2	interferon induced transmembrane protein 2
862	0.0007387	0.0107	369.56	514.48	1.38889	ILMN_2323491	NUP62	nucleoporin 62kDa
863	0.0007397	0.0107	3425.14	4182.28	1.21951	ILMN_2230892	IL10RB	interleukin 10 receptor, beta
864	0.0007479	0.0108	564.29	748.85	1.33333	ILMN_2088437	CX3CR1	chemokine (C-X3-C motif) receptor 1
865	0.0007514	0.0108	4131.19	5442.99	1.31579	ILMN_2097410	DAPP1	dual adaptor of phosphotyrosine and 3-phosphoinositides
866	0.0007515	0.0108	1913.7	1570.25	0.819672	ILMN_1756220	DDX18	DEAD (Asp-Glu-Ala-Asp) box polypeptide 18
867	0.0007517	0.0108	868.56	1110.6	1.28205	ILMN_1667432	HYAL3	hyaluronoglucosaminidase 3
868	0.0007525	0.0108	415.2	336.87	0.813008	ILMN_1811836	DYNC2LI1	dynein, cytoplasmic 2, light intermediate chain 1
869	0.0007526	0.0108	681.11	557.79	0.819672	ILMN_1742461	UAP1	UDP-N-acteylglucosamine pyrophosphorylase 1
870	0.000756	0.0108	440.68	580.46	1.31579	ILMN_3299520	PRKCB	protein kinase C, beta
871	0.0007565	0.0108	315.91	256.02	0.813008	ILMN_1662383	ZRANB2	zinc finger, RAN-binding domain containing 2
872	0.0007601	0.0109	697.71	479.35	0.684932	ILMN_1767658	RRS1	RRS1 ribosome biogenesis regulator homolog (S. cerevisiae)
873	0.0007607	0.0109	1952.71	2488.29	1.28205	ILMN_1670134	FADS1	fatty acid desaturase 1
874	0.0007635	0.0109	491.15	396	0.806452	ILMN_2202481	UBLCP1	ubiquitin-like domain containing CTD phosphatase 1
875	0.0007651	0.0109	147.32	207.64	1.40845	ILMN_1657234	CCL20	chemokine (C-C motif) ligand 20
876	0.0007661	0.0109	446.69	569.52	1.28205	ILMN_3237448	BEND5	BEN domain containing 5
877	0.0007665	0.0109	310.61	248.77	0.8	ILMN_1748911	SNAP23	synaptosomal-associated protein, 23kDa
878	0.000769	0.0109	610.85	859.91	1.40845	ILMN_1792679	ITGA5	integrin, alpha 5 (fibronectin receptor, alpha polypeptide)
879	0.0007693	0.0109	481.37	373.8	0.775194	ILMN_1747020	SGK3	serum/glucocorticoid regulated kinase family, member 3
880	0.0007697	0.0109	946.31	712.4	0.75188	ILMN_1767219	POLR1C	polymerase (RNA) I polypeptide C, 30kDa
881	0.0007702	0.0109	4951.88	3902.24	0.787402	ILMN_1721035	MS4A6A	membrane-spanning 4-domains, subfamily A, member 6A
882	0.0007714	0.0109	269.47	397.78	1.47059	ILMN_2041101	ANXA2P1	annexin A2 pseudogene 1
883	0.0007744	0.011	898.4	1129.58	1.25	ILMN_1809027	ATP5SL	ATP5S-like
884	0.0007753	0.011	1136.46	920.67	0.813008	ILMN_1805800	RAB5A	RAB5A, member RAS oncogene family
885	0.0007777	0.011	2457.59	3184.55	1.2987	ILMN_1776375	PIN1	peptidylprolyl cis/trans isomerase, NIMA-interacting 1
886	0.0007785	0.011	772.28	553.53	0.714286	ILMN_1758915	PDCD2	programmed cell death 2
887	0.0007811	0.011	427.93	297.49	0.694444	ILMN_1671442	WDR43	WD repeat domain 43
888	0.0007893	0.0111	199.89	302.41	1.51515	ILMN_1799467	SAMD9L	sterile alpha motif domain containing 9-like
889	0.0007941	0.0112	645.57	494.94	0.769231	ILMN_1761808	MCFD2	multiple coagulation factor deficiency 2
890	0.0008005	0.0112	1681.8	1387.27	0.826446	ILMN_2092664	ADSS	adenylosuccinate synthase
891	0.0008033	0.0113	1174.19	1468.77	1.25	ILMN_1810922	PCNT	pericentrin
892	0.000808	0.0113	167.79	133.16	0.793651	ILMN_1704753	EPAS1	endothelial PAS domain protein 1
893	0.0008089	0.0113	5558.08	4461.01	0.8	ILMN_3211906	LOC647030	eukaryotic translation elongation factor 1 beta 2 pseudogene
894	0.0008133	0.0114	675.06	902.76	1.33333	ILMN_1655884	ATP2A2	ATPase, Ca++ transporting, cardiac muscle, slow twitch 2
895	0.0008157	0.0114	331.33	264.69	0.8	ILMN_1684042	BET1	Bet1 golgi vesicular membrane trafficking protein
896	0.0008162	0.0114	1763.93	2151.43	1.21951	ILMN_1723625	MAP4K2	mitogen-activated protein kinase kinase kinase kinase 2
897	0.0008164	0.0114	1344.64	926.45	0.689655	ILMN_1776147	C21orf59	chromosome 21 open reading frame 59
898	0.0008179	0.0114	310.39	244.65	0.787402	ILMN_1778951	C6orf203	chromosome 6 open reading frame 203
899	0.0008196	0.0114	1477.37	1150.18	0.78125	ILMN_2367428	FAM96A	family with sequence similarity 96, member A
900	0.0008207	0.0114	779.48	935.3	1.20482	ILMN_1806432	NT5C	5', 3'-nucleotidase, cytosolic
901	0.0008213	0.0114	782.82	961.82	1.23457	ILMN_1692267	B4GALT3	UDP-Gal:betaGlcNAc beta 1,4- galactosyltransferase, polypeptide 3
902	0.0008214	0.0114	1414.76	1066.21	0.75188	ILMN_1730907	ZFAND1	zinc finger, AN1-type domain 1
903	0.0008221	0.0114	158.93	216.1	1.35135	ILMN_1776516	ITPKA	inositol-trisphosphate 3-kinase A
904	0.0008254	0.0114	601.42	873.46	1.44928	ILMN_1661755	FAM129B	family with sequence similarity 129, member B
905	0.0008287	0.0114	1013.24	1276.68	1.26582	ILMN_2043452	FANCE	Fanconi anemia, complementation group E
906	0.0008294	0.0114	405.83	525.38	1.2987	ILMN_1703092	RECQL4	RecQ protein-like 4
907	0.0008341	0.0115	206.69	258.97	1.25	ILMN_1760718	ZMIZ2	zinc finger, MIZ-type containing 2
908	0.0008366	0.0115	1483.51	1776.89	1.20482	ILMN_2142554	NENF	neudesin neurotrophic factor
909	0.0008401	0.0115	191.08	244.42	1.28205	ILMN_2401436	PKMYT1	protein kinase, membrane associated tyrosine/threonine 1
910	0.0008402	0.0115	151.4	201.19	1.33333	ILMN_2084059	SLC12A4	solute carrier family 12 (potassium/chloride transporter), member 4
911	0.0008442	0.0116	555.06	391.75	0.704225	ILMN_1779353	PUS7	pseudouridylate synthase 7 (putative)
912	0.0008452	0.0116	606.08	738.78	1.21951	ILMN_1799815	XYLT2	xylosyltransferase II
913	0.0008471	0.0116	500.55	396.27	0.793651	ILMN_1790100	C11orf82	chromosome 11 open reading frame 82
914	0.0008512	0.0116	394.65	497.68	1.26582	ILMN_2376108	PSMB9	proteasome (prosome, macropain) subunit, beta type, 9
915	0.0008539	0.0117	2102.25	1712.94	0.813008	ILMN_2050617	CCT6P1	chaperonin containing TCP1, subunit 6 (zeta) pseudogene 1
916	0.0008627	0.0118	414.22	536.05	1.2987	ILMN_1736042	ME1	malic enzyme 1, NADP(+)-dependent, cytosolic
917	0.0008652	0.0118	819.88	1031.88	1.26582	ILMN_2402131	TAF15	TAF15 RNA polymerase II, TATA box binding protein (TBP)-associated factor, 68kDa
918	0.0008655	0.0118	4915.04	3920.48	0.8	ILMN_1776094	PPCS	phosphopantothenoylcysteine synthetase
919	0.0008669	0.0118	199.36	155.06	0.775194	ILMN_1666648	PRPF40A	PRP40 pre-mRNA processing factor 40 homolog A (S. cerevisiae)
920	0.0008684	0.0118	156.33	127.15	0.813008	ILMN_1779847	DNAH14	dynein, axonemal, heavy chain 14
921	0.0008691	0.0118	1938.07	1541.41	0.793651	ILMN_2174369	ELOVL5	ELOVL fatty acid elongase 5
922	0.0008705	0.0118	139.06	175.64	1.26582	ILMN_2368318	FGR	feline Gardner-Rasheed sarcoma viral oncogene homolog
923	0.0008712	0.0118	2135.39	2594.24	1.21951	ILMN_1770084	TACC1	transforming, acidic coiled-coil containing protein 1
924	0.0008732	0.0118	274.55	361.2	1.31579	ILMN_1741594	CLCN6	chloride channel, voltage-sensitive 6
925	0.0008767	0.0118	230.75	179.84	0.78125	ILMN_1699610	CCT6B	chaperonin containing TCP1, subunit 6B (zeta 2)
926	0.0008777	0.0118	812.56	616.04	0.757576	ILMN_1722290	LPPR3	lipid phosphate phosphatase-related protein type 3
927	0.0008798	0.0119	1776.5	1233.73	0.694444	ILMN_2217809	TMEM126A	transmembrane protein 126A
928	0.0008807	0.0119	308.18	403.35	1.31579	ILMN_1718303	PVRL2	poliovirus receptor-related 2 (herpesvirus entry mediator B)
929	0.000893	0.012	919.52	1263.41	1.36986	ILMN_1768031	DEDD2	death effector domain containing 2
930	0.0008934	0.012	188.56	133.74	0.70922	ILMN_1729801	S100A8	S100 calcium binding protein A8
931	0.0008951	0.012	205.55	260.26	1.26582	ILMN_1696317	CACNA2D4	calcium channel, voltage-dependent, alpha 2/delta subunit 4
932	0.000896	0.012	542.9	682.62	1.25	ILMN_2168952	DENR	density-regulated protein
933	0.000896	0.012	131.79	157.83	1.19048	ILMN_1677719	CHST1	carbohydrate (keratan sulfate Gal-6) sulfotransferase 1
934	0.0008996	0.012	151.7	189.3	1.25	ILMN_1805842	FHL1	four and a half LIM domains 1
935	0.0008999	0.012	12299.47	9813.18	0.8	ILMN_1683562	SNRPG	small nuclear ribonucleoprotein polypeptide G
936	0.000901	0.012	380.73	300.48	0.787402	ILMN_2094587	USP8	ubiquitin specific peptidase 8
937	0.0009016	0.012	728.03	560.89	0.769231	ILMN_1683927	ITGAE	integrin, alpha E (antigen CD103, human mucosal lymphocyte antigen 1; alpha polypeptide)
938	0.000902	0.012	1504.86	1942.03	1.2987	ILMN_1693394	BCKDK	branched chain ketoacid dehydrogenase kinase
939	0.000903	0.012	237.99	182.06	0.763359	ILMN_1746831	ZNF114	zinc finger protein 114
940	0.0009074	0.012	618.51	754.35	1.21951	ILMN_1682864	SPSB3	splA/ryanodine receptor domain and SOCS box containing 3
941	0.0009086	0.012	2876.55	2314.79	0.806452	ILMN_1672191	ATP5F1	ATP synthase, H+ transporting, mitochondrial Fo complex, subunit B1
942	0.0009087	0.012	3698.3	2625.02	0.70922	ILMN_1769895	CCR2	chemokine (C-C motif) receptor 2
943	0.0009131	0.0121	1133.58	1393.74	1.23457	ILMN_1692163	NSDHL	NAD(P) dependent steroid dehydrogenase-like
944	0.0009136	0.0121	171.35	207.49	1.20482	ILMN_2086077	JUNB	jun B proto-oncogene
945	0.0009149	0.0121	325.39	250.8	0.769231	ILMN_2285375	SORD	sorbitol dehydrogenase
946	0.0009165	0.0121	251.6	196.34	0.78125	ILMN_1670079	OMA1	OMA1 zinc metallopeptidase
947	0.0009176	0.0121	804.76	1000.2	1.25	ILMN_1672908	TWIST1	twist family bHLH transcription factor 1
948	0.0009194	0.0121	254.51	197.58	0.775194	ILMN_3235027	TAF1D	TATA box binding protein (TBP)-associated factor, RNA polymerase I, D, 41kDa
949	0.0009196	0.0121	3227.63	2629.03	0.813008	ILMN_1694491	CCNG1	cyclin G1
950	0.000934	0.0123	2978.23	2413.24	0.813008	ILMN_1658992	DPM1	dolichyl-phosphate mannosyltransferase polypeptide 1, catalytic subunit
951	0.0009341	0.0123	154.21	128.03	0.833333	ILMN_1709067	SAMD11	sterile alpha motif domain containing 11
952	0.0009384	0.0123	617.48	497.18	0.806452	ILMN_2269564	ARID4B	AT rich interactive domain 4B (RBP1-like)
953	0.0009417	0.0123	226.68	186.12	0.819672	ILMN_1691747	KHDRBS3	KH domain containing, RNA binding, signal transduction associated 3
954	0.0009448	0.0124	1193.35	890.45	0.746269	ILMN_1801869	WDR75	WD repeat domain 75
955	0.0009463	0.0124	1298.6	1645.97	1.26582	ILMN_1726327	AMY1B	amylase, alpha 1B (salivary)
956	0.0009534	0.0124	1079.36	1316.24	1.21951	ILMN_2300970	ETFB	electron-transfer-flavoprotein, beta polypeptide
957	0.0009535	0.0124	928.02	717.58	0.775194	ILMN_1800543	SCFD1	sec1 family domain containing 1
958	0.0009557	0.0124	257.69	206.21	0.8	ILMN_1728799	FBP1	fructose-1,6-bisphosphatase 1
959	0.0009559	0.0124	935.5	750.87	0.8	ILMN_1734833	NBN	nibrin
960	0.0009585	0.0125	454.96	583.61	1.28205	ILMN_1723843	CSNK2A2	casein kinase 2, alpha prime polypeptide
961	0.0009589	0.0125	229.84	283.68	1.23457	ILMN_1735353	IRX1	iroquois homeobox 1
962	0.0009652	0.0125	315.3	249.35	0.793651	ILMN_1794187	FBXL3	F-box and leucine-rich repeat protein 3
963	0.0009664	0.0125	447.24	362.32	0.813008	ILMN_1659937	ZBTB24	zinc finger and BTB domain containing 24
964	0.0009679	0.0125	171.01	136.9	0.8	ILMN_1693338	CYP1B1	cytochrome P450, family 1, subfamily B, polypeptide 1
965	0.0009679	0.0125	834.12	689.25	0.826446	ILMN_1728305	PUM2	pumilio RNA-binding family member 2
966	0.0009719	0.0126	271.09	225.25	0.833333	ILMN_1813277	SUPT3H	suppressor of Ty 3 homolog (S. cerevisiae)
967	0.0009759	0.0126	1750.28	2168.72	1.23457	ILMN_1662232	DCTN2	dynactin 2 (p50)
968	0.000977	0.0126	1143.85	890.48	0.78125	ILMN_1654552	MRPS31	mitochondrial ribosomal protein S31
969	0.0009779	0.0126	617.4	467.46	0.757576	ILMN_1708611	RDX	radixin
970	0.0009793	0.0126	1764.18	2247.9	1.28205	ILMN_1751571	RAD23A	RAD23 homolog A (S. cerevisiae)
971	0.0009805	0.0126	325.84	252.94	0.775194	ILMN_3306270	RPL31P10	ribosomal protein L31 pseudogene 10
972	0.0009848	0.0127	681.99	929.74	1.36986	ILMN_1713249	PHF19	PHD finger protein 19
973	0.0009865	0.0127	359.27	558.95	1.5625	ILMN_2150654	ZSWIM4	zinc finger, SWIM-type containing 4
974	0.0009882	0.0127	182.55	237.73	1.2987	ILMN_1790637	C11orf80	chromosome 11 open reading frame 80
975	0.0009935	0.0127	721.46	1014.26	1.40845	ILMN_1667260	MAPK3	mitogen-activated protein kinase 3
976	0.0009939	0.0127	883.63	1103.47	1.25	ILMN_1660793	PAQR4	progestin and adipoQ receptor family member IV
977	0.0009948	0.0127	4271.28	3416.64	0.8	ILMN_2310621	ATP5J2	ATP synthase, H+ transporting, mitochondrial Fo complex, subunit F2
