# Supplementary material for: Single-cell mass cytometry and transcriptome profiling reveal the impact of graphene on human immune cells
Source: Nat Commun. 2017 Oct 24;8:1109. doi: 10.1038/s41467-017-01015-3 (PMC5653675; doi:10.1038/s41467-017-01015-3)
Supplement: Supplementary file 4 — Supplementary Data 3 [file 41467_2017_1015_MOESM4_ESM.xlsx]

## Sheet: GO Pathways T cells
Supplementary Dataset 3: Identification of gene ontology categories in T cells (Jurkat Cell line)
Description of the problem:
Number of classes: 2
Column of the Experiment Descriptors sheet that defines class variable: GO vs Control
Number of genes used for random variance estimation: 47217
Number of genes that passed filtering criteria: 12487
Type of Gene Sets: Gene Ontology
Number of total investigated Gene Sets: 5265
Type of univariate test used: Two-sample T-test
Random variance model was used.
Tests used to find significant gene sets are: LS/KS permutation test, Efron-Tibshirani's GSA maxmean test
The threshold of determining significant gene sets is 0.005
LS/KS permutation test finds gene sets which have more genes differentially expressed among the phenotype class than expected by chance.
Efron-Tibshirani's test uses 'maxmean' statistics to identify gene sets differentially expressed.
Summary of Results:
712 out of 5265 investigated gene sets passed the 0.005 significance threshold
	class 1:1, class 2:2
	GO category	GO ontology	GO term	Number of genes	LS permutation p-value	KS permutationp-value	Efron-Tibshirani's GSA test p-value
1	GO:0006119	BP	oxidative phosphorylation	56	0.00001	0.00001	< 0.005 (-)
2	GO:0006415	BP	translational termination	90	0.00001	0.00001	< 0.005 (-)
3	GO:0006695	BP	cholesterol biosynthetic process	34	0.00001	0.00006	< 0.005 (+)
4	GO:0006754	BP	ATP biosynthetic process	30	0.00001	0.013	< 0.005 (-)
5	GO:0006818	BP	hydrogen transport	75	0.00001	0.00001	< 0.005 (-)
6	GO:0009142	BP	nucleoside triphosphate biosynthetic process	49	0.00001	0.00571	< 0.005 (-)
7	GO:0009145	BP	purine nucleoside triphosphate biosynthetic process	38	0.00001	0.01195	< 0.005 (-)
8	GO:0009201	BP	ribonucleoside triphosphate biosynthetic process	42	0.00001	0.01765	< 0.005 (-)
9	GO:0009206	BP	purine ribonucleoside triphosphate biosynthetic process	37	0.00001	0.01776	< 0.005 (-)
10	GO:0015985	BP	energy coupled proton transport, down electrochemical gradient	17	0.00001	0.00008	< 0.005 (-)
11	GO:0015986	BP	ATP synthesis coupled proton transport	17	0.00001	0.00008	< 0.005 (-)
12	GO:0015992	BP	proton transport	74	0.00001	0.00001	< 0.005 (-)
13	GO:0019080	BP	viral gene expression	93	0.00001	0.00001	< 0.005 (-)
14	GO:0022900	BP	electron transport chain	93	0.00001	0.00001	< 0.005 (-)
15	GO:0022904	BP	respiratory electron transport chain	92	0.00001	0.00001	< 0.005 (-)
16	GO:0042451	BP	purine nucleoside biosynthetic process	70	0.00001	0.00178	< 0.005 (-)
17	GO:0042773	BP	ATP synthesis coupled electron transport	44	0.00001	0.00001	< 0.005 (-)
18	GO:0042775	BP	mitochondrial ATP synthesis coupled electron transport	44	0.00001	0.00001	< 0.005 (-)
19	GO:0046129	BP	purine ribonucleoside biosynthetic process	70	0.00001	0.00178	< 0.005 (-)
20	GO:1902600	BP	hydrogen ion transmembrane transport	57	0.00001	0.00001	< 0.005 (-)
21	GO:0000313	CC	organellar ribosome	50	0.00001	0.00001	< 0.005 (-)
22	GO:0000314	CC	organellar small ribosomal subunit	18	0.00001	0.00001	< 0.005 (-)
23	GO:0005746	CC	mitochondrial respiratory chain	55	0.00001	0.00001	< 0.005 (-)
24	GO:0005753	CC	mitochondrial proton-transporting ATP synthase complex	20	0.00001	0.00001	< 0.005 (-)
25	GO:0005761	CC	mitochondrial ribosome	50	0.00001	0.00001	< 0.005 (-)
26	GO:0015934	CC	large ribosomal subunit	71	0.00001	0.00001	< 0.005 (-)
27	GO:0015935	CC	small ribosomal subunit	59	0.00001	0.00001	< 0.005 (-)
28	GO:0016469	CC	proton-transporting two-sector ATPase complex	46	0.00001	0.00015	< 0.005 (-)
29	GO:0022626	CC	cytosolic ribosome	89	0.00001	0.00001	< 0.005 (-)
30	GO:0030964	CC	NADH dehydrogenase complex	37	0.00001	0.00001	< 0.005 (-)
31	GO:0031970	CC	organelle envelope lumen	55	0.00001	0.01385	< 0.005 (-)
32	GO:0033177	CC	proton-transporting two-sector ATPase complex, proton-transporting domain	20	0.00001	0.0001	< 0.005 (-)
33	GO:0045259	CC	proton-transporting ATP synthase complex	21	0.00001	0.00001	< 0.005 (-)
34	GO:0045263	CC	proton-transporting ATP synthase complex, coupling factor F(o)	10	0.00001	0.00001	< 0.005 (-)
35	GO:0045271	CC	respiratory chain complex I	37	0.00001	0.00001	< 0.005 (-)
36	GO:0070469	CC	respiratory chain	60	0.00001	0.00001	< 0.005 (-)
37	GO:1990204	CC	oxidoreductase complex	71	0.00001	0.00001	< 0.005 (-)
38	GO:0003954	MF	NADH dehydrogenase activity	34	0.00001	0.00001	< 0.005 (-)
39	GO:0015078	MF	hydrogen ion transmembrane transporter activity	72	0.00001	0.00002	< 0.005 (-)
40	GO:0016651	MF	oxidoreductase activity, acting on NAD(P)H	72	0.00001	0.00038	< 0.005 (-)
41	GO:0016655	MF	oxidoreductase activity, acting on NAD(P)H, quinone or similar compound as acceptor	46	0.00001	0.00059	< 0.005 (-)
42	GO:0016675	MF	oxidoreductase activity, acting on a heme group of donors	19	0.00001	0.00233	< 0.005 (-)
43	GO:0050136	MF	NADH dehydrogenase (quinone) activity	34	0.00001	0.00001	< 0.005 (-)
44	GO:0015002	MF	heme-copper terminal oxidase activity	18	0.00001	0.0044	< 0.005 (-)
45	GO:0016676	MF	oxidoreductase activity, acting on a heme group of donors, oxygen as acceptor	18	0.00001	0.0044	< 0.005 (-)
46	GO:0042455	BP	ribonucleoside biosynthetic process	83	0.00001	0.00645	< 0.005 (-)
47	GO:0042273	BP	ribosomal large subunit biogenesis	12	0.00001	0.00223	< 0.005 (-)
48	GO:0002474	BP	antigen processing and presentation of peptide antigen via MHC class I	92	0.00003	0.0002	0.145 (-)
49	GO:0042590	BP	antigen processing and presentation of exogenous peptide antigen via MHC class I	74	0.00004	0.00003	0.145 (-)
50	GO:0000291	BP	nuclear-transcribed mRNA catabolic process, exonucleolytic	29	0.00004	0.00001	0.04 (-)
51	GO:0009127	BP	purine nucleoside monophosphate biosynthetic process	50	0.00004	0.00869	< 0.005 (-)
52	GO:0009168	BP	purine ribonucleoside monophosphate biosynthetic process	50	0.00004	0.00869	< 0.005 (-)
53	GO:0008630	BP	intrinsic apoptotic signaling pathway in response to DNA damage	80	0.00005	0.00015	0.035 (+)
54	GO:0044769	MF	ATPase activity, coupled to transmembrane movement of ions, rotational mechanism	19	0.00006	0.02706	< 0.005 (-)
55	GO:0016591	CC	DNA-directed RNA polymerase II, holoenzyme	79	0.00008	0.00004	< 0.005 (-)
56	GO:0042470	CC	melanosome	84	0.00008	0.00504	< 0.005 (+)
57	GO:0048770	CC	pigment granule	84	0.00008	0.00504	< 0.005 (+)
58	GO:0005758	CC	mitochondrial intermembrane space	50	0.00008	0.02206	< 0.005 (-)
59	GO:0009163	BP	nucleoside biosynthetic process	92	0.00009	0.00916	< 0.005 (-)
60	GO:1901659	BP	glycosyl compound biosynthetic process	92	0.00009	0.00916	< 0.005 (-)
61	GO:0016126	BP	sterol biosynthetic process	37	0.0001	0.00137	< 0.005 (+)
62	GO:0048524	BP	positive regulation of viral process	65	0.0001	0.00001	< 0.005 (-)
63	GO:0030330	BP	DNA damage response, signal transduction by p53 class mediator	96	0.00011	0.00001	0.185 (-)
64	GO:0018410	BP	C-terminal protein amino acid modification	27	0.00013	0.01862	0.075 (-)
65	GO:0000502	CC	proteasome complex	62	0.00013	0.00007	0.11 (-)
66	GO:0000428	CC	DNA-directed RNA polymerase complex	94	0.00016	0.0002	0.045 (-)
67	GO:0055029	CC	nuclear DNA-directed RNA polymerase complex	94	0.00016	0.0002	0.045 (-)
68	GO:0000315	CC	organellar large ribosomal subunit	14	0.00016	0.00017	< 0.005 (-)
69	GO:0072655	BP	establishment of protein localization to mitochondrion	66	0.00021	0.0003	0.075 (-)
70	GO:0030880	CC	RNA polymerase complex	95	0.00022	0.00035	0.045 (-)
71	GO:0006261	BP	DNA-dependent DNA replication	97	0.00024	0.00001	< 0.005 (-)
72	GO:0042274	BP	ribosomal small subunit biogenesis	21	0.00026	0.06234	< 0.005 (-)
73	GO:0006626	BP	protein targeting to mitochondrion	44	0.00027	0.00069	< 0.005 (-)
74	GO:0005643	CC	nuclear pore	62	0.00029	0.00146	0.045 (+)
75	GO:0050434	BP	positive regulation of viral transcription	48	0.00029	0.00004	0.075 (-)
76	GO:0044774	BP	mitotic DNA integrity checkpoint	84	0.00032	0.00005	0.185 (-)
77	GO:0008135	MF	translation factor activity, nucleic acid binding	73	0.00033	0.00048	0.14 (-)
78	GO:0070585	BP	protein localization to mitochondrion	45	0.00034	0.00046	< 0.005 (-)
79	GO:0006506	BP	GPI anchor biosynthetic process	28	0.00035	0.07151	0.04 (-)
80	GO:0042625	MF	ATPase activity, coupled to transmembrane movement of ions	49	0.00035	0.01079	< 0.005 (-)
81	GO:0044773	BP	mitotic DNA damage checkpoint	82	0.00037	0.00004	0.185 (-)
82	GO:0009156	BP	ribonucleoside monophosphate biosynthetic process	63	0.00039	0.04468	< 0.005 (-)
83	GO:0009124	BP	nucleoside monophosphate biosynthetic process	69	0.00041	0.03724	< 0.005 (-)
84	GO:0003697	MF	single-stranded DNA binding	54	0.00044	0.0012	0.1 (-)
85	GO:2001243	BP	negative regulation of intrinsic apoptotic signaling pathway	45	0.00045	0.00005	0.04 (+)
86	GO:0042641	CC	actomyosin	38	0.00047	0.0236	< 0.005 (+)
87	GO:0015399	MF	primary active transmembrane transporter activity	81	0.0005	0.00766	< 0.005 (-)
88	GO:0015405	MF	P-P-bond-hydrolysis-driven transmembrane transporter activity	81	0.0005	0.00766	< 0.005 (-)
89	GO:0006368	BP	transcription elongation from RNA polymerase II promoter	73	0.00053	0.00081	< 0.005 (-)
90	GO:1902165	BP	regulation of intrinsic apoptotic signaling pathway in response to DNA damage by p53 class mediator	9	0.00058	0.00002	< 0.005 (+)
91	GO:0042555	CC	MCM complex	7	0.00058	0.00002	< 0.005 (+)
92	GO:0033158	BP	regulation of protein import into nucleus, translocation	14	0.00062	0.00057	0.035 (+)
93	GO:0006505	BP	GPI anchor metabolic process	29	0.00066	0.11386	0.115 (-)
94	GO:0021539	BP	subthalamus development	35	0.00067	0.00229	< 0.005 (-)
95	GO:0008334	BP	histone mRNA metabolic process	23	0.00068	0.00821	< 0.005 (-)
96	GO:0072395	BP	signal transduction involved in cell cycle checkpoint	62	0.00068	0.00002	0.185 (-)
97	GO:0072401	BP	signal transduction involved in DNA integrity checkpoint	62	0.00068	0.00002	0.185 (-)
98	GO:0072413	BP	signal transduction involved in mitotic cell cycle checkpoint	62	0.00068	0.00002	0.185 (-)
99	GO:0072422	BP	signal transduction involved in DNA damage checkpoint	62	0.00068	0.00002	0.185 (-)
100	GO:1902402	BP	signal transduction involved in mitotic DNA damage checkpoint	62	0.00068	0.00002	0.185 (-)
101	GO:1902403	BP	signal transduction involved in mitotic DNA integrity checkpoint	62	0.00068	0.00002	0.185 (-)
102	GO:0019200	MF	carbohydrate kinase activity	14	0.00072	0.00535	< 0.005 (+)
103	GO:0006370	BP	7-methylguanosine mRNA capping	29	0.00076	0.00035	0.165 (-)
104	GO:0032432	CC	actin filament bundle	30	0.00076	0.04258	< 0.005 (+)
105	GO:0004601	MF	peroxidase activity	27	0.00079	0.01732	< 0.005 (-)
106	GO:0016684	MF	oxidoreductase activity, acting on peroxide as acceptor	27	0.00079	0.01732	< 0.005 (-)
107	GO:1902229	BP	regulation of intrinsic apoptotic signaling pathway in response to DNA damage	21	0.00084	0.0017	0.035 (+)
108	GO:0031124	BP	mRNA 3'-end processing	73	0.00086	0.00274	0.095 (-)
109	GO:0009055	MF	electron carrier activity	79	0.00087	0.00352	< 0.005 (-)
110	GO:0005839	CC	proteasome core complex	18	0.00087	0.00008	0.225 (-)
111	GO:1902175	BP	regulation of intrinsic apoptotic signaling pathway in response to oxidative stress	10	0.00088	0.00981	0.045 (-)
112	GO:0046930	CC	pore complex	71	0.0009	0.0024	0.045 (+)
113	GO:0016209	MF	antioxidant activity	45	0.0009	0.01675	< 0.005 (-)
114	GO:0043902	BP	positive regulation of multi-organism process	70	0.00091	0.00028	0.075 (-)
115	GO:0036442	MF	hydrogen-exporting ATPase activity	21	0.00093	0.05071	< 0.005 (-)
116	GO:0031571	BP	mitotic G1 DNA damage checkpoint	67	0.001	0.00007	0.185 (-)
117	GO:0044819	BP	mitotic G1/S transition checkpoint	67	0.001	0.00007	0.185 (-)
118	GO:0070069	CC	cytochrome complex	8	0.00107	0.0034	< 0.005 (-)
119	GO:0006405	BP	RNA export from nucleus	62	0.00114	0.00072	0.155 (-)
120	GO:0006354	BP	DNA-templated transcription, elongation	98	0.00118	0.00189	0.1 (-)
121	GO:0051028	BP	mRNA transport	99	0.00118	0.00485	0.14 (+)
122	GO:0030532	CC	small nuclear ribonucleoprotein complex	36	0.00118	0.04799	0.04 (-)
123	GO:0019829	MF	cation-transporting ATPase activity	47	0.00119	0.0169	< 0.005 (-)
124	GO:0000123	CC	histone acetyltransferase complex	60	0.00122	0.00001	0.035 (-)
125	GO:0031248	CC	protein acetyltransferase complex	60	0.00122	0.00001	0.035 (-)
126	GO:1902493	CC	acetyltransferase complex	60	0.00122	0.00001	0.035 (-)
127	GO:0072431	BP	signal transduction involved in mitotic G1 DNA damage checkpoint	61	0.00142	0.00003	0.185 (-)
128	GO:1902400	BP	intracellular signal transduction involved in G1 DNA damage checkpoint	61	0.00142	0.00003	0.185 (-)
129	GO:0022884	MF	macromolecule transmembrane transporter activity	15	0.00143	0.02966	< 0.005 (-)
130	GO:0070003	MF	threonine-type peptidase activity	18	0.00152	0.00008	0.185 (-)
131	GO:0016820	MF	hydrolase activity, acting on acid anhydrides, catalyzing transmembrane movement of substances	77	0.00153	0.00937	0.03 (-)
132	GO:0006378	BP	mRNA polyadenylation	21	0.00154	0.00009	< 0.005 (+)
133	GO:0044783	BP	G1 DNA damage checkpoint	68	0.00161	0.00017	0.185 (-)
134	GO:0009295	CC	nucleoid	37	0.00164	0.00036	0.11 (-)
135	GO:0006271	BP	DNA strand elongation involved in DNA replication	33	0.00165	0.00007	< 0.005 (-)
136	GO:0006518	BP	peptide metabolic process	69	0.00167	0.00294	0.145 (-)
137	GO:0051437	BP	positive regulation of ubiquitin-protein ligase activity involved in mitotic cell cycle	67	0.00167	0.00002	0.185 (-)
138	GO:0005844	CC	polysome	17	0.00171	0.00219	0.145 (-)
139	GO:0000288	BP	nuclear-transcribed mRNA catabolic process, deadenylation-dependent decay	56	0.00173	0.00131	< 0.005 (-)
140	GO:0016779	MF	nucleotidyltransferase activity	99	0.00173	0.00001	0.31 (-)
141	GO:0002431	BP	Fc receptor mediated stimulatory signaling pathway	67	0.00173	0.00519	0.115 (+)
142	GO:0031123	BP	RNA 3'-end processing	85	0.00176	0.00734	< 0.005 (-)
143	GO:0042645	CC	mitochondrial nucleoid	36	0.00178	0.00059	0.11 (-)
144	GO:0006338	BP	chromatin remodeling	80	0.00178	0.00039	0.07 (+)
145	GO:0006661	BP	phosphatidylinositol biosynthetic process	82	0.00182	0.07838	0.14 (+)
146	GO:0019843	MF	rRNA binding	31	0.00185	0.00809	0.075 (-)
147	GO:0051882	BP	mitochondrial depolarization	12	0.00186	0.00454	0.11 (-)
148	GO:0008320	MF	protein transmembrane transporter activity	13	0.00189	0.01809	< 0.005 (-)
149	GO:0034104	BP	negative regulation of tissue remodeling	8	0.00192	0.01265	< 0.005 (+)
150	GO:0010985	BP	negative regulation of lipoprotein particle clearance	5	0.00194	0.0136	< 0.005 (-)
151	GO:0043631	BP	RNA polyadenylation	23	0.00195	0.00033	< 0.005 (+)
152	GO:0060696	BP	regulation of phospholipid catabolic process	5	0.00197	0.0015	< 0.005 (-)
153	GO:2000401	BP	regulation of lymphocyte migration	18	0.00198	0.00882	< 0.005 (+)
154	GO:0006270	BP	DNA replication initiation	22	0.00201	0.00211	< 0.005 (+)
155	GO:0043492	MF	ATPase activity, coupled to movement of substances	76	0.00206	0.01205	0.03 (-)
156	GO:0051436	BP	negative regulation of ubiquitin-protein ligase activity involved in mitotic cell cycle	64	0.00207	0.00016	0.185 (-)
157	GO:0007569	BP	cell aging	61	0.00208	0.0058	0.04 (+)
158	GO:0000028	BP	ribosomal small subunit assembly	8	0.00212	0.02964	0.145 (-)
159	GO:0031577	BP	spindle checkpoint	41	0.00212	0.0004	0.155 (-)
160	GO:0009452	BP	7-methylguanosine RNA capping	31	0.00214	0.00131	0.165 (-)
161	GO:0036260	BP	RNA capping	31	0.00214	0.00131	0.165 (-)
162	GO:0042626	MF	ATPase activity, coupled to transmembrane movement of substances	75	0.00222	0.01518	0.03 (-)
163	GO:0090382	BP	phagosome maturation	40	0.00222	0.08336	0.105 (+)
164	GO:0000275	CC	mitochondrial proton-transporting ATP synthase complex, catalytic core F(1)	5	0.00236	0.06029	< 0.005 (-)
165	GO:0018196	BP	peptidyl-asparagine modification	88	0.00241	0.01745	0.245 (+)
166	GO:0008187	MF	poly-pyrimidine tract binding	9	0.00245	0.01763	< 0.005 (+)
167	GO:0051017	BP	actin filament bundle assembly	62	0.00251	0.04654	< 0.005 (+)
168	GO:0061572	BP	actin filament bundle organization	62	0.00251	0.04654	< 0.005 (+)
169	GO:0046782	BP	regulation of viral transcription	65	0.00251	0.00247	0.075 (-)
170	GO:0070461	CC	SAGA-type complex	24	0.00253	0.00002	< 0.005 (-)
171	GO:0015682	BP	ferric iron transport	31	0.00253	0.01004	0.07 (+)
172	GO:0072512	BP	trivalent inorganic cation transport	31	0.00253	0.01004	0.07 (+)
173	GO:0051439	BP	regulation of ubiquitin-protein ligase activity involved in mitotic cell cycle	72	0.00257	0.00005	0.185 (-)
174	GO:0044766	BP	multi-organism transport	30	0.00261	0.00133	< 0.005 (-)
175	GO:0046794	BP	transport of virus	30	0.00261	0.00133	< 0.005 (-)
176	GO:0075733	BP	intracellular transport of virus	30	0.00261	0.00133	< 0.005 (-)
177	GO:1902583	BP	multi-organism intracellular transport	30	0.00261	0.00133	< 0.005 (-)
178	GO:1902230	BP	negative regulation of intrinsic apoptotic signaling pathway in response to DNA damage	17	0.00262	0.00219	0.245 (+)
179	GO:0031145	BP	anaphase-promoting complex-dependent proteasomal ubiquitin-dependent protein catabolic process	77	0.00265	0.00004	0.185 (-)
180	GO:0014020	BP	primary neural tube formation	55	0.00275	0.0024	< 0.005 (+)
181	GO:0006984	BP	ER-nucleus signaling pathway	93	0.00283	0.00318	0.035 (+)
182	GO:1902254	BP	negative regulation of intrinsic apoptotic signaling pathway by p53 class mediator	11	0.00296	0.00394	0.165 (+)
183	GO:0000060	BP	protein import into nucleus, translocation	29	0.00313	0.00239	0.11 (+)
184	GO:0030894	CC	replisome	20	0.00319	0.00534	0.07 (-)
185	GO:0008203	BP	cholesterol metabolic process	82	0.00342	0.04305	< 0.005 (+)
186	GO:0006289	BP	nucleotide-excision repair	69	0.00344	0.00053	0.055 (-)
187	GO:0015440	MF	peptide-transporting ATPase activity	5	0.00346	0.00488	< 0.005 (+)
188	GO:0035305	BP	negative regulation of dephosphorylation	6	0.00347	0.11682	0.14 (-)
189	GO:0005924	CC	cell-substrate adherens junction	92	0.00351	0.18457	< 0.005 (+)
190	GO:1902253	BP	regulation of intrinsic apoptotic signaling pathway by p53 class mediator	12	0.00353	0.00237	0.205 (+)
191	GO:0034620	BP	cellular response to unfolded protein	84	0.00358	0.00425	0.035 (+)
192	GO:0015988	BP	energy coupled proton transmembrane transport, against electrochemical gradient	26	0.00359	0.01327	0.07 (+)
193	GO:0006497	BP	protein lipidation	57	0.00361	0.05292	0.15 (+)
194	GO:0033176	CC	proton-transporting V-type ATPase complex	23	0.00361	0.02992	0.07 (+)
195	GO:0002262	BP	myeloid cell homeostasis	67	0.00368	0.03264	< 0.005 (-)
196	GO:0045841	BP	negative regulation of mitotic metaphase/anaphase transition	33	0.00376	0.0027	0.19 (-)
197	GO:0007094	BP	mitotic spindle assembly checkpoint	32	0.00377	0.00388	0.19 (-)
198	GO:0071173	BP	spindle assembly checkpoint	32	0.00377	0.00388	0.19 (-)
199	GO:0030968	BP	endoplasmic reticulum unfolded protein response	83	0.00377	0.00542	0.035 (+)
200	GO:0001842	BP	neural fold formation	5	0.00378	0.00471	< 0.005 (+)
201	GO:0044744	BP	protein targeting to nucleus	75	0.00378	0.00258	0.14 (+)
202	GO:0006611	BP	protein export from nucleus	40	0.00386	0.00246	0.175 (+)
203	GO:0006406	BP	mRNA export from nucleus	53	0.00387	0.00063	0.14 (+)
204	GO:2001020	BP	regulation of response to DNA damage stimulus	94	0.00387	0.00628	0.245 (-)
205	GO:0003899	MF	DNA-directed RNA polymerase activity	38	0.00391	0.04455	0.23 (-)
206	GO:0034062	MF	RNA polymerase activity	38	0.00391	0.04455	0.23 (-)
207	GO:0042824	CC	MHC class I peptide loading complex	5	0.00399	0.00488	< 0.005 (+)
208	GO:0051881	BP	regulation of mitochondrial membrane potential	31	0.00405	0.00068	0.055 (-)
209	GO:0008641	MF	small protein activating enzyme activity	10	0.00406	0.06849	< 0.005 (+)
210	GO:0006925	BP	inflammatory cell apoptotic process	8	0.00408	0.02823	< 0.005 (+)
211	GO:0042157	BP	lipoprotein metabolic process	87	0.0041	0.13313	0.075 (-)
212	GO:0033179	CC	proton-transporting V-type ATPase, V0 domain	10	0.00411	0.06891	0.07 (+)
213	GO:0008565	MF	protein transporter activity	66	0.00411	0.06087	< 0.005 (-)
214	GO:0038094	BP	Fc-gamma receptor signaling pathway	65	0.00416	0.00947	0.185 (+)
215	GO:0001731	BP	formation of translation preinitiation complex	15	0.00417	0.0258	0.26 (-)
216	GO:0031254	CC	cell trailing edge	6	0.00427	0.11706	< 0.005 (+)
217	GO:0006446	BP	regulation of translational initiation	60	0.00427	0.0355	0.27 (-)
218	GO:0035967	BP	cellular response to topologically incorrect protein	89	0.00432	0.00251	0.035 (+)
219	GO:0007051	BP	spindle organization	73	0.00432	0.00042	0.115 (-)
220	GO:0033260	BP	nuclear cell cycle DNA replication	30	0.00437	0.0002	0.15 (-)
221	GO:0006858	BP	extracellular transport	6	0.00438	0.00053	< 0.005 (+)
222	GO:2000134	BP	negative regulation of G1/S transition of mitotic cell cycle	83	0.00445	0.00012	0.185 (-)
223	GO:0071158	BP	positive regulation of cell cycle arrest	74	0.00447	0.00031	0.185 (-)
224	GO:1901685	BP	glutathione derivative metabolic process	19	0.00449	0.05474	< 0.005 (-)
225	GO:0051701	BP	interaction with host	82	0.00449	0.05923	0.14 (+)
226	GO:0035097	CC	histone methyltransferase complex	54	0.00456	0.00019	0.115 (+)
227	GO:0048261	BP	negative regulation of receptor-mediated endocytosis	7	0.00463	0.03188	< 0.005 (-)
228	GO:0043154	BP	negative regulation of cysteine-type endopeptidase activity involved in apoptotic process	49	0.00471	0.02724	< 0.005 (+)
229	GO:0061008	BP	hepaticobiliary system development	74	0.00472	0.02414	0.085 (+)
230	GO:0051920	MF	peroxiredoxin activity	7	0.00472	0.00143	0.11 (-)
231	GO:0072676	BP	lymphocyte migration	32	0.00481	0.07805	< 0.005 (+)
232	GO:0005884	CC	actin filament	39	0.00486	0.00593	< 0.005 (+)
233	GO:0002433	BP	immune response-regulating cell surface receptor signaling pathway involved in phagocytosis	64	0.00488	0.01325	0.185 (+)
234	GO:0045261	CC	proton-transporting ATP synthase complex, catalytic core F(1)	6	0.00494	0.03922	< 0.005 (-)
235	GO:0006487	BP	protein N-linked glycosylation	94	0.00494	0.06082	0.165 (+)
236	GO:0030071	BP	regulation of mitotic metaphase/anaphase transition	40	0.00499	0.00446	0.145 (-)
237	GO:0034708	CC	methyltransferase complex	65	0.00509	0.00081	0.05 (-)
238	GO:0043601	CC	nuclear replisome	18	0.0052	0.00594	< 0.005 (-)
239	GO:0071174	BP	mitotic spindle checkpoint	35	0.00534	0.00428	0.19 (-)
240	GO:0030863	CC	cortical cytoskeleton	37	0.00535	0.00281	< 0.005 (+)
241	GO:0030374	MF	ligand-dependent nuclear receptor transcription coactivator activity	39	0.00544	0.00981	< 0.005 (+)
242	GO:0022616	BP	DNA strand elongation	36	0.00551	0.00045	< 0.005 (-)
243	GO:0034101	BP	erythrocyte homeostasis	58	0.00609	0.05189	< 0.005 (-)
244	GO:0015037	MF	peptide disulfide oxidoreductase activity	5	0.0062	0.07522	< 0.005 (-)
245	GO:0042287	MF	MHC protein binding	15	0.0062	0.08448	< 0.005 (+)
246	GO:0051351	BP	positive regulation of ligase activity	79	0.00624	0.00059	0.185 (-)
247	GO:0051443	BP	positive regulation of ubiquitin-protein ligase activity	76	0.00635	0.00048	0.185 (-)
248	GO:0045839	BP	negative regulation of mitosis	39	0.00639	0.00164	0.19 (-)
249	GO:1900044	BP	regulation of protein K63-linked ubiquitination	5	0.00639	0.13298	< 0.005 (+)
250	GO:0016125	BP	sterol metabolic process	88	0.00663	0.08712	< 0.005 (+)
251	GO:0071156	BP	regulation of cell cycle arrest	89	0.0071	0.00075	0.185 (-)
252	GO:0006475	BP	internal protein amino acid acetylation	96	0.00728	0.00001	0.29 (+)
253	GO:0042178	BP	xenobiotic catabolic process	6	0.00735	0.00094	0.295 (-)
254	GO:2000117	BP	negative regulation of cysteine-type endopeptidase activity	52	0.00747	0.02197	< 0.005 (+)
255	GO:0042921	BP	glucocorticoid receptor signaling pathway	7	0.00752	0.00025	0.04 (+)
256	GO:0030496	CC	midbody	88	0.0076	0.00455	0.095 (+)
257	GO:0090231	BP	regulation of spindle checkpoint	9	0.0077	0.00251	0.075 (+)
258	GO:0030055	CC	cell-substrate junction	96	0.00782	0.26428	< 0.005 (+)
259	GO:0031397	BP	negative regulation of protein ubiquitination	96	0.00825	0.00246	0.185 (-)
260	GO:0033178	CC	proton-transporting two-sector ATPase complex, catalytic domain	17	0.00825	0.04749	< 0.005 (-)
261	GO:0043620	BP	regulation of DNA-templated transcription in response to stress	38	0.00836	0.00078	< 0.005 (-)
262	GO:0008023	CC	transcription elongation factor complex	23	0.00837	0.01905	< 0.005 (-)
263	GO:0051352	BP	negative regulation of ligase activity	69	0.00857	0.00221	0.185 (-)
264	GO:0051444	BP	negative regulation of ubiquitin-protein ligase activity	69	0.00857	0.00221	0.185 (-)
265	GO:0046851	BP	negative regulation of bone remodeling	6	0.00874	0.04446	< 0.005 (+)
266	GO:0033238	BP	regulation of cellular amine metabolic process	62	0.00942	0.00191	0.295 (-)
267	GO:0048845	BP	venous blood vessel morphogenesis	7	0.0096	0.00898	< 0.005 (+)
268	GO:0016461	CC	unconventional myosin complex	5	0.00963	0.00756	< 0.005 (-)
269	GO:0045948	BP	positive regulation of translational initiation	9	0.01003	0.01866	< 0.005 (+)
270	GO:0046364	BP	monosaccharide biosynthetic process	53	0.01039	0.14233	< 0.005 (+)
271	GO:0042771	BP	intrinsic apoptotic signaling pathway in response to DNA damage by p53 class mediator	32	0.01046	0.00277	< 0.005 (+)
272	GO:0018393	BP	internal peptidyl-lysine acetylation	92	0.01175	0.00001	0.29 (+)
273	GO:0002576	BP	platelet degranulation	56	0.0119	0.26465	< 0.005 (+)
274	GO:0043618	BP	regulation of transcription from RNA polymerase II promoter in response to stress	33	0.01219	0.00059	< 0.005 (-)
275	GO:0018394	BP	peptidyl-lysine acetylation	97	0.01222	0.00002	0.345 (-)
276	GO:0030864	CC	cortical actin cytoskeleton	22	0.01225	0.00337	< 0.005 (+)
277	GO:0045540	BP	regulation of cholesterol biosynthetic process	8	0.01254	0.07381	< 0.005 (+)
278	GO:0016832	MF	aldehyde-lyase activity	6	0.01269	0.0014	< 0.005 (+)
279	GO:0006098	BP	pentose-phosphate shunt	12	0.01295	0.00023	< 0.005 (+)
280	GO:0003158	BP	endothelium development	44	0.01303	0.10681	< 0.005 (+)
281	GO:0045351	BP	type I interferon biosynthetic process	9	0.01303	0.15822	< 0.005 (+)
282	GO:0003159	BP	morphogenesis of an endothelium	7	0.01309	0.29319	< 0.005 (+)
283	GO:0061154	BP	endothelial tube morphogenesis	7	0.01309	0.29319	< 0.005 (+)
284	GO:0035257	MF	nuclear hormone receptor binding	94	0.0131	0.00075	0.26 (+)
285	GO:0048029	MF	monosaccharide binding	48	0.01331	0.07096	< 0.005 (+)
286	GO:0019852	BP	L-ascorbic acid metabolic process	9	0.01336	0.18933	< 0.005 (+)
287	GO:0031057	BP	negative regulation of histone modification	20	0.01369	0.00051	0.08 (+)
288	GO:0007052	BP	mitotic spindle organization	34	0.01415	0.00449	0.295 (-)
289	GO:0008094	MF	DNA-dependent ATPase activity	62	0.01425	0.00048	0.055 (+)
290	GO:0043044	BP	ATP-dependent chromatin remodeling	25	0.01437	0.00124	0.15 (-)
291	GO:0044786	BP	cell cycle DNA replication	38	0.01485	0.00288	0.15 (-)
292	GO:0090151	BP	establishment of protein localization to mitochondrial membrane	7	0.01566	0.02115	< 0.005 (-)
293	GO:0072332	BP	intrinsic apoptotic signaling pathway by p53 class mediator	50	0.01575	0.00008	< 0.005 (-)
294	GO:0060049	BP	regulation of protein glycosylation	7	0.01584	0.00045	0.095 (+)
295	GO:0051289	BP	protein homotetramerization	45	0.01627	0.00304	0.055 (+)
296	GO:0016573	BP	histone acetylation	91	0.01713	0.00001	0.33 (+)
297	GO:0032096	BP	negative regulation of response to food	6	0.0172	0.00069	0.175 (-)
298	GO:0032099	BP	negative regulation of appetite	6	0.0172	0.00069	0.175 (-)
299	GO:0030581	BP	symbiont intracellular protein transport in host	5	0.01736	0.00488	< 0.005 (-)
300	GO:0046719	BP	regulation by virus of viral protein levels in host cell	5	0.01736	0.00488	< 0.005 (-)
301	GO:0051708	BP	intracellular protein transport in other organism involved in symbiotic interaction	5	0.01736	0.00488	< 0.005 (-)
302	GO:0006418	BP	tRNA aminoacylation for protein translation	44	0.01773	0.00221	0.175 (+)
303	GO:0042887	MF	amide transmembrane transporter activity	6	0.01824	0.11763	< 0.005 (+)
304	GO:0071888	BP	macrophage apoptotic process	7	0.01832	0.07164	< 0.005 (+)
305	GO:0006521	BP	regulation of cellular amino acid metabolic process	51	0.01856	0.00424	0.255 (-)
306	GO:0030595	BP	leukocyte chemotaxis	87	0.0188	0.16648	< 0.005 (+)
307	GO:0015197	MF	peptide transporter activity	6	0.01881	0.11763	< 0.005 (+)
308	GO:0000466	BP	maturation of 5.8S rRNA from tricistronic rRNA transcript (SSU-rRNA, 5.8S rRNA, LSU-rRNA)	6	0.01946	0.11863	< 0.005 (-)
309	GO:0042993	BP	positive regulation of transcription factor import into nucleus	21	0.01964	0.16606	< 0.005 (+)
310	GO:0044798	CC	nuclear transcription factor complex	61	0.01976	0.00488	0.135 (-)
311	GO:0045275	CC	respiratory chain complex III	6	0.01993	0.00914	< 0.005 (-)
312	GO:0032886	BP	regulation of microtubule-based process	80	0.01999	0.00037	0.18 (+)
313	GO:0035384	BP	thioester biosynthetic process	31	0.02074	0.03212	< 0.005 (+)
314	GO:0071616	BP	acyl-CoA biosynthetic process	31	0.02074	0.03212	< 0.005 (+)
315	GO:0048247	BP	lymphocyte chemotaxis	17	0.02102	0.05629	< 0.005 (+)
316	GO:0008631	BP	intrinsic apoptotic signaling pathway in response to oxidative stress	23	0.02117	0.02382	< 0.005 (-)
317	GO:0043966	BP	histone H3 acetylation	37	0.0212	0.0002	0.24 (-)
318	GO:0010576	MF	metalloenzyme regulator activity	7	0.0219	0.3053	< 0.005 (+)
319	GO:0048551	MF	metalloenzyme inhibitor activity	7	0.0219	0.3053	< 0.005 (+)
320	GO:0032104	BP	regulation of response to extracellular stimulus	29	0.02199	0.00212	0.22 (+)
321	GO:0032107	BP	regulation of response to nutrient levels	29	0.02199	0.00212	0.22 (+)
322	GO:0043038	BP	amino acid activation	46	0.02199	0.00318	0.175 (+)
323	GO:0043039	BP	tRNA aminoacylation	46	0.02199	0.00318	0.175 (+)
324	GO:0035313	BP	wound healing, spreading of epidermal cells	5	0.02201	0.1967	< 0.005 (+)
325	GO:1900750	MF	oligopeptide binding	9	0.0224	0.00092	0.19 (-)
326	GO:0032201	BP	telomere maintenance via semi-conservative replication	24	0.02283	0.00044	< 0.005 (-)
327	GO:0006740	BP	NADPH regeneration	13	0.02312	0.00273	< 0.005 (+)
328	GO:0072593	BP	reactive oxygen species metabolic process	85	0.02353	0.09299	< 0.005 (-)
329	GO:0051495	BP	positive regulation of cytoskeleton organization	92	0.0239	0.06214	< 0.005 (+)
330	GO:0006337	BP	nucleosome disassembly	15	0.02566	0.05228	< 0.005 (+)
331	GO:0031498	BP	chromatin disassembly	15	0.02566	0.05228	< 0.005 (+)
332	GO:0032986	BP	protein-DNA complex disassembly	15	0.02566	0.05228	< 0.005 (+)
333	GO:0046949	BP	fatty-acyl-CoA biosynthetic process	18	0.02615	0.13065	< 0.005 (+)
334	GO:0010984	BP	regulation of lipoprotein particle clearance	9	0.02617	0.33771	< 0.005 (-)
335	GO:0030224	BP	monocyte differentiation	20	0.02626	0.00179	0.095 (+)
336	GO:0021859	BP	pyramidal neuron differentiation	5	0.02639	0.0768	< 0.005 (-)
337	GO:0021860	BP	pyramidal neuron development	5	0.02639	0.0768	< 0.005 (-)
338	GO:0031573	BP	intra-S DNA damage checkpoint	8	0.02677	0.00157	0.18 (-)
339	GO:2001251	BP	negative regulation of chromosome organization	33	0.02846	0.00074	0.04 (+)
340	GO:0050918	BP	positive chemotaxis	28	0.0303	0.10304	< 0.005 (+)
341	GO:0090398	BP	cellular senescence	29	0.03049	0.03985	< 0.005 (+)
342	GO:0061418	BP	regulation of transcription from RNA polymerase II promoter in response to hypoxia	26	0.03051	0.00868	< 0.005 (-)
343	GO:0043534	BP	blood vessel endothelial cell migration	44	0.03067	0.04865	< 0.005 (+)
344	GO:0032095	BP	regulation of response to food	7	0.03135	0.00405	0.215 (-)
345	GO:2000108	BP	positive regulation of leukocyte apoptotic process	18	0.03174	0.08612	< 0.005 (+)
346	GO:0006991	BP	response to sterol depletion	8	0.03186	0.44371	< 0.005 (+)
347	GO:0043984	BP	histone H4-K16 acetylation	9	0.03336	0.00088	< 0.005 (+)
348	GO:2001026	BP	regulation of endothelial cell chemotaxis	6	0.03359	0.1905	< 0.005 (+)
349	GO:0036037	BP	CD8-positive, alpha-beta T cell activation	6	0.03412	0.11827	< 0.005 (+)
350	GO:0060055	BP	angiogenesis involved in wound healing	9	0.0357	0.03924	< 0.005 (+)
351	GO:0005657	CC	replication fork	44	0.03642	0.00457	0.07 (-)
352	GO:0060841	BP	venous blood vessel development	11	0.03694	0.21947	< 0.005 (+)
353	GO:0032786	BP	positive regulation of DNA-templated transcription, elongation	18	0.03795	0.01999	< 0.005 (-)
354	GO:0032272	BP	negative regulation of protein polymerization	34	0.03842	0.17234	< 0.005 (-)
355	GO:0035672	BP	oligopeptide transmembrane transport	6	0.03861	0.00282	0.045 (+)
356	GO:0035747	BP	natural killer cell chemotaxis	5	0.03862	0.02858	< 0.005 (+)
357	GO:0007007	BP	inner mitochondrial membrane organization	10	0.03924	0.01001	< 0.005 (-)
358	GO:0050665	BP	hydrogen peroxide biosynthetic process	8	0.03943	0.07761	< 0.005 (-)
359	GO:0072678	BP	T cell migration	21	0.04012	0.21121	< 0.005 (+)
360	GO:0031640	BP	killing of cells of other organism	8	0.04132	0.1829	< 0.005 (+)
361	GO:0044364	BP	disruption of cells of other organism	8	0.04132	0.1829	< 0.005 (+)
362	GO:0042036	BP	negative regulation of cytokine biosynthetic process	20	0.04176	0.18131	< 0.005 (+)
363	GO:0001774	BP	microglial cell activation	5	0.04275	0.04811	< 0.005 (-)
364	GO:0008299	BP	isoprenoid biosynthetic process	19	0.04583	0.02109	< 0.005 (-)
365	GO:0002161	MF	aminoacyl-tRNA editing activity	8	0.04594	0.02476	< 0.005 (+)
366	GO:0002902	BP	regulation of B cell apoptotic process	15	0.04737	0.00779	< 0.005 (+)
367	GO:0042095	BP	interferon-gamma biosynthetic process	7	0.0489	0.26416	< 0.005 (+)
368	GO:0030062	CC	mitochondrial tricarboxylic acid cycle enzyme complex	6	0.04916	0.41112	< 0.005 (+)
369	GO:0030837	BP	negative regulation of actin filament polymerization	27	0.04926	0.21311	< 0.005 (-)
370	GO:0034103	BP	regulation of tissue remodeling	31	0.04948	0.07443	< 0.005 (+)
371	GO:1901976	BP	regulation of cell cycle checkpoint	15	0.04972	0.0047	0.175 (+)
372	GO:0006509	BP	membrane protein ectodomain proteolysis	30	0.05034	0.30729	< 0.005 (+)
373	GO:0043967	BP	histone H4 acetylation	35	0.05163	0.00175	0.19 (+)
374	GO:0030728	BP	ovulation	11	0.05255	0.06252	< 0.005 (+)
375	GO:0010257	BP	NADH dehydrogenase complex assembly	10	0.05278	0.15316	< 0.005 (-)
376	GO:0097031	BP	mitochondrial respiratory chain complex I biogenesis	10	0.05278	0.15316	< 0.005 (-)
377	GO:0007159	BP	leukocyte cell-cell adhesion	30	0.05289	0.17642	< 0.005 (+)
378	GO:0033108	BP	mitochondrial respiratory chain complex assembly	14	0.0546	0.25307	< 0.005 (-)
379	GO:0001783	BP	B cell apoptotic process	19	0.05489	0.01476	< 0.005 (+)
380	GO:0035886	BP	vascular smooth muscle cell differentiation	10	0.05559	0.07505	< 0.005 (+)
381	GO:0046653	BP	tetrahydrofolate metabolic process	14	0.05575	0.00106	0.205 (+)
382	GO:0031420	MF	alkali metal ion binding	5	0.05662	0.57252	< 0.005 (+)
383	GO:0061028	BP	establishment of endothelial barrier	12	0.05715	0.50805	< 0.005 (+)
384	GO:0043596	CC	nuclear replication fork	25	0.0572	0.00956	< 0.005 (-)
385	GO:0036003	BP	positive regulation of transcription from RNA polymerase II promoter in response to stress	7	0.05733	0.00034	0.21 (+)
386	GO:0042092	BP	type 2 immune response	21	0.05915	0.18387	< 0.005 (+)
387	GO:0004402	MF	histone acetyltransferase activity	42	0.06033	0.00053	0.25 (+)
388	GO:0003183	BP	mitral valve morphogenesis	5	0.06146	0.07596	< 0.005 (+)
389	GO:0042533	BP	tumor necrosis factor biosynthetic process	10	0.06163	0.26834	< 0.005 (+)
390	GO:0042534	BP	regulation of tumor necrosis factor biosynthetic process	10	0.06163	0.26834	< 0.005 (+)
391	GO:0051145	BP	smooth muscle cell differentiation	30	0.06454	0.00648	< 0.005 (+)
392	GO:0070507	BP	regulation of microtubule cytoskeleton organization	68	0.06475	0.00127	0.14 (+)
393	GO:0000307	CC	cyclin-dependent protein kinase holoenzyme complex	13	0.06533	0.13527	< 0.005 (+)
394	GO:0031369	MF	translation initiation factor binding	15	0.06736	0.23218	< 0.005 (-)
395	GO:0032354	BP	response to follicle-stimulating hormone	7	0.06891	0.29508	< 0.005 (+)
396	GO:0000153	CC	cytoplasmic ubiquitin ligase complex	7	0.07142	0.16507	< 0.005 (-)
397	GO:0035767	BP	endothelial cell chemotaxis	12	0.07206	0.40261	< 0.005 (+)
398	GO:0032933	BP	SREBP signaling pathway	7	0.07206	0.61431	< 0.005 (+)
399	GO:0071501	BP	cellular response to sterol depletion	7	0.07206	0.61431	< 0.005 (+)
400	GO:0030041	BP	actin filament polymerization	78	0.0736	0.08708	< 0.005 (-)
401	GO:0045240	CC	dihydrolipoyl dehydrogenase complex	6	0.07467	0.32069	< 0.005 (+)
402	GO:0016460	CC	myosin II complex	10	0.07633	0.38568	< 0.005 (+)
403	GO:0043535	BP	regulation of blood vessel endothelial cell migration	27	0.07713	0.2434	< 0.005 (+)
404	GO:0019321	BP	pentose metabolic process	12	0.07717	0.14413	< 0.005 (+)
405	GO:0090342	BP	regulation of cell aging	18	0.07725	0.1485	< 0.005 (+)
406	GO:0006449	BP	regulation of translational termination	6	0.07782	0.08471	< 0.005 (-)
407	GO:0010970	BP	microtubule-based transport	57	0.0779	0.0081	< 0.005 (-)
408	GO:0007213	BP	G-protein coupled acetylcholine receptor signaling pathway	8	0.07975	0.07575	< 0.005 (+)
409	GO:0003988	MF	acetyl-CoA C-acyltransferase activity	6	0.08252	0.00436	0.13 (-)
410	GO:0016004	MF	phospholipase activator activity	8	0.08395	0.38152	< 0.005 (-)
411	GO:0060229	MF	lipase activator activity	8	0.08395	0.38152	< 0.005 (-)
412	GO:0005172	MF	vascular endothelial growth factor receptor binding	5	0.08437	0.20595	< 0.005 (+)
413	GO:0010833	BP	telomere maintenance via telomere lengthening	39	0.0848	0.00133	0.125 (-)
414	GO:0072341	MF	modified amino acid binding	29	0.08806	0.00139	0.18 (-)
415	GO:0043537	BP	negative regulation of blood vessel endothelial cell migration	11	0.08902	0.26044	< 0.005 (+)
416	GO:0042033	BP	chemokine biosynthetic process	9	0.09265	0.49065	< 0.005 (+)
417	GO:0050765	BP	negative regulation of phagocytosis	7	0.09515	0.34105	< 0.005 (+)
418	GO:0045723	BP	positive regulation of fatty acid biosynthetic process	9	0.09581	0.0965	< 0.005 (-)
419	GO:0050920	BP	regulation of chemotaxis	74	0.09866	0.18146	< 0.005 (+)
420	GO:0070230	BP	positive regulation of lymphocyte apoptotic process	12	0.09888	0.17028	< 0.005 (+)
421	GO:0045132	BP	meiotic chromosome segregation	12	0.09935	0.05858	< 0.005 (-)
422	GO:0016410	MF	N-acyltransferase activity	57	0.09963	0.00449	0.315 (-)
423	GO:0090132	BP	epithelium migration	40	0.10152	0.00493	0.135 (-)
424	GO:0051095	BP	regulation of helicase activity	7	0.10275	0.0022	0.045 (-)
425	GO:0035258	MF	steroid hormone receptor binding	54	0.10425	0.00158	0.26 (+)
426	GO:0044349	BP	DNA excision	20	0.10534	0.06564	< 0.005 (-)
427	GO:0042136	BP	neurotransmitter biosynthetic process	9	0.10607	0.01472	< 0.005 (+)
428	GO:0016578	BP	histone deubiquitination	16	0.10622	0.0252	< 0.005 (+)
429	GO:0010043	BP	response to zinc ion	28	0.10771	0.12488	< 0.005 (-)
430	GO:0003157	BP	endocardium development	8	0.10891	0.16737	< 0.005 (+)
431	GO:0000819	BP	sister chromatid segregation	51	0.10962	0.00265	0.375 (-)
432	GO:0031333	BP	negative regulation of protein complex assembly	58	0.11047	0.24896	< 0.005 (-)
433	GO:0045003	BP	double-strand break repair via synthesis-dependent strand annealing	5	0.11263	0.05423	< 0.005 (-)
434	GO:2000772	BP	regulation of cellular senescence	12	0.11724	0.28815	< 0.005 (+)
435	GO:0006563	BP	L-serine metabolic process	7	0.12039	0.20135	< 0.005 (+)
436	GO:0008080	MF	N-acetyltransferase activity	54	0.12551	0.00365	0.3 (-)
437	GO:0032369	BP	negative regulation of lipid transport	15	0.12932	0.24805	< 0.005 (-)
438	GO:0009191	BP	ribonucleoside diphosphate catabolic process	5	0.13119	0.57276	< 0.005 (-)
439	GO:0001542	BP	ovulation from ovarian follicle	8	0.13376	0.23352	< 0.005 (+)
440	GO:0090343	BP	positive regulation of cell aging	5	0.13399	0.57282	< 0.005 (+)
441	GO:0060947	BP	cardiac vascular smooth muscle cell differentiation	5	0.13413	0.1935	< 0.005 (+)
442	GO:0044319	BP	wound healing, spreading of cells	7	0.13589	0.62048	< 0.005 (+)
443	GO:0090505	BP	epiboly involved in wound healing	7	0.13589	0.62048	< 0.005 (+)
444	GO:0007100	BP	mitotic centrosome separation	5	0.13596	0.18471	< 0.005 (-)
445	GO:0016538	MF	cyclin-dependent protein serine/threonine kinase regulator activity	19	0.13626	0.11062	< 0.005 (-)
446	GO:0045824	BP	negative regulation of innate immune response	13	0.13905	0.06621	< 0.005 (+)
447	GO:0002475	BP	antigen processing and presentation via MHC class Ib	8	0.14031	0.05737	< 0.005 (-)
448	GO:0000245	BP	spliceosomal complex assembly	28	0.14331	0.08836	< 0.005 (-)
449	GO:0035173	MF	histone kinase activity	12	0.1449	0.00405	0.185 (+)
450	GO:0045072	BP	regulation of interferon-gamma biosynthetic process	6	0.14515	0.34883	< 0.005 (+)
451	GO:0010561	BP	negative regulation of glycoprotein biosynthetic process	8	0.14586	0.00227	0.23 (-)
452	GO:0048520	BP	positive regulation of behavior	61	0.14897	0.3866	< 0.005 (+)
453	GO:0021554	BP	optic nerve development	7	0.14927	0.27551	< 0.005 (-)
454	GO:0050755	BP	chemokine metabolic process	10	0.15231	0.46868	< 0.005 (+)
455	GO:0003174	BP	mitral valve development	6	0.15364	0.28251	< 0.005 (+)
456	GO:0090130	BP	tissue migration	43	0.1545	0.00693	< 0.005 (-)
457	GO:0000387	BP	spliceosomal snRNP assembly	28	0.15477	0.51105	< 0.005 (-)
458	GO:0001820	BP	serotonin secretion	5	0.15647	0.57267	< 0.005 (+)
459	GO:0005913	CC	cell-cell adherens junction	31	0.15687	0.70767	< 0.005 (+)
460	GO:0014887	BP	cardiac muscle adaptation	6	0.15714	0.76266	< 0.005 (+)
461	GO:0043536	BP	positive regulation of blood vessel endothelial cell migration	14	0.15787	0.14533	< 0.005 (+)
462	GO:0001954	BP	positive regulation of cell-matrix adhesion	23	0.15833	0.26138	< 0.005 (+)
463	GO:0002320	BP	lymphoid progenitor cell differentiation	13	0.15864	0.25721	< 0.005 (+)
464	GO:0021794	BP	thalamus development	5	0.15922	0.43706	< 0.005 (-)
465	GO:0042346	BP	positive regulation of NF-kappaB import into nucleus	14	0.15924	0.53976	< 0.005 (+)
466	GO:0021548	BP	pons development	6	0.16166	0.18883	< 0.005 (-)
467	GO:0000460	BP	maturation of 5.8S rRNA	12	0.1661	0.26961	< 0.005 (-)
468	GO:0002360	BP	T cell lineage commitment	9	0.16611	0.32744	< 0.005 (+)
469	GO:0034447	BP	very-low-density lipoprotein particle clearance	5	0.16906	0.30256	< 0.005 (-)
470	GO:0002676	BP	regulation of chronic inflammatory response	7	0.17224	0.61565	< 0.005 (+)
471	GO:0032845	BP	negative regulation of homeostatic process	17	0.17258	0.10632	< 0.005 (+)
472	GO:0045713	BP	low-density lipoprotein particle receptor biosynthetic process	5	0.17497	0.30705	< 0.005 (+)
473	GO:0060900	BP	embryonic camera-type eye formation	7	0.17583	0.30957	< 0.005 (+)
474	GO:0005652	CC	nuclear lamina	6	0.17774	0.4321	< 0.005 (+)
475	GO:2000278	BP	regulation of DNA biosynthetic process	10	0.17935	0.48503	< 0.005 (+)
476	GO:0031674	CC	I band	58	0.18034	0.73126	< 0.005 (+)
477	GO:0000462	BP	maturation of SSU-rRNA from tricistronic rRNA transcript (SSU-rRNA, 5.8S rRNA, LSU-rRNA)	7	0.1844	0.53993	< 0.005 (-)
478	GO:0090504	BP	epiboly	8	0.19132	0.66842	< 0.005 (+)
479	GO:0030490	BP	maturation of SSU-rRNA	10	0.19451	0.73903	< 0.005 (-)
480	GO:0033631	BP	cell-cell adhesion mediated by integrin	7	0.19647	0.31342	< 0.005 (+)
481	GO:0060571	BP	morphogenesis of an epithelial fold	14	0.20179	0.17886	< 0.005 (+)
482	GO:0002688	BP	regulation of leukocyte chemotaxis	42	0.2074	0.16772	< 0.005 (+)
483	GO:0051183	MF	vitamin transporter activity	5	0.21259	0.29854	< 0.005 (+)
484	GO:0015299	MF	solute:hydrogen antiporter activity	7	0.21453	0.30074	< 0.005 (-)
485	GO:0003211	BP	cardiac ventricle formation	6	0.21544	0.28251	< 0.005 (+)
486	GO:0016530	MF	metallochaperone activity	5	0.21596	0.23278	< 0.005 (-)
487	GO:0061098	BP	positive regulation of protein tyrosine kinase activity	16	0.21863	0.17574	< 0.005 (+)
488	GO:0006825	BP	copper ion transport	12	0.22283	0.11513	< 0.005 (-)
489	GO:0001911	BP	negative regulation of leukocyte mediated cytotoxicity	6	0.22383	0.43548	< 0.005 (+)
490	GO:0031342	BP	negative regulation of cell killing	6	0.22383	0.43548	< 0.005 (+)
491	GO:0010870	BP	positive regulation of receptor biosynthetic process	9	0.22394	0.316	< 0.005 (+)
492	GO:0042991	BP	transcription factor import into nucleus	54	0.225	0.37343	< 0.005 (+)
493	GO:0042627	CC	chylomicron	5	0.22522	0.47176	< 0.005 (-)
494	GO:0060976	BP	coronary vasculature development	10	0.22783	0.4944	< 0.005 (+)
495	GO:0032640	BP	tumor necrosis factor production	51	0.22884	0.4356	< 0.005 (+)
496	GO:0032680	BP	regulation of tumor necrosis factor production	51	0.22884	0.4356	< 0.005 (+)
497	GO:0003207	BP	cardiac chamber formation	7	0.23016	0.18859	< 0.005 (+)
498	GO:0043628	BP	ncRNA 3'-end processing	8	0.23117	0.31874	< 0.005 (-)
499	GO:0032800	BP	receptor biosynthetic process	14	0.2314	0.20779	< 0.005 (+)
500	GO:0014854	BP	response to inactivity	6	0.23246	0.52387	< 0.005 (+)
501	GO:0060379	BP	cardiac muscle cell myoblast differentiation	7	0.23358	0.1988	< 0.005 (+)
502	GO:0002374	BP	cytokine secretion involved in immune response	7	0.23506	0.09193	< 0.005 (+)
503	GO:0002739	BP	regulation of cytokine secretion involved in immune response	7	0.23506	0.09193	< 0.005 (+)
504	GO:0061042	BP	vascular wound healing	5	0.23659	0.29021	< 0.005 (+)
505	GO:0032372	BP	negative regulation of sterol transport	6	0.23707	0.70844	< 0.005 (-)
506	GO:0032375	BP	negative regulation of cholesterol transport	6	0.23707	0.70844	< 0.005 (-)
507	GO:0001556	BP	oocyte maturation	11	0.23871	0.38805	< 0.005 (+)
508	GO:0016114	BP	terpenoid biosynthetic process	8	0.24525	0.19649	< 0.005 (-)
509	GO:0034382	BP	chylomicron remnant clearance	5	0.25337	0.69984	< 0.005 (-)
510	GO:0071830	BP	triglyceride-rich lipoprotein particle clearance	5	0.25337	0.69984	< 0.005 (-)
511	GO:0030888	BP	regulation of B cell proliferation	41	0.2606	0.64763	< 0.005 (+)
512	GO:0035137	BP	hindlimb morphogenesis	22	0.26172	0.44941	< 0.005 (+)
513	GO:0050921	BP	positive regulation of chemotaxis	54	0.26466	0.60169	< 0.005 (+)
514	GO:0002685	BP	regulation of leukocyte migration	61	0.26587	0.19891	< 0.005 (+)
515	GO:0042345	BP	regulation of NF-kappaB import into nucleus	28	0.27051	0.47264	< 0.005 (+)
516	GO:0042348	BP	NF-kappaB import into nucleus	28	0.27051	0.47264	< 0.005 (+)
517	GO:0050795	BP	regulation of behavior	95	0.27328	0.27717	< 0.005 (+)
518	GO:0015036	MF	disulfide oxidoreductase activity	28	0.27408	0.62668	< 0.005 (-)
519	GO:0042990	BP	regulation of transcription factor import into nucleus	53	0.28649	0.4208	< 0.005 (+)
520	GO:0038084	BP	vascular endothelial growth factor signaling pathway	9	0.28754	0.46007	< 0.005 (+)
521	GO:0050686	BP	negative regulation of mRNA processing	10	0.28805	0.04103	< 0.005 (+)
522	GO:0032806	CC	carboxy-terminal domain protein kinase complex	9	0.29042	0.03233	< 0.005 (-)
523	GO:0071706	BP	tumor necrosis factor superfamily cytokine production	53	0.29237	0.56151	< 0.005 (+)
524	GO:0001946	BP	lymphangiogenesis	8	0.29882	0.44019	< 0.005 (+)
525	GO:0010869	BP	regulation of receptor biosynthetic process	12	0.30406	0.14476	< 0.005 (+)
526	GO:0055012	BP	ventricular cardiac muscle cell differentiation	15	0.31275	0.6829	< 0.005 (+)
527	GO:0001302	BP	replicative cell aging	5	0.31886	0.57856	< 0.005 (-)
528	GO:0030901	BP	midbrain development	16	0.32064	0.30603	< 0.005 (-)
529	GO:0005355	MF	glucose transmembrane transporter activity	8	0.32508	0.20762	< 0.005 (+)
530	GO:0006783	BP	heme biosynthetic process	20	0.33141	0.20158	< 0.005 (-)
531	GO:0010586	BP	miRNA metabolic process	6	0.33668	0.17408	< 0.005 (+)
532	GO:0030296	MF	protein tyrosine kinase activator activity	9	0.34193	0.18345	< 0.005 (+)
533	GO:0045666	BP	positive regulation of neuron differentiation	38	0.34446	0.62936	< 0.005 (+)
534	GO:0030952	BP	establishment or maintenance of cytoskeleton polarity	5	0.3492	0.64716	< 0.005 (+)
535	GO:0055094	BP	response to lipoprotein particle	8	0.3577	0.70368	< 0.005 (+)
536	GO:0034698	BP	response to gonadotropin	15	0.36855	0.27407	< 0.005 (+)
537	GO:0015149	MF	hexose transmembrane transporter activity	9	0.37335	0.16309	< 0.005 (+)
538	GO:0060425	BP	lung morphogenesis	19	0.37441	0.13743	< 0.005 (-)
539	GO:0010632	BP	regulation of epithelial cell migration	77	0.37615	0.40178	< 0.005 (+)
540	GO:0045923	BP	positive regulation of fatty acid metabolic process	17	0.3927	0.21687	< 0.005 (-)
541	GO:0002544	BP	chronic inflammatory response	11	0.43049	0.77958	< 0.005 (+)
542	GO:0070646	BP	protein modification by small protein removal	74	0.43759	0.00256	0.25 (-)
543	GO:0015145	MF	monosaccharide transmembrane transporter activity	10	0.4398	0.12094	< 0.005 (+)
544	GO:0021545	BP	cranial nerve development	23	0.44993	0.17679	< 0.005 (-)
545	GO:0016579	BP	protein deubiquitination	61	0.49687	0.00189	0.51 (-)
546	GO:0002138	BP	retinoic acid biosynthetic process	6	0.50727	0.42958	< 0.005 (-)
547	GO:0016102	BP	diterpenoid biosynthetic process	6	0.50727	0.42958	< 0.005 (-)
548	GO:0043433	BP	negative regulation of sequence-specific DNA binding transcription factor activity	84	0.51191	0.1915	< 0.005 (-)
549	GO:0021781	BP	glial cell fate commitment	8	0.52901	0.90352	< 0.005 (+)
550	GO:0051101	BP	regulation of DNA binding	57	0.5589	0.31108	< 0.005 (-)
551	GO:0051100	BP	negative regulation of binding	65	0.64632	0.17642	< 0.005 (-)
552	GO:0007413	BP	axonal fasciculation	11	0.70438	0.36451	< 0.005 (+)
553	GO:0050853	BP	B cell receptor signaling pathway	31	0.74491	0.88609	< 0.005 (+)
554	GO:0043279	BP	response to alkaloid	60	0.75699	0.79419	< 0.005 (-)
555	GO:0050818	BP	regulation of coagulation	46	0.78207	0.91132	< 0.005 (+)
556	GO:0032926	BP	negative regulation of activin receptor signaling pathway	6	0.7842	0.91238	< 0.005 (-)
557	GO:0030193	BP	regulation of blood coagulation	42	0.79324	0.91086	< 0.005 (-)
558	GO:1900046	BP	regulation of hemostasis	42	0.79324	0.91086	< 0.005 (-)
559	GO:0002695	BP	negative regulation of leukocyte activation	81	0.82828	0.90078	< 0.005 (+)
560	GO:0032373	BP	positive regulation of sterol transport	11	0.82857	0.74734	< 0.005 (-)
561	GO:0032376	BP	positive regulation of cholesterol transport	11	0.82857	0.74734	< 0.005 (-)
562	GO:0050660	MF	flavin adenine dinucleotide binding	51	0.83467	0.76433	< 0.005 (-)
563	GO:0030195	BP	negative regulation of blood coagulation	21	0.84032	0.90704	< 0.005 (+)
564	GO:1900047	BP	negative regulation of hemostasis	21	0.84032	0.90704	< 0.005 (+)
565	GO:0050866	BP	negative regulation of cell activation	88	0.85647	0.91343	< 0.005 (+)
566	GO:0016798	MF	hydrolase activity, acting on glycosyl bonds	79	0.86587	0.82502	< 0.005 (+)
567	GO:0021510	BP	spinal cord development	44	0.87318	0.8809	< 0.005 (-)
568	GO:0035411	BP	catenin import into nucleus	15	0.8778	0.63525	< 0.005 (+)
569	GO:0016064	BP	immunoglobulin mediated immune response	58	0.87969	0.75024	< 0.005 (+)
570	GO:0030534	BP	adult behavior	64	0.88263	0.57864	< 0.005 (+)
571	GO:0001505	BP	regulation of neurotransmitter levels	78	0.88593	0.63263	< 0.005 (+)
572	GO:0032409	BP	regulation of transporter activity	67	0.89945	0.92229	< 0.005 (-)
573	GO:0032421	CC	stereocilium bundle	13	0.90006	0.74393	< 0.005 (-)
574	GO:0016810	MF	hydrolase activity, acting on carbon-nitrogen (but not peptide) bonds	76	0.90223	0.84023	< 0.005 (+)
575	GO:0032462	BP	regulation of protein homooligomerization	13	0.90276	0.74394	< 0.005 (+)
576	GO:0019724	BP	B cell mediated immunity	60	0.90293	0.77699	< 0.005 (+)
577	GO:0043197	CC	dendritic spine	52	0.90327	0.91399	< 0.005 (+)
578	GO:0044309	CC	neuron spine	52	0.90327	0.91399	< 0.005 (+)
579	GO:0070232	BP	regulation of T cell apoptotic process	21	0.90362	0.82734	< 0.005 (+)
580	GO:0032663	BP	regulation of interleukin-2 production	31	0.9037	0.67136	< 0.005 (-)
581	GO:0061333	BP	renal tubule morphogenesis	19	0.90394	0.88845	< 0.005 (-)
582	GO:0042476	BP	odontogenesis	69	0.90463	0.84084	< 0.005 (-)
583	GO:0046425	BP	regulation of JAK-STAT cascade	50	0.90469	0.92062	< 0.005 (-)
584	GO:0045580	BP	regulation of T cell differentiation	59	0.9047	0.86791	< 0.005 (+)
585	GO:0007612	BP	learning	53	0.90651	0.47454	< 0.005 (-)
586	GO:0060322	BP	head development	31	0.90675	0.43286	< 0.005 (+)
587	GO:0018200	BP	peptidyl-glutamic acid modification	10	0.90687	0.51097	< 0.005 (+)
588	GO:0015813	BP	L-glutamate transport	12	0.90823	0.8038	< 0.005 (-)
589	GO:0045619	BP	regulation of lymphocyte differentiation	75	0.90868	0.91298	< 0.005 (+)
590	GO:0042383	CC	sarcolemma	52	0.90876	0.94538	< 0.005 (+)
591	GO:0048644	BP	muscle organ morphogenesis	33	0.9089	0.63781	< 0.005 (+)
592	GO:0005231	MF	excitatory extracellular ligand-gated ion channel activity	16	0.90912	0.92011	< 0.005 (+)
593	GO:0005254	MF	chloride channel activity	23	0.91044	0.9185	< 0.005 (-)
594	GO:0018958	BP	phenol-containing compound metabolic process	33	0.91058	0.69809	< 0.005 (+)
595	GO:0048592	BP	eye morphogenesis	75	0.91151	0.85292	< 0.005 (-)
596	GO:0030879	BP	mammary gland development	87	0.91159	0.55675	< 0.005 (-)
597	GO:0072210	BP	metanephric nephron development	15	0.91233	0.88408	< 0.005 (+)
598	GO:0035272	BP	exocrine system development	23	0.91364	0.941	< 0.005 (+)
599	GO:0001228	MF	RNA polymerase II transcription regulatory region sequence-specific DNA binding transcription factor activity involved in positive regulation of transcription	60	0.91402	0.80048	< 0.005 (-)
600	GO:0050909	BP	sensory perception of taste	16	0.91476	0.90823	< 0.005 (+)
601	GO:0007431	BP	salivary gland development	19	0.91498	0.93192	< 0.005 (+)
602	GO:0032459	BP	regulation of protein oligomerization	19	0.91559	0.70729	< 0.005 (+)
603	GO:0007606	BP	sensory perception of chemical stimulus	43	0.91597	0.91087	< 0.005 (+)
604	GO:0060078	BP	regulation of postsynaptic membrane potential	22	0.91692	0.86191	< 0.005 (+)
605	GO:0060688	BP	regulation of morphogenesis of a branching structure	29	0.91748	0.74532	< 0.005 (-)
606	GO:0015800	BP	acidic amino acid transport	13	0.91771	0.87788	< 0.005 (+)
607	GO:0043616	BP	keratinocyte proliferation	11	0.91796	0.90606	< 0.005 (+)
608	GO:0007269	BP	neurotransmitter secretion	56	0.9181	0.81315	< 0.005 (+)
609	GO:0016712	MF	oxidoreductase activity, acting on paired donors, with incorporation or reduction of molecular oxygen, reduced flavin or flavoprotein as one donor, and incorporation of one atom of oxygen	10	0.91831	0.90168	< 0.005 (+)
610	GO:0016247	MF	channel regulator activity	56	0.91927	0.91132	< 0.005 (+)
611	GO:0007611	BP	learning or memory	100	0.9194	0.54138	< 0.005 (-)
612	GO:0048736	BP	appendage development	100	0.91945	0.85264	< 0.005 (-)
613	GO:0060173	BP	limb development	100	0.91945	0.85264	< 0.005 (-)
614	GO:0044420	CC	extracellular matrix part	84	0.91949	0.95256	< 0.005 (+)
615	GO:0042147	BP	retrograde transport, endosome to Golgi	29	0.91973	0.85537	< 0.005 (+)
616	GO:0060079	BP	regulation of excitatory postsynaptic membrane potential	21	0.92151	0.90074	< 0.005 (-)
617	GO:0030261	BP	chromosome condensation	21	0.92194	0.91015	< 0.005 (-)
618	GO:0007369	BP	gastrulation	86	0.92196	0.72648	< 0.005 (+)
619	GO:0007184	BP	SMAD protein import into nucleus	15	0.92281	0.70997	< 0.005 (+)
620	GO:0030326	BP	embryonic limb morphogenesis	85	0.92327	0.90102	< 0.005 (-)
621	GO:0035113	BP	embryonic appendage morphogenesis	85	0.92327	0.90102	< 0.005 (-)
622	GO:0050807	BP	regulation of synapse organization	35	0.92382	0.736	< 0.005 (+)
623	GO:0035107	BP	appendage morphogenesis	94	0.92386	0.90239	< 0.005 (-)
624	GO:0035108	BP	limb morphogenesis	94	0.92386	0.90239	< 0.005 (-)
625	GO:0042471	BP	ear morphogenesis	62	0.92449	0.91775	< 0.005 (+)
626	GO:0046915	MF	transition metal ion transmembrane transporter activity	23	0.92451	0.70078	< 0.005 (+)
627	GO:0008528	MF	G-protein coupled peptide receptor activity	45	0.92479	0.93029	< 0.005 (-)
628	GO:0034394	BP	protein localization to cell surface	22	0.92546	0.92202	< 0.005 (-)
629	GO:0019838	MF	growth factor binding	73	0.92576	0.9438	< 0.005 (-)
630	GO:0043394	MF	proteoglycan binding	14	0.92614	0.91132	< 0.005 (-)
631	GO:0016010	CC	dystrophin-associated glycoprotein complex	12	0.92637	0.72994	< 0.005 (-)
632	GO:0003777	MF	microtubule motor activity	47	0.92761	0.76833	< 0.005 (-)
633	GO:0032673	BP	regulation of interleukin-4 production	18	0.92783	0.93643	< 0.005 (+)
634	GO:0030935	CC	sheet-forming collagen	5	0.92854	0.40745	< 0.005 (+)
635	GO:0001704	BP	formation of primary germ layer	46	0.92881	0.92836	< 0.005 (+)
636	GO:0021795	BP	cerebral cortex cell migration	26	0.92883	0.88915	< 0.005 (+)
637	GO:0042430	BP	indole-containing compound metabolic process	10	0.92927	0.68996	< 0.005 (+)
638	GO:0021953	BP	central nervous system neuron differentiation	88	0.92938	0.85116	< 0.005 (+)
639	GO:0042417	BP	dopamine metabolic process	10	0.9294	0.85994	< 0.005 (-)
640	GO:0014069	CC	postsynaptic density	71	0.92944	0.83155	< 0.005 (-)
641	GO:0072091	BP	regulation of stem cell proliferation	46	0.9295	0.73201	< 0.005 (-)
642	GO:0002369	BP	T cell cytokine production	13	0.93007	0.92703	< 0.005 (+)
643	GO:0022029	BP	telencephalon cell migration	32	0.93052	0.90671	< 0.005 (-)
644	GO:0046426	BP	negative regulation of JAK-STAT cascade	12	0.93186	0.94956	< 0.005 (+)
645	GO:0001707	BP	mesoderm formation	35	0.93231	0.92217	< 0.005 (-)
646	GO:0060021	BP	palate development	55	0.93238	0.90235	< 0.005 (+)
647	GO:0051393	MF	alpha-actinin binding	11	0.93311	0.9036	< 0.005 (+)
648	GO:0045880	BP	positive regulation of smoothened signaling pathway	15	0.9332	0.93212	< 0.005 (+)
649	GO:0017046	MF	peptide hormone binding	14	0.93335	0.9412	< 0.005 (-)
650	GO:0048839	BP	inner ear development	84	0.93371	0.92649	< 0.005 (+)
651	GO:0008374	MF	O-acyltransferase activity	28	0.93407	0.91834	< 0.005 (-)
652	GO:0021885	BP	forebrain cell migration	34	0.9349	0.90903	< 0.005 (-)
653	GO:0072028	BP	nephron morphogenesis	21	0.93509	0.91899	< 0.005 (+)
654	GO:0038024	MF	cargo receptor activity	28	0.93554	0.94821	< 0.005 (+)
655	GO:0002088	BP	lens development in camera-type eye	37	0.93559	0.93873	< 0.005 (-)
656	GO:0034765	BP	regulation of ion transmembrane transport	81	0.93611	0.96555	< 0.005 (-)
657	GO:0010463	BP	mesenchymal cell proliferation	29	0.93618	0.85602	< 0.005 (+)
658	GO:0005109	MF	frizzled binding	19	0.93646	0.80965	< 0.005 (+)
659	GO:0005201	MF	extracellular matrix structural constituent	31	0.93672	0.92532	< 0.005 (-)
660	GO:0005242	MF	inward rectifier potassium channel activity	11	0.93673	0.80405	< 0.005 (+)
661	GO:0048814	BP	regulation of dendrite morphogenesis	35	0.93746	0.75259	< 0.005 (-)
662	GO:0035019	BP	somatic stem cell maintenance	23	0.9381	0.84353	< 0.005 (+)
663	GO:0050808	BP	synapse organization	92	0.93813	0.79527	< 0.005 (-)
664	GO:0060675	BP	ureteric bud morphogenesis	33	0.9406	0.91453	< 0.005 (-)
665	GO:0060993	BP	kidney morphogenesis	28	0.9411	0.87949	< 0.005 (-)
666	GO:0010717	BP	regulation of epithelial to mesenchymal transition	32	0.94177	0.93849	< 0.005 (-)
667	GO:0042805	MF	actinin binding	13	0.94197	0.9065	< 0.005 (+)
668	GO:0043583	BP	ear development	100	0.94286	0.93016	< 0.005 (+)
669	GO:2000736	BP	regulation of stem cell differentiation	51	0.94338	0.94652	< 0.005 (-)
670	GO:0021515	BP	cell differentiation in spinal cord	27	0.94441	0.9338	< 0.005 (+)
671	GO:2000648	BP	positive regulation of stem cell proliferation	38	0.9447	0.8954	< 0.005 (-)
672	GO:0030856	BP	regulation of epithelial cell differentiation	56	0.94476	0.79807	< 0.005 (-)
673	GO:0030277	BP	maintenance of gastrointestinal epithelium	8	0.94543	0.90158	< 0.005 (+)
674	GO:0045879	BP	negative regulation of smoothened signaling pathway	17	0.94882	0.91038	< 0.005 (-)
675	GO:0035270	BP	endocrine system development	71	0.94918	0.93107	< 0.005 (+)
676	GO:0005230	MF	extracellular ligand-gated ion channel activity	23	0.94977	0.96126	< 0.005 (+)
677	GO:0034703	CC	cation channel complex	52	0.95089	0.95726	< 0.005 (-)
678	GO:0048706	BP	embryonic skeletal system development	75	0.95095	0.90516	< 0.005 (+)
679	GO:0086010	BP	membrane depolarization during action potential	7	0.95287	0.94735	< 0.005 (+)
680	GO:2000050	BP	regulation of non-canonical Wnt signaling pathway	7	0.95411	0.93853	< 0.005 (+)
681	GO:0002070	BP	epithelial cell maturation	9	0.95431	0.94813	< 0.005 (+)
682	GO:0007224	BP	smoothened signaling pathway	62	0.95439	0.76199	< 0.005 (-)
683	GO:0046006	BP	regulation of activated T cell proliferation	22	0.95486	0.9588	< 0.005 (+)
684	GO:0015276	MF	ligand-gated ion channel activity	57	0.95509	0.90978	< 0.005 (-)
685	GO:0022834	MF	ligand-gated channel activity	57	0.95509	0.90978	< 0.005 (-)
686	GO:0048704	BP	embryonic skeletal system morphogenesis	58	0.9551	0.89376	< 0.005 (+)
687	GO:0046135	BP	pyrimidine nucleoside catabolic process	13	0.95513	0.94136	< 0.005 (+)
688	GO:0043270	BP	positive regulation of ion transport	76	0.95592	0.94608	< 0.005 (-)
689	GO:0021904	BP	dorsal/ventral neural tube patterning	13	0.9561	0.97775	< 0.005 (+)
690	GO:0048665	BP	neuron fate specification	12	0.95661	0.9569	< 0.005 (+)
691	GO:0044327	CC	dendritic spine head	8	0.95711	0.96095	< 0.005 (+)
692	GO:0043084	BP	penile erection	7	0.9579	0.90239	< 0.005 (+)
693	GO:0048286	BP	lung alveolus development	26	0.9603	0.96047	< 0.005 (+)
694	GO:0048813	BP	dendrite morphogenesis	58	0.96127	0.85971	< 0.005 (-)
695	GO:0005104	MF	fibroblast growth factor receptor binding	10	0.96185	0.97184	< 0.005 (+)
696	GO:0006813	BP	potassium ion transport	75	0.96204	0.95862	< 0.005 (+)
697	GO:0001708	BP	cell fate specification	39	0.96233	0.97853	< 0.005 (+)
698	GO:0022843	MF	voltage-gated cation channel activity	50	0.96299	0.95878	< 0.005 (+)
699	GO:0008589	BP	regulation of smoothened signaling pathway	32	0.96339	0.91757	< 0.005 (+)
700	GO:0035249	BP	synaptic transmission, glutamatergic	31	0.96576	0.98171	< 0.005 (+)
701	GO:0007416	BP	synapse assembly	44	0.96607	0.88962	< 0.005 (+)
702	GO:0042362	BP	fat-soluble vitamin biosynthetic process	10	0.96653	0.95142	< 0.005 (+)
703	GO:0005244	MF	voltage-gated ion channel activity	77	0.97006	0.96627	< 0.005 (+)
704	GO:0022832	MF	voltage-gated channel activity	77	0.97006	0.96627	< 0.005 (+)
705	GO:0009950	BP	dorsal/ventral axis specification	15	0.97033	0.93727	< 0.005 (+)
706	GO:0007270	BP	neuron-neuron synaptic transmission	50	0.97411	0.9517	< 0.005 (+)
707	GO:0034705	CC	potassium channel complex	32	0.97433	0.95973	< 0.005 (+)
708	GO:1900449	BP	regulation of glutamate receptor signaling pathway	11	0.97524	0.96416	< 0.005 (+)
709	GO:0015079	MF	potassium ion transmembrane transporter activity	63	0.98445	0.96002	< 0.005 (+)
710	GO:0005249	MF	voltage-gated potassium channel activity	36	0.98672	0.98946	< 0.005 (+)
711	GO:0034702	CC	ion channel complex	89	0.98972	0.98717	< 0.005 (+)
712	GO:0005267	MF	potassium channel activity	54	0.99727	0.96037	< 0.005 (+)

## Sheet: GONH2 Pathways T cells
Supplementary Dataset 3: Identification of gene ontology categories in T cells (Jurkat Cell line)
Description of the problem:
Number of classes: 2
Column of the Experiment Descriptors sheet that defines class variable: GONH2 vs Control
Number of genes used for random variance estimation: 47217
Number of genes that passed filtering criteria: 12487
Type of Gene Sets: Gene Ontology
Number of total investigated Gene Sets: 5265
Type of univariate test used: Two-sample T-test
Random variance model was used.
Tests used to find significant gene sets are: LS/KS permutation test, Efron-Tibshirani's GSA maxmean test
The threshold of determining significant gene sets is 0.005
LS/KS permutation test finds gene sets which have more genes differentially expressed among the phenotype class than expected by chance.
Efron-Tibshirani's test uses 'maxmean' statistics to identify gene sets differentially expressed.
Summary of Results:
578 out of 5265 investigated gene sets passed the 0.005 significance threshold
	GO category	GO ontology	GO term	Number of genes	LS permutationp-value	KS permutationp-value	Efron-Tibshirani's GSA test p-value
1	GO:0034340	BP	response to type I interferon	62	0.00001	0.02157	< 0.005 (+)
2	GO:0060337	BP	type I interferon signaling pathway	61	0.00001	0.02929	< 0.005 (+)
3	GO:0071357	BP	cellular response to type I interferon	61	0.00001	0.02929	< 0.005 (+)
4	GO:0019865	MF	immunoglobulin binding	13	0.00001	0.01204	< 0.005 (+)
5	GO:0035747	BP	natural killer cell chemotaxis	5	0.00002	0.12318	< 0.005 (+)
6	GO:0060425	BP	lung morphogenesis	19	0.00003	0.00976	< 0.005 (-)
7	GO:0031663	BP	lipopolysaccharide-mediated signaling pathway	37	0.00003	0.17075	0.015 (+)
8	GO:0007159	BP	leukocyte cell-cell adhesion	30	0.00004	0.02192	0.04 (-)
9	GO:0050918	BP	positive chemotaxis	28	0.00006	0.09651	< 0.005 (+)
10	GO:0005125	MF	cytokine activity	82	0.00007	0.09219	< 0.005 (+)
11	GO:0030224	BP	monocyte differentiation	20	0.00008	0.00764	< 0.005 (+)
12	GO:0071621	BP	granulocyte chemotaxis	43	0.00008	0.22321	< 0.005 (+)
13	GO:0048525	BP	negative regulation of viral process	52	0.00012	0.00608	< 0.005 (+)
14	GO:2000107	BP	negative regulation of leukocyte apoptotic process	31	0.00012	0.0437	< 0.005 (+)
15	GO:0001569	BP	patterning of blood vessels	24	0.00013	0.03293	< 0.005 (-)
16	GO:0045069	BP	regulation of viral genome replication	47	0.00013	0.00087	< 0.005 (+)
17	GO:0048020	MF	CCR chemokine receptor binding	9	0.00014	0.03765	< 0.005 (+)
18	GO:0071346	BP	cellular response to interferon-gamma	74	0.00014	0.08634	< 0.005 (+)
19	GO:0045071	BP	negative regulation of viral genome replication	32	0.00014	0.00336	< 0.005 (+)
20	GO:0019079	BP	viral genome replication	56	0.00016	0.00128	< 0.005 (+)
21	GO:0070233	BP	negative regulation of T cell apoptotic process	12	0.00016	0.0276	< 0.005 (+)
22	GO:0030225	BP	macrophage differentiation	23	0.00019	0.04251	< 0.005 (-)
23	GO:0060760	BP	positive regulation of response to cytokine stimulus	18	0.00019	0.14903	< 0.005 (+)
24	GO:0097530	BP	granulocyte migration	45	0.00023	0.28926	< 0.005 (+)
25	GO:0072677	BP	eosinophil migration	7	0.00029	0.4052	< 0.005 (+)
26	GO:0042379	MF	chemokine receptor binding	29	0.00034	0.4039	< 0.005 (+)
27	GO:0034341	BP	response to interferon-gamma	88	0.00034	0.071	< 0.005 (+)
28	GO:0016004	MF	phospholipase activator activity	8	0.00035	0.11489	< 0.005 (+)
29	GO:0060229	MF	lipase activator activity	8	0.00035	0.11489	< 0.005 (+)
30	GO:0048246	BP	macrophage chemotaxis	15	0.0004	0.40214	< 0.005 (+)
31	GO:0043921	BP	modulation by host of viral transcription	15	0.00041	0.03459	< 0.005 (+)
32	GO:0052312	BP	modulation of transcription in other organism involved in symbiotic interaction	15	0.00041	0.03459	< 0.005 (+)
33	GO:0052472	BP	modulation by host of symbiont transcription	15	0.00041	0.03459	< 0.005 (+)
34	GO:0070555	BP	response to interleukin-1	51	0.00043	0.0404	< 0.005 (+)
35	GO:0001649	BP	osteoblast differentiation	84	0.00045	0.0181	< 0.005 (-)
36	GO:0060441	BP	epithelial tube branching involved in lung morphogenesis	12	0.00046	0.00135	< 0.005 (-)
37	GO:0072215	BP	regulation of metanephros development	10	0.00048	0.17053	< 0.005 (-)
38	GO:0045862	BP	positive regulation of proteolysis	70	0.00048	0.01491	0.055 (-)
39	GO:0002320	BP	lymphoid progenitor cell differentiation	13	0.00049	0.0655	< 0.005 (+)
40	GO:0045453	BP	bone resorption	29	0.00054	0.00822	0.015 (+)
41	GO:0071888	BP	macrophage apoptotic process	7	0.00056	0.07593	< 0.005 (+)
42	GO:0051702	BP	interaction with symbiont	23	0.00063	0.01799	< 0.005 (+)
43	GO:2000109	BP	regulation of macrophage apoptotic process	6	0.00064	0.16518	< 0.005 (+)
44	GO:2000106	BP	regulation of leukocyte apoptotic process	54	0.00065	0.11545	< 0.005 (+)
45	GO:0051851	BP	modification by host of symbiont morphology or physiology	19	0.0007	0.03404	< 0.005 (+)
46	GO:0032481	BP	positive regulation of type I interferon production	65	0.00072	0.05346	< 0.005 (-)
47	GO:1901216	BP	positive regulation of neuron death	36	0.00072	0.0564	< 0.005 (+)
48	GO:0043666	BP	regulation of phosphoprotein phosphatase activity	20	0.00073	0.01184	< 0.005 (+)
49	GO:1901623	BP	regulation of lymphocyte chemotaxis	9	0.00073	0.30864	< 0.005 (+)
50	GO:0031334	BP	positive regulation of protein complex assembly	84	0.00074	0.00059	0.03 (-)
51	GO:0019207	MF	kinase regulator activity	100	0.00074	0.01641	0.075 (+)
52	GO:0002761	BP	regulation of myeloid leukocyte differentiation	66	0.00077	0.00952	0.07 (-)
53	GO:0033273	BP	response to vitamin	54	0.00082	0.19101	0.045 (-)
54	GO:0010954	BP	positive regulation of protein processing	74	0.00083	0.01834	0.055 (-)
55	GO:0070229	BP	negative regulation of lymphocyte apoptotic process	20	0.00084	0.02164	0.06 (+)
56	GO:0016407	MF	acetyltransferase activity	66	0.00086	0.00287	< 0.005 (+)
57	GO:0071347	BP	cellular response to interleukin-1	33	0.00086	0.07465	< 0.005 (+)
58	GO:0019903	MF	protein phosphatase binding	71	0.00098	0.00343	< 0.005 (+)
59	GO:0006925	BP	inflammatory cell apoptotic process	8	0.00101	0.15176	< 0.005 (+)
60	GO:0006275	BP	regulation of DNA replication	81	0.00103	0.0059	0.045 (-)
61	GO:0030851	BP	granulocyte differentiation	22	0.00114	0.04739	0.02 (-)
62	GO:0008080	MF	N-acetyltransferase activity	54	0.00121	0.00514	< 0.005 (+)
63	GO:0045639	BP	positive regulation of myeloid cell differentiation	52	0.00123	0.00433	0.07 (-)
64	GO:0032479	BP	regulation of type I interferon production	92	0.00132	0.05474	0.04 (-)
65	GO:0045667	BP	regulation of osteoblast differentiation	59	0.00134	0.00383	< 0.005 (-)
66	GO:0046849	BP	bone remodeling	37	0.00145	0.0033	< 0.005 (+)
67	GO:0033630	BP	positive regulation of cell adhesion mediated by integrin	11	0.00153	0.01093	< 0.005 (+)
68	GO:0033135	BP	regulation of peptidyl-serine phosphorylation	48	0.00153	0.04545	0.07 (+)
69	GO:0003382	BP	epithelial cell morphogenesis	24	0.00154	0.11861	< 0.005 (-)
70	GO:0030593	BP	neutrophil chemotaxis	36	0.00156	0.3139	< 0.005 (+)
71	GO:1990266	BP	neutrophil migration	36	0.00156	0.3139	< 0.005 (+)
72	GO:0071222	BP	cellular response to lipopolysaccharide	82	0.0016	0.41705	< 0.005 (+)
73	GO:0045124	BP	regulation of bone resorption	17	0.00162	0.00614	< 0.005 (+)
74	GO:0016410	MF	N-acyltransferase activity	57	0.00162	0.00373	< 0.005 (+)
75	GO:0048660	BP	regulation of smooth muscle cell proliferation	44	0.00163	0.06239	0.055 (+)
76	GO:0003705	MF	RNA polymerase II distal enhancer sequence-specific DNA binding transcription factor activity	49	0.00164	0.01881	< 0.005 (-)
77	GO:0071674	BP	mononuclear cell migration	7	0.00164	0.1402	< 0.005 (+)
78	GO:0071675	BP	regulation of mononuclear cell migration	7	0.00164	0.1402	< 0.005 (+)
79	GO:0032434	BP	regulation of proteasomal ubiquitin-dependent protein catabolic process	56	0.00169	0.05983	< 0.005 (-)
80	GO:0032606	BP	type I interferon production	94	0.00179	0.07701	0.04 (-)
81	GO:1901722	BP	regulation of cell proliferation involved in kidney development	5	0.00187	0.17447	< 0.005 (-)
82	GO:0001961	BP	positive regulation of cytokine-mediated signaling pathway	17	0.00189	0.2322	0.055 (-)
83	GO:0042178	BP	xenobiotic catabolic process	6	0.00192	0.03965	< 0.005 (+)
84	GO:0035821	BP	modification of morphology or physiology of other organism	48	0.00196	0.02251	< 0.005 (+)
85	GO:0008608	BP	attachment of spindle microtubules to kinetochore	14	0.00198	0.01899	< 0.005 (+)
86	GO:0050873	BP	brown fat cell differentiation	20	0.00201	0.14436	0.06 (-)
87	GO:0070228	BP	regulation of lymphocyte apoptotic process	37	0.00207	0.06849	0.06 (+)
88	GO:0033158	BP	regulation of protein import into nucleus, translocation	14	0.00211	0.00626	< 0.005 (-)
89	GO:0071216	BP	cellular response to biotic stimulus	96	0.00217	0.37566	< 0.005 (-)
90	GO:0033033	BP	negative regulation of myeloid cell apoptotic process	9	0.00224	0.3233	< 0.005 (+)
91	GO:0070486	BP	leukocyte aggregation	8	0.00231	0.0742	< 0.005 (+)
92	GO:0070230	BP	positive regulation of lymphocyte apoptotic process	12	0.00233	0.05168	< 0.005 (+)
93	GO:0046683	BP	response to organophosphorus	69	0.00241	0.19284	< 0.005 (-)
94	GO:2000401	BP	regulation of lymphocyte migration	18	0.00245	0.32534	< 0.005 (+)
95	GO:0002064	BP	epithelial cell development	85	0.00248	0.02266	0.04 (-)
96	GO:0071887	BP	leukocyte apoptotic process	66	0.00253	0.20852	0.07 (+)
97	GO:0030595	BP	leukocyte chemotaxis	87	0.00257	0.51632	< 0.005 (+)
98	GO:2000403	BP	positive regulation of lymphocyte migration	13	0.00261	0.32555	< 0.005 (+)
99	GO:0060333	BP	interferon-gamma-mediated signaling pathway	59	0.00261	0.27672	< 0.005 (+)
100	GO:0032354	BP	response to follicle-stimulating hormone	7	0.00264	0.00814	0.145 (+)
101	GO:0019887	MF	protein kinase regulator activity	88	0.00265	0.01739	0.075 (+)
102	GO:0071219	BP	cellular response to molecule of bacterial origin	85	0.00267	0.5208	< 0.005 (+)
103	GO:0001047	MF	core promoter binding	59	0.00274	0.15392	0.075 (+)
104	GO:0046850	BP	regulation of bone remodeling	19	0.00281	0.01338	0.04 (+)
105	GO:0001889	BP	liver development	73	0.00285	0.08305	< 0.005 (-)
106	GO:0033138	BP	positive regulation of peptidyl-serine phosphorylation	38	0.00285	0.01574	< 0.005 (+)
107	GO:0035303	BP	regulation of dephosphorylation	70	0.00287	0.02151	< 0.005 (+)
108	GO:0002544	BP	chronic inflammatory response	11	0.0029	0.13128	< 0.005 (+)
109	GO:0000060	BP	protein import into nucleus, translocation	29	0.00291	0.00284	0.035 (-)
110	GO:0034109	BP	homotypic cell-cell adhesion	35	0.00293	0.24618	0.145 (+)
111	GO:0019902	MF	phosphatase binding	97	0.00304	0.00645	< 0.005 (+)
112	GO:0045655	BP	regulation of monocyte differentiation	7	0.00305	0.00667	0.105 (-)
113	GO:0045948	BP	positive regulation of translational initiation	9	0.00307	0.01189	< 0.005 (+)
114	GO:0061008	BP	hepaticobiliary system development	74	0.00318	0.09525	< 0.005 (-)
115	GO:0045785	BP	positive regulation of cell adhesion	91	0.00328	0.06743	< 0.005 (+)
116	GO:0030218	BP	erythrocyte differentiation	74	0.00335	0.03997	0.18 (+)
117	GO:0033631	BP	cell-cell adhesion mediated by integrin	7	0.00336	0.11228	< 0.005 (+)
118	GO:0070232	BP	regulation of T cell apoptotic process	21	0.00337	0.14225	0.06 (+)
119	GO:0051817	BP	modification of morphology or physiology of other organism involved in symbiotic interaction	46	0.00343	0.02656	0.03 (+)
120	GO:0008637	BP	apoptotic mitochondrial changes	90	0.00346	0.15258	< 0.005 (+)
121	GO:0051900	BP	regulation of mitochondrial depolarization	11	0.00353	0.12409	0.04 (+)
122	GO:0060556	BP	regulation of vitamin D biosynthetic process	6	0.00359	0.10124	0.04 (+)
123	GO:0060558	BP	regulation of calcidiol 1-monooxygenase activity	6	0.00359	0.10124	0.04 (+)
124	GO:0036003	BP	positive regulation of transcription from RNA polymerase II promoter in response to stress	7	0.0036	0.0029	0.11 (+)
125	GO:0014072	BP	response to isoquinoline alkaloid	14	0.00362	0.02418	< 0.005 (-)
126	GO:0097529	BP	myeloid leukocyte migration	67	0.00363	0.65859	< 0.005 (+)
127	GO:2000117	BP	negative regulation of cysteine-type endopeptidase activity	52	0.0037	0.03795	0.11 (+)
128	GO:0061136	BP	regulation of proteasomal protein catabolic process	69	0.00378	0.03262	< 0.005 (-)
129	GO:0045080	BP	positive regulation of chemokine biosynthetic process	6	0.00384	0.29805	0.11 (-)
130	GO:0090132	BP	epithelium migration	40	0.00396	0.03629	< 0.005 (-)
131	GO:0045646	BP	regulation of erythrocyte differentiation	28	0.00403	0.01502	0.21 (-)
132	GO:0048247	BP	lymphocyte chemotaxis	17	0.00406	0.48461	< 0.005 (+)
133	GO:0010623	BP	developmental programmed cell death	24	0.00417	0.24356	< 0.005 (+)
134	GO:0055007	BP	cardiac muscle cell differentiation	47	0.00418	0.05007	0.045 (+)
135	GO:0030850	BP	prostate gland development	27	0.00432	0.01285	< 0.005 (-)
136	GO:0072111	BP	cell proliferation involved in kidney development	9	0.00446	0.31629	< 0.005 (-)
137	GO:0060576	BP	intestinal epithelial cell development	5	0.00449	0.02567	< 0.005 (+)
138	GO:0061098	BP	positive regulation of protein tyrosine kinase activity	16	0.00449	0.20976	0.045 (+)
139	GO:0030213	BP	hyaluronan biosynthetic process	8	0.00467	0.29129	< 0.005 (+)
140	GO:0032069	BP	regulation of nuclease activity	70	0.00467	0.01269	0.155 (-)
141	GO:0031112	BP	positive regulation of microtubule polymerization or depolymerization	13	0.00468	0.04217	0.055 (+)
142	GO:0004402	MF	histone acetyltransferase activity	42	0.00469	0.00688	0.04 (+)
143	GO:0051784	BP	negative regulation of nuclear division	44	0.00475	0.03093	< 0.005 (+)
144	GO:0043154	BP	negative regulation of cysteine-type endopeptidase activity involved in apoptotic process	49	0.00483	0.04803	0.11 (+)
146	GO:1901797	BP	negative regulation of signal transduction by p53 class mediator	16	0.00501	0.00708	< 0.005 (+)
147	GO:0032933	BP	SREBP signaling pathway	7	0.15335	0.0003	0.1 (-)
148	GO:0071501	BP	cellular response to sterol depletion	7	0.15335	0.0003	0.1 (-)
149	GO:0032092	BP	positive regulation of protein binding	39	0.14496	0.00057	0.07 (-)
150	GO:0003906	MF	DNA-(apurinic or apyrimidinic site) lyase activity	11	0.06563	0.00061	< 0.005 (-)
151	GO:0019104	MF	DNA N-glycosylase activity	11	0.03437	0.00097	0.145 (-)
152	GO:0042451	BP	purine nucleoside biosynthetic process	70	0.0334	0.00108	0.09 (-)
153	GO:0046129	BP	purine ribonucleoside biosynthetic process	70	0.0334	0.00108	0.09 (-)
154	GO:0060442	BP	branching involved in prostate gland morphogenesis	9	0.01288	0.00119	< 0.005 (-)
155	GO:0004683	MF	calmodulin-dependent protein kinase activity	15	0.24933	0.00119	0.12 (-)
156	GO:0097346	CC	INO80-type complex	19	0.05615	0.0014	0.115 (-)
157	GO:0035258	MF	steroid hormone receptor binding	54	0.09773	0.00154	0.1 (-)
158	GO:0010212	BP	response to ionizing radiation	90	0.00802	0.00162	< 0.005 (-)
159	GO:0051099	BP	positive regulation of binding	66	0.02161	0.00221	0.11 (-)
160	GO:0010165	BP	response to X-ray	21	0.02551	0.00224	< 0.005 (-)
161	GO:0030833	BP	regulation of actin filament polymerization	76	0.02438	0.00236	< 0.005 (-)
162	GO:0071479	BP	cellular response to ionizing radiation	35	0.01186	0.0024	< 0.005 (-)
163	GO:0006289	BP	nucleotide-excision repair	69	0.04469	0.00273	0.115 (-)
164	GO:0045717	BP	negative regulation of fatty acid biosynthetic process	8	0.18809	0.0029	0.11 (+)
165	GO:0018393	BP	internal peptidyl-lysine acetylation	92	0.01814	0.00348	< 0.005 (-)
166	GO:0009206	BP	purine ribonucleoside triphosphate biosynthetic process	37	0.01973	0.00355	0.075 (-)
167	GO:0000307	CC	cyclin-dependent protein kinase holoenzyme complex	13	0.00907	0.00373	< 0.005 (-)
168	GO:0006991	BP	response to sterol depletion	8	0.19311	0.00379	0.135 (-)
169	GO:0006475	BP	internal protein amino acid acetylation	96	0.01102	0.00385	0.155 (-)
170	GO:0000778	CC	condensed nuclear chromosome kinetochore	7	0.03572	0.00427	< 0.005 (+)
171	GO:0051004	BP	regulation of lipoprotein lipase activity	21	0.02829	0.00428	< 0.005 (-)
172	GO:0003684	MF	damaged DNA binding	42	0.11567	0.00429	0.15 (-)
173	GO:0016675	MF	oxidoreductase activity, acting on a heme group of donors	19	0.24842	0.0043	0.11 (-)
174	GO:0032515	BP	negative regulation of phosphoprotein phosphatase activity	8	0.03021	0.00431	< 0.005 (+)
175	GO:0000779	CC	condensed chromosome, centromeric region	74	0.0205	0.0044	0.1 (+)
176	GO:0016573	BP	histone acetylation	91	0.01871	0.00467	< 0.005 (-)
178	GO:1902253	BP	regulation of intrinsic apoptotic signaling pathway by p53 class mediator	12	0.00765	0.00557	< 0.005 (+)
179	GO:0071218	BP	cellular response to misfolded protein	5	0.08468	0.00589	< 0.005 (-)
180	GO:0035967	BP	cellular response to topologically incorrect protein	89	0.02943	0.00627	< 0.005 (-)
181	GO:0030539	BP	male genitalia development	12	0.14704	0.00676	< 0.005 (-)
182	GO:0031528	CC	microvillus membrane	10	0.03898	0.00706	< 0.005 (-)
183	GO:0045793	BP	positive regulation of cell size	8	0.03431	0.01036	< 0.005 (-)
184	GO:0033119	BP	negative regulation of RNA splicing	11	0.01488	0.01099	< 0.005 (-)
185	GO:0060008	BP	Sertoli cell differentiation	9	0.00888	0.01158	< 0.005 (-)
186	GO:0006754	BP	ATP biosynthetic process	30	0.04074	0.01202	< 0.005 (-)
187	GO:0072341	MF	modified amino acid binding	29	0.02358	0.01525	< 0.005 (-)
188	GO:0051788	BP	response to misfolded protein	7	0.14904	0.01719	< 0.005 (-)
189	GO:0003158	BP	endothelium development	44	0.01865	0.0181	< 0.005 (-)
190	GO:0044030	BP	regulation of DNA methylation	6	0.01178	0.01991	< 0.005 (-)
191	GO:2000242	BP	negative regulation of reproductive process	14	0.00949	0.02162	< 0.005 (-)
192	GO:2000105	BP	positive regulation of DNA-dependent DNA replication	5	0.02092	0.02171	< 0.005 (-)
193	GO:0015175	MF	neutral amino acid transmembrane transporter activity	11	0.16417	0.02194	< 0.005 (-)
194	GO:0051532	BP	regulation of NFAT protein import into nucleus	5	0.01241	0.02241	< 0.005 (-)
195	GO:0072659	BP	protein localization to plasma membrane	59	0.00734	0.02338	< 0.005 (-)
196	GO:0090130	BP	tissue migration	43	0.00534	0.02405	< 0.005 (-)
197	GO:0035051	BP	cardiocyte differentiation	59	0.00641	0.02422	< 0.005 (-)
198	GO:0090002	BP	establishment of protein localization to plasma membrane	68	0.01495	0.0247	< 0.005 (-)
199	GO:0051100	BP	negative regulation of binding	65	0.01763	0.03121	< 0.005 (-)
200	GO:0060216	BP	definitive hemopoiesis	16	0.01195	0.03155	< 0.005 (-)
201	GO:0055012	BP	ventricular cardiac muscle cell differentiation	15	0.07943	0.03255	< 0.005 (-)
202	GO:0046546	BP	development of primary male sexual characteristics	80	0.02827	0.03688	< 0.005 (-)
203	GO:0043278	BP	response to morphine	13	0.06719	0.03835	< 0.005 (-)
204	GO:0045652	BP	regulation of megakaryocyte differentiation	11	0.18762	0.03847	< 0.005 (-)
205	GO:0001228	MF	RNA polymerase II transcription regulatory region sequence-specific DNA binding transcription factor activity involved in positive regulation of transcription	60	0.06785	0.04154	< 0.005 (-)
206	GO:0005652	CC	nuclear lamina	6	0.09737	0.04253	< 0.005 (-)
207	GO:0033574	BP	response to testosterone	18	0.01727	0.04292	< 0.005 (-)
208	GO:0043392	BP	negative regulation of DNA binding	29	0.04414	0.04326	< 0.005 (-)
209	GO:0001846	MF	opsonin binding	5	0.13365	0.04429	< 0.005 (-)
210	GO:0046661	BP	male sex differentiation	86	0.04076	0.04568	< 0.005 (-)
211	GO:0045010	BP	actin nucleation	18	0.03816	0.04625	< 0.005 (-)
212	GO:0030684	CC	preribosome	18	0.04216	0.04778	< 0.005 (-)
213	GO:0030686	CC	90S preribosome	9	0.08231	0.04918	< 0.005 (-)
214	GO:0033599	BP	regulation of mammary gland epithelial cell proliferation	13	0.08064	0.05306	< 0.005 (-)
215	GO:0001848	MF	complement binding	6	0.06031	0.05316	< 0.005 (-)
216	GO:0016765	MF	transferase activity, transferring alkyl or aryl (other than methyl) groups	41	0.23044	0.06136	< 0.005 (-)
217	GO:0009749	BP	response to glucose	60	0.01097	0.06272	< 0.005 (-)
218	GO:0050542	MF	icosanoid binding	6	0.05869	0.06315	< 0.005 (-)
219	GO:1901567	MF	fatty acid derivative binding	6	0.05869	0.06315	< 0.005 (-)			0.005
220	GO:0060512	BP	prostate gland morphogenesis	16	0.03896	0.06395	< 0.005 (-)
221	GO:0008584	BP	male gonad development	70	0.04246	0.06722	< 0.005 (-)
222	GO:0032091	BP	negative regulation of protein binding	35	0.04709	0.06945	< 0.005 (-)
223	GO:0009743	BP	response to carbohydrate	84	0.0196	0.07647	< 0.005 (-)
224	GO:0002762	BP	negative regulation of myeloid leukocyte differentiation	27	0.02808	0.0779	< 0.005 (-)
225	GO:0006081	BP	cellular aldehyde metabolic process	28	0.05173	0.07937	< 0.005 (-)
226	GO:0051591	BP	response to cAMP	49	0.0051	0.08063	< 0.005 (-)
227	GO:1901800	BP	positive regulation of proteasomal protein catabolic process	39	0.00824	0.0846	< 0.005 (-)
228	GO:0031641	BP	regulation of myelination	13	0.0072	0.08461	< 0.005 (-)
229	GO:0009746	BP	response to hexose	63	0.01881	0.08665	< 0.005 (-)
230	GO:0002756	BP	MyD88-independent toll-like receptor signaling pathway	68	0.0276	0.08937	< 0.005 (-)
231	GO:0031331	BP	positive regulation of cellular catabolic process	100	0.0262	0.09121	< 0.005 (-)
232	GO:0045638	BP	negative regulation of myeloid cell differentiation	50	0.01701	0.09211	< 0.005 (-)
233	GO:0008374	MF	O-acyltransferase activity	28	0.16544	0.10037	< 0.005 (-)
234	GO:0032436	BP	positive regulation of proteasomal ubiquitin-dependent protein catabolic process	36	0.00549	0.10054	< 0.005 (-)
235	GO:1901213	BP	regulation of transcription from RNA polymerase II promoter involved in heart development	8	0.0911	0.10309	< 0.005 (-)
236	GO:0034138	BP	toll-like receptor 3 signaling pathway	74	0.0313	0.1111	< 0.005 (-)
237	GO:0060231	BP	mesenchymal to epithelial transition	9	0.00793	0.11158	< 0.005 (-)
238	GO:0032589	CC	neuron projection membrane	13	0.03717	0.11488	< 0.005 (-)
239	GO:0006558	BP	L-phenylalanine metabolic process	5	0.12974	0.11664	< 0.005 (-)
240	GO:1902221	BP	erythrose 4-phosphate/phosphoenolpyruvate family amino acid metabolic process	5	0.12974	0.11664	< 0.005 (-)
241	GO:1902222	BP	erythrose 4-phosphate/phosphoenolpyruvate family amino acid catabolic process	5	0.12974	0.11664	< 0.005 (-)
242	GO:0050764	BP	regulation of phagocytosis	34	0.02902	0.11901	< 0.005 (-)
243	GO:0050543	MF	icosatetraenoic acid binding	5	0.05987	0.12164	< 0.005 (-)
244	GO:0045471	BP	response to ethanol	57	0.01152	0.12309	< 0.005 (-)
245	GO:1900750	MF	oligopeptide binding	9	0.07184	0.12406	< 0.005 (-)
246	GO:0060740	BP	prostate gland epithelium morphogenesis	17	0.02867	0.1279	< 0.005 (-)
247	GO:0034314	BP	Arp2/3 complex-mediated actin nucleation	15	0.08657	0.13021	< 0.005 (-)
248	GO:0000109	CC	nucleotide-excision repair complex	11	0.2774	0.13091	< 0.005 (-)
249	GO:0032616	BP	interleukin-13 production	9	0.01325	0.13334	< 0.005 (-)
250	GO:0006383	BP	transcription from RNA polymerase III promoter	49	0.01646	0.13844	< 0.005 (-)
251	GO:0071383	BP	cellular response to steroid hormone stimulus	38	0.01404	0.13875	< 0.005 (-)
252	GO:0010002	BP	cardioblast differentiation	14	0.26071	0.14221	< 0.005 (-)
253	GO:0032634	BP	interleukin-5 production	7	0.01275	0.1465	< 0.005 (-)
254	GO:0032674	BP	regulation of interleukin-5 production	7	0.01275	0.1465	< 0.005 (-)
255	GO:0032355	BP	response to estradiol	53	0.01484	0.1492	< 0.005 (-)
256	GO:0016597	MF	amino acid binding	56	0.14676	0.14921	< 0.005 (-)
257	GO:2000249	BP	regulation of actin cytoskeleton reorganization	13	0.00816	0.14941	< 0.005 (-)
258	GO:0032205	BP	negative regulation of telomere maintenance	9	0.16793	0.15739	< 0.005 (-)
259	GO:0060430	BP	lung saccule development	5	0.02032	0.16095	< 0.005 (-)
260	GO:1901685	BP	glutathione derivative metabolic process	19	0.09278	0.16505	< 0.005 (-)
261	GO:1901654	BP	response to ketone	70	0.15366	0.16698	< 0.005 (-)
262	GO:0001158	MF	enhancer sequence-specific DNA binding	16	0.00821	0.1715	< 0.005 (-)
263	GO:2000736	BP	regulation of stem cell differentiation	51	0.56414	0.17393	< 0.005 (-)
264	GO:0035326	MF	enhancer binding	19	0.00912	0.17585	< 0.005 (-)
265	GO:0009113	BP	purine nucleobase biosynthetic process	10	0.13765	0.17725	< 0.005 (-)
266	GO:0090136	BP	epithelial cell-cell adhesion	9	0.10404	0.17727	< 0.005 (-)
267	GO:0034284	BP	response to monosaccharide	66	0.03038	0.17747	< 0.005 (-)
268	GO:0007095	BP	mitotic G2 DNA damage checkpoint	9	0.14155	0.17909	< 0.005 (-)
269	GO:0043542	BP	endothelial cell migration	80	0.08883	0.18314	< 0.005 (-)
270	GO:0046527	MF	glucosyltransferase activity	7	0.08122	0.19676	< 0.005 (-)
271	GO:0098533	CC	ATPase dependent transmembrane transport complex	11	0.09638	0.20045	< 0.005 (-)
272	GO:0043433	BP	negative regulation of sequence-specific DNA binding transcription factor activity	84	0.00535	0.2014	< 0.005 (-)
273	GO:0044236	BP	multicellular organismal metabolic process	79	0.02859	0.20214	< 0.005 (-)
274	GO:1902563	BP	regulation of neutrophil activation	5	0.07854	0.21166	< 0.005 (-)
275	GO:0032656	BP	regulation of interleukin-13 production	8	0.01451	0.21883	< 0.005 (-)
276	GO:0009636	BP	response to toxic substance	89	0.00645	0.21982	< 0.005 (-)
277	GO:2001239	BP	regulation of extrinsic apoptotic signaling pathway in absence of ligand	39	0.00686	0.22174	< 0.005 (-)
278	GO:0030509	BP	BMP signaling pathway	62	0.09096	0.22711	< 0.005 (-)
279	GO:0006337	BP	nucleosome disassembly	15	0.07503	0.22739	< 0.005 (-)
280	GO:0031498	BP	chromatin disassembly	15	0.07503	0.22739	< 0.005 (-)
281	GO:0032986	BP	protein-DNA complex disassembly	15	0.07503	0.22739	< 0.005 (-)
282	GO:0032963	BP	collagen metabolic process	66	0.04556	0.2293	< 0.005 (-)
283	GO:0060828	BP	regulation of canonical Wnt signaling pathway	82	0.11555	0.23096	< 0.005 (-)
284	GO:0034162	BP	toll-like receptor 9 signaling pathway	64	0.00814	0.23881	< 0.005 (-)
285	GO:0045598	BP	regulation of fat cell differentiation	44	0.03715	0.24478	< 0.005 (-)
286	GO:0071236	BP	cellular response to antibiotic	9	0.02756	0.24652	< 0.005 (-)
287	GO:0000982	MF	RNA polymerase II core promoter proximal region sequence-specific DNA binding transcription factor activity	70	0.04635	0.2467	< 0.005 (-)
288	GO:0034146	BP	toll-like receptor 5 signaling pathway	58	0.08098	0.24807	< 0.005 (-)
289	GO:1901534	BP	positive regulation of hematopoietic progenitor cell differentiation	6	0.18604	0.24892	< 0.005 (-)
290	GO:0003094	BP	glomerular filtration	7	0.07116	0.2669	< 0.005 (-)
291	GO:0097205	BP	renal filtration	7	0.07116	0.2669	< 0.005 (-)
292	GO:0007565	BP	female pregnancy	100	0.02042	0.26797	< 0.005 (-)
293	GO:0050832	BP	defense response to fungus	10	0.10144	0.27051	< 0.005 (-)
294	GO:0045342	BP	MHC class II biosynthetic process	9	0.01415	0.2717	< 0.005 (-)
295	GO:0044259	BP	multicellular organismal macromolecule metabolic process	69	0.061	0.27266	< 0.005 (-)
296	GO:0051602	BP	response to electrical stimulus	15	0.07513	0.27349	< 0.005 (-)
297	GO:0071371	BP	cellular response to gonadotropin stimulus	10	0.02566	0.27586	< 0.005 (-)
298	GO:0019317	BP	fucose catabolic process	5	0.01352	0.27624	< 0.005 (-)
299	GO:0042354	BP	L-fucose metabolic process	5	0.01352	0.27624	< 0.005 (-)
300	GO:0051101	BP	regulation of DNA binding	57	0.16706	0.28264	< 0.005 (-)
301	GO:0006573	BP	valine metabolic process	8	0.22788	0.2835	< 0.005 (-)
302	GO:0034134	BP	toll-like receptor 2 signaling pathway	66	0.03988	0.29089	< 0.005 (-)
303	GO:0048169	BP	regulation of long-term neuronal synaptic plasticity	15	0.05746	0.29976	< 0.005 (-)
304	GO:0045732	BP	positive regulation of protein catabolic process	76	0.0204	0.31852	< 0.005 (-)
305	GO:0031665	BP	negative regulation of lipopolysaccharide-mediated signaling pathway	6	0.0092	0.32051	< 0.005 (-)
306	GO:0000266	BP	mitochondrial fission	13	0.10709	0.32228	< 0.005 (-)
307	GO:0048663	BP	neuron fate commitment	34	0.28764	0.32431	< 0.005 (-)
308	GO:0061437	BP	renal system vasculature development	11	0.02404	0.32543	< 0.005 (-)
309	GO:0061440	BP	kidney vasculature development	11	0.02404	0.32543	< 0.005 (-)
310	GO:0060297	BP	regulation of sarcomere organization	5	0.08995	0.32632	< 0.005 (-)
311	GO:0005035	MF	death receptor activity	6	0.16539	0.33245	< 0.005 (-)
312	GO:0090004	BP	positive regulation of establishment of protein localization to plasma membrane	14	0.06418	0.33366	< 0.005 (-)
313	GO:0034142	BP	toll-like receptor 4 signaling pathway	88	0.03445	0.33371	< 0.005 (-)
314	GO:0006359	BP	regulation of transcription from RNA polymerase III promoter	15	0.08051	0.33399	< 0.005 (-)
315	GO:0043627	BP	response to estrogen	95	0.03122	0.33421	< 0.005 (-)
316	GO:0006004	BP	fucose metabolic process	10	0.04668	0.33858	< 0.005 (-)
317	GO:0042641	CC	actomyosin	38	0.07628	0.34298	< 0.005 (-)
318	GO:0045666	BP	positive regulation of neuron differentiation	38	0.08721	0.35596	< 0.005 (-)
319	GO:0030903	BP	notochord development	5	0.02575	0.36272	< 0.005 (-)
320	GO:0051445	BP	regulation of meiotic cell cycle	18	0.0979	0.36773	< 0.005 (-)
321	GO:0042116	BP	macrophage activation	28	0.22278	0.37459	< 0.005 (-)
322	GO:0003708	MF	retinoic acid receptor activity	6	0.02651	0.37984	< 0.005 (-)
323	GO:0060291	BP	long-term synaptic potentiation	13	0.01801	0.38272	< 0.005 (-)
324	GO:0000188	BP	inactivation of MAPK activity	22	0.01018	0.38493	< 0.005 (-)
325	GO:0035282	BP	segmentation	56	0.06697	0.4005	< 0.005 (-)
326	GO:0035914	BP	skeletal muscle cell differentiation	38	0.05067	0.41268	< 0.005 (-)
327	GO:0017053	CC	transcriptional repressor complex	63	0.02451	0.41468	< 0.005 (-)
328	GO:0097237	BP	cellular response to toxic substance	10	0.04426	0.41661	< 0.005 (-)
329	GO:0045727	BP	positive regulation of translation	42	0.14111	0.4226	< 0.005 (-)
330	GO:0071312	BP	cellular response to alkaloid	12	0.06246	0.42409	< 0.005 (-)
331	GO:0046622	BP	positive regulation of organ growth	8	0.03745	0.42831	< 0.005 (-)
332	GO:0072012	BP	glomerulus vasculature development	10	0.0247	0.43016	< 0.005 (-)
333	GO:0045346	BP	regulation of MHC class II biosynthetic process	8	0.01452	0.43294	< 0.005 (-)
334	GO:0016459	CC	myosin complex	30	0.00864	0.4371	< 0.005 (-)
335	GO:0045823	BP	positive regulation of heart contraction	10	0.08597	0.4475	< 0.005 (-)
336	GO:0046426	BP	negative regulation of JAK-STAT cascade	12	0.02204	0.45059	< 0.005 (-)
337	GO:0033549	MF	MAP kinase phosphatase activity	11	0.0735	0.45201	< 0.005 (-)
338	GO:0002755	BP	MyD88-dependent toll-like receptor signaling pathway	69	0.09233	0.45489	< 0.005 (-)
339	GO:0090183	BP	regulation of kidney development	25	0.00824	0.45828	< 0.005 (-)
340	GO:0016460	CC	myosin II complex	10	0.01606	0.45845	< 0.005 (-)
341	GO:0010460	BP	positive regulation of heart rate	7	0.06067	0.45854	< 0.005 (-)
342	GO:0032432	CC	actin filament bundle	30	0.05764	0.46292	< 0.005 (-)
343	GO:0014075	BP	response to amine	25	0.40359	0.48215	< 0.005 (-)
344	GO:0045600	BP	positive regulation of fat cell differentiation	20	0.06859	0.48645	< 0.005 (-)
345	GO:0036065	BP	fucosylation	9	0.0374	0.49953	< 0.005 (-)
346	GO:0090266	BP	regulation of mitotic cell cycle spindle assembly checkpoint	5	0.04609	0.50719	< 0.005 (-)
347	GO:0048286	BP	lung alveolus development	26	0.03916	0.51339	< 0.005 (-)
348	GO:0055106	MF	ubiquitin-protein ligase regulator activity	5	0.03053	0.51698	< 0.005 (-)
349	GO:0003916	MF	DNA topoisomerase activity	6	0.14387	0.51785	< 0.005 (-)
350	GO:0055093	BP	response to hyperoxia	9	0.00878	0.52202	< 0.005 (-)
351	GO:0000977	MF	RNA polymerase II regulatory region sequence-specific DNA binding	81	0.02062	0.54282	< 0.005 (-)
352	GO:0004000	MF	adenosine deaminase activity	7	0.19598	0.54742	< 0.005 (-)
353	GO:0031532	BP	actin cytoskeleton reorganization	43	0.16772	0.56921	< 0.005 (-)
354	GO:0060850	BP	regulation of transcription involved in cell fate commitment	6	0.21334	0.59546	< 0.005 (-)
355	GO:0061035	BP	regulation of cartilage development	31	0.17175	0.60288	< 0.005 (-)
356	GO:0001012	MF	RNA polymerase II regulatory region DNA binding	83	0.02847	0.62244	< 0.005 (-)
357	GO:0033233	BP	regulation of protein sumoylation	13	0.11171	0.64312	< 0.005 (-)
358	GO:1901984	BP	negative regulation of protein acetylation	10	0.15046	0.64332	< 0.005 (-)
359	GO:2000757	BP	negative regulation of peptidyl-lysine acetylation	10	0.15046	0.64332	< 0.005 (-)
360	GO:0055103	MF	ligase regulator activity	6	0.05538	0.65546	< 0.005 (-)
361	GO:0019184	BP	nonribosomal peptide biosynthetic process	14	0.17832	0.66843	< 0.005 (-)
362	GO:0033081	BP	regulation of T cell differentiation in thymus	10	0.15308	0.68937	< 0.005 (-)
363	GO:0090090	BP	negative regulation of canonical Wnt signaling pathway	47	0.21764	0.69207	< 0.005 (-)
364	GO:0001104	MF	RNA polymerase II transcription cofactor activity	63	0.92715	0.70142	< 0.005 (-)
365	GO:0072224	BP	metanephric glomerulus development	7	0.05095	0.70423	< 0.005 (-)
366	GO:0030178	BP	negative regulation of Wnt signaling pathway	70	0.29348	0.70533	< 0.005 (-)
367	GO:0071867	BP	response to monoamine	10	0.12264	0.73055	< 0.005 (-)
368	GO:0071869	BP	response to catecholamine	10	0.12264	0.73055	< 0.005 (-)
369	GO:0060538	BP	skeletal muscle organ development	82	0.0802	0.75537	< 0.005 (-)
370	GO:0043030	BP	regulation of macrophage activation	15	0.85087	0.76376	< 0.005 (-)
371	GO:0015464	MF	acetylcholine receptor activity	7	0.07256	0.77803	< 0.005 (-)
372	GO:0000041	BP	transition metal ion transport	72	0.81141	0.79545	< 0.005 (-)
373	GO:0071526	BP	semaphorin-plexin signaling pathway	15	0.28172	0.81883	< 0.005 (-)
374	GO:0018024	MF	histone-lysine N-methyltransferase activity	32	0.53316	0.84783	< 0.005 (-)
375	GO:0016278	MF	lysine N-methyltransferase activity	33	0.54559	0.87139	< 0.005 (-)
376	GO:0016279	MF	protein-lysine N-methyltransferase activity	33	0.54559	0.87139	< 0.005 (-)
377	GO:0030216	BP	keratinocyte differentiation	47	0.92414	0.91026	< 0.005 (-)
378	GO:0016668	MF	oxidoreductase activity, acting on a sulfur group of donors, NAD(P) as acceptor	8	0.92154	0.91925	< 0.005 (-)
379	GO:0045309	MF	protein phosphorylated amino acid binding	18	0.89978	0.92171	< 0.005 (-)
380	GO:0034702	CC	ion channel complex	89	0.91003	0.92666	< 0.005 (-)
381	GO:0007626	BP	locomotory behavior	82	0.95319	0.93273	< 0.005 (-)
382	GO:0042562	MF	hormone binding	29	0.9179	0.93396	< 0.005 (-)
383	GO:0006885	BP	regulation of pH	31	0.94702	0.93829	< 0.005 (-)
384	GO:0008376	MF	acetylgalactosaminyltransferase activity	20	0.93481	0.94641	< 0.005 (-)
385	GO:0000922	CC	spindle pole	81	0.07515	0.00659	< 0.005 (+)
386	GO:0031623	BP	receptor internalization	35	0.11518	0.00751	< 0.005 (+)
387	GO:0016779	MF	nucleotidyltransferase activity	99	0.01773	0.00882	< 0.005 (+)
388	GO:1902254	BP	negative regulation of intrinsic apoptotic signaling pathway by p53 class mediator	11	0.0091	0.01171	< 0.005 (+)
389	GO:0022601	BP	menstrual cycle phase	5	0.02449	0.01295	< 0.005 (+)
390	GO:0000070	BP	mitotic sister chromatid segregation	46	0.05978	0.01483	< 0.005 (+)
391	GO:0042470	CC	melanosome	84	0.00531	0.01783	< 0.005 (+)
392	GO:0048770	CC	pigment granule	84	0.00531	0.01783	< 0.005 (+)
393	GO:0010921	BP	regulation of phosphatase activity	56	0.00869	0.01908	< 0.005 (+)
394	GO:0016180	BP	snRNA processing	12	0.02593	0.01964	< 0.005 (+)
395	GO:0060055	BP	angiogenesis involved in wound healing	9	0.10857	0.02085	< 0.005 (+)
396	GO:2000780	BP	negative regulation of double-strand break repair	6	0.06387	0.02225	< 0.005 (+)
397	GO:0043297	BP	apical junction assembly	28	0.00866	0.02479	< 0.005 (+)
398	GO:2001021	BP	negative regulation of response to DNA damage stimulus	30	0.01494	0.03074	< 0.005 (+)
399	GO:2001237	BP	negative regulation of extrinsic apoptotic signaling pathway	61	0.0232	0.03133	< 0.005 (+)
400	GO:0046324	BP	regulation of glucose import	29	0.0153	0.03405	< 0.005 (+)
401	GO:1902165	BP	regulation of intrinsic apoptotic signaling pathway in response to DNA damage by p53 class mediator	9	0.00703	0.04658	< 0.005 (+)
402	GO:0022409	BP	positive regulation of cell-cell adhesion	23	0.0092	0.04764	< 0.005 (+)
403	GO:0046323	BP	glucose import	32	0.01999	0.04863	< 0.005 (+)
404	GO:0030893	CC	meiotic cohesin complex	5	0.01705	0.05162	< 0.005 (+)
405	GO:0035767	BP	endothelial cell chemotaxis	12	0.03326	0.05435	< 0.005 (+)
406	GO:0051642	BP	centrosome localization	11	0.08077	0.05565	< 0.005 (+)
407	GO:0050661	MF	NADP binding	33	0.10846	0.05568	< 0.005 (+)
408	GO:0009060	BP	aerobic respiration	43	0.09513	0.05857	< 0.005 (+)
409	GO:0010827	BP	regulation of glucose transport	63	0.02459	0.05995	< 0.005 (+)
410	GO:0030183	BP	B cell differentiation	66	0.01411	0.06663	< 0.005 (+)
411	GO:1901796	BP	regulation of signal transduction by p53 class mediator	28	0.02878	0.06814	< 0.005 (+)
412	GO:0016722	MF	oxidoreductase activity, oxidizing metal ions	7	0.22686	0.06899	< 0.005 (+)
413	GO:0039530	BP	MDA-5 signaling pathway	5	0.00981	0.06904	< 0.005 (+)
414	GO:0030547	MF	receptor inhibitor activity	5	0.02282	0.07273	< 0.005 (+)
415	GO:0048019	MF	receptor antagonist activity	5	0.02282	0.07273	< 0.005 (+)
416	GO:0050690	BP	regulation of defense response to virus by virus	28	0.0843	0.0745	< 0.005 (+)
417	GO:0051029	BP	rRNA transport	5	0.01793	0.07633	< 0.005 (+)
418	GO:0070830	BP	tight junction assembly	27	0.02278	0.07695	< 0.005 (+)
419	GO:0002328	BP	pro-B cell differentiation	9	0.01171	0.07729	< 0.005 (+)
420	GO:0032607	BP	interferon-alpha production	11	0.02753	0.07877	< 0.005 (+)
421	GO:0032647	BP	regulation of interferon-alpha production	11	0.02753	0.07877	< 0.005 (+)
422	GO:0032303	BP	regulation of icosanoid secretion	11	0.01285	0.08142	< 0.005 (+)
423	GO:0034114	BP	regulation of heterotypic cell-cell adhesion	10	0.00661	0.08462	< 0.005 (+)
424	GO:1902100	BP	negative regulation of metaphase/anaphase transition of cell cycle	34	0.02962	0.08559	< 0.005 (+)
425	GO:0042036	BP	negative regulation of cytokine biosynthetic process	20	0.14231	0.08734	< 0.005 (+)
426	GO:0044380	BP	protein localization to cytoskeleton	10	0.10684	0.08768	< 0.005 (+)
427	GO:0051783	BP	regulation of nuclear division	91	0.03215	0.08995	< 0.005 (+)
428	GO:0043901	BP	negative regulation of multi-organism process	75	0.00682	0.09005	< 0.005 (+)
429	GO:0045070	BP	positive regulation of viral genome replication	15	0.00953	0.09154	< 0.005 (+)
430	GO:0031649	BP	heat generation	11	0.00695	0.0943	< 0.005 (+)
431	GO:0000279	BP	M phase	17	0.04052	0.09577	< 0.005 (+)
432	GO:0001660	BP	fever generation	6	0.02105	0.09689	< 0.005 (+)
433	GO:0032897	BP	negative regulation of viral transcription	18	0.00647	0.09706	< 0.005 (+)
434	GO:0034122	BP	negative regulation of toll-like receptor signaling pathway	15	0.09565	0.09758	< 0.005 (+)
435	GO:0045841	BP	negative regulation of mitotic metaphase/anaphase transition	33	0.02546	0.0976	< 0.005 (+)
436	GO:0043296	CC	apical junction complex	70	0.35683	0.1006	< 0.005 (+)
437	GO:0020027	BP	hemoglobin metabolic process	6	0.01705	0.10816	< 0.005 (+)
438	GO:0046885	BP	regulation of hormone biosynthetic process	9	0.15774	0.11126	< 0.005 (+)
439	GO:0007094	BP	mitotic spindle assembly checkpoint	32	0.01977	0.11382	< 0.005 (+)
440	GO:0071173	BP	spindle assembly checkpoint	32	0.01977	0.11382	< 0.005 (+)
441	GO:0050850	BP	positive regulation of calcium-mediated signaling	13	0.01536	0.11535	< 0.005 (+)
442	GO:0043516	BP	regulation of DNA damage response, signal transduction by p53 class mediator	20	0.08173	0.11661	< 0.005 (+)
443	GO:0015732	BP	prostaglandin transport	8	0.02072	0.11679	< 0.005 (+)
444	GO:0032306	BP	regulation of prostaglandin secretion	8	0.02072	0.11679	< 0.005 (+)
445	GO:0032310	BP	prostaglandin secretion	8	0.02072	0.11679	< 0.005 (+)
446	GO:2001026	BP	regulation of endothelial cell chemotaxis	6	0.05045	0.1292	< 0.005 (+)
447	GO:0051238	BP	sequestering of metal ion	32	0.02751	0.13831	< 0.005 (+)
448	GO:0004697	MF	protein kinase C activity	13	0.02263	0.14069	< 0.005 (+)
449	GO:0060736	BP	prostate gland growth	6	0.30173	0.1444	< 0.005 (+)
450	GO:0014887	BP	cardiac muscle adaptation	6	0.08835	0.14859	< 0.005 (+)
451	GO:0043548	MF	phosphatidylinositol 3-kinase binding	16	0.11787	0.15336	< 0.005 (+)
452	GO:0001954	BP	positive regulation of cell-matrix adhesion	23	0.06601	0.15399	< 0.005 (+)
453	GO:0031644	BP	regulation of neurological system process	15	0.01416	0.15818	< 0.005 (+)
454	GO:0002568	BP	somatic diversification of T cell receptor genes	5	0.04556	0.15934	< 0.005 (+)
455	GO:0002681	BP	somatic recombination of T cell receptor gene segments	5	0.04556	0.15934	< 0.005 (+)
456	GO:1902275	BP	regulation of chromatin organization	70	0.05971	0.16648	< 0.005 (+)
457	GO:0031620	BP	regulation of fever generation	5	0.01407	0.16957	< 0.005 (+)
458	GO:0051151	BP	negative regulation of smooth muscle cell differentiation	5	0.02946	0.17009	< 0.005 (+)
459	GO:1900044	BP	regulation of protein K63-linked ubiquitination	5	0.07007	0.17118	< 0.005 (+)
460	GO:0033198	BP	response to ATP	17	0.06446	0.17134	< 0.005 (+)
461	GO:0032308	BP	positive regulation of prostaglandin secretion	7	0.01698	0.17203	< 0.005 (+)
462	GO:1901739	BP	regulation of myoblast fusion	5	0.01827	0.17828	< 0.005 (+)
463	GO:0002690	BP	positive regulation of leukocyte chemotaxis	35	0.00679	0.18026	< 0.005 (+)
464	GO:0048520	BP	positive regulation of behavior	61	0.01016	0.18238	< 0.005 (+)
465	GO:0032305	BP	positive regulation of icosanoid secretion	9	0.03172	0.18539	< 0.005 (+)
466	GO:0030545	MF	receptor regulator activity	24	0.06824	0.18841	< 0.005 (+)
467	GO:0015749	BP	monosaccharide transport	86	0.04335	0.18919	< 0.005 (+)
468	GO:0042368	BP	vitamin D biosynthetic process	7	0.0069	0.19154	< 0.005 (+)
469	GO:0051988	BP	regulation of attachment of spindle microtubules to kinetochore	7	0.00638	0.19161	< 0.005 (+)
470	GO:0008645	BP	hexose transport	85	0.04234	0.19332	< 0.005 (+)
471	GO:0015758	BP	glucose transport	85	0.04234	0.19332	< 0.005 (+)
472	GO:1902230	BP	negative regulation of intrinsic apoptotic signaling pathway in response to DNA damage	17	0.05605	0.19534	< 0.005 (+)
473	GO:0008356	BP	asymmetric cell division	10	0.03001	0.19787	< 0.005 (+)
474	GO:0030581	BP	symbiont intracellular protein transport in host	5	0.11412	0.20468	< 0.005 (+)
475	GO:0046719	BP	regulation by virus of viral protein levels in host cell	5	0.11412	0.20468	< 0.005 (+)
476	GO:0051708	BP	intracellular protein transport in other organism involved in symbiotic interaction	5	0.11412	0.20468	< 0.005 (+)
477	GO:0030496	CC	midbody	88	0.02419	0.21054	< 0.005 (+)
478	GO:0006104	BP	succinyl-CoA metabolic process	5	0.22004	0.21193	< 0.005 (+)
479	GO:0032856	BP	activation of Ras GTPase activity	21	0.03992	0.21508	< 0.005 (+)
480	GO:0042487	BP	regulation of odontogenesis of dentin-containing tooth	6	0.03531	0.21787	< 0.005 (+)
481	GO:0060142	BP	regulation of syncytium formation by plasma membrane fusion	8	0.01452	0.2244	< 0.005 (+)
482	GO:0003299	BP	muscle hypertrophy in response to stress	5	0.27364	0.22983	< 0.005 (+)
483	GO:0030669	CC	clathrin-coated endocytic vesicle membrane	26	0.0071	0.2427	< 0.005 (+)
484	GO:0010906	BP	regulation of glucose metabolic process	59	0.05231	0.24423	< 0.005 (+)
485	GO:0034612	BP	response to tumor necrosis factor	78	0.01686	0.24491	< 0.005 (+)
486	GO:0060759	BP	regulation of response to cytokine stimulus	72	0.01836	0.25104	< 0.005 (+)
487	GO:0070566	MF	adenylyltransferase activity	16	0.00807	0.25568	< 0.005 (+)
488	GO:0043022	MF	ribosome binding	24	0.18972	0.25765	< 0.005 (+)
489	GO:0051983	BP	regulation of chromosome segregation	23	0.03969	0.26389	< 0.005 (+)
490	GO:0060749	BP	mammary gland alveolus development	11	0.03311	0.26758	< 0.005 (+)
491	GO:0061377	BP	mammary gland lobule development	11	0.03311	0.26758	< 0.005 (+)
492	GO:0010573	BP	vascular endothelial growth factor production	13	0.05366	0.27015	< 0.005 (+)
493	GO:0010574	BP	regulation of vascular endothelial growth factor production	13	0.05366	0.27015	< 0.005 (+)
494	GO:2000406	BP	positive regulation of T cell migration	11	0.03799	0.27309	< 0.005 (+)
495	GO:0051208	BP	sequestering of calcium ion	24	0.07684	0.27313	< 0.005 (+)
496	GO:0002687	BP	positive regulation of leukocyte migration	45	0.00623	0.28134	< 0.005 (+)
497	GO:0006637	BP	acyl-CoA metabolic process	58	0.4157	0.29036	< 0.005 (+)
498	GO:0035383	BP	thioester metabolic process	58	0.4157	0.29036	< 0.005 (+)
499	GO:0039528	BP	cytoplasmic pattern recognition receptor signaling pathway in response to virus	11	0.0338	0.29339	< 0.005 (+)
500	GO:2000193	BP	positive regulation of fatty acid transport	10	0.05088	0.30448	< 0.005 (+)
501	GO:0042073	BP	intraciliary transport	8	0.27164	0.30874	< 0.005 (+)
502	GO:0033127	BP	regulation of histone phosphorylation	7	0.08856	0.31461	< 0.005 (+)
503	GO:0032315	BP	regulation of Ral GTPase activity	5	0.07474	0.31509	< 0.005 (+)
504	GO:0032485	BP	regulation of Ral protein signal transduction	5	0.07474	0.31509	< 0.005 (+)
505	GO:0017002	MF	activin-activated receptor activity	6	0.17055	0.32316	< 0.005 (+)
506	GO:2000404	BP	regulation of T cell migration	13	0.06969	0.32586	< 0.005 (+)
507	GO:0016877	MF	ligase activity, forming carbon-sulfur bonds	22	0.24415	0.33385	< 0.005 (+)
508	GO:0031072	MF	heat shock protein binding	45	0.1722	0.3408	< 0.005 (+)
509	GO:1902229	BP	regulation of intrinsic apoptotic signaling pathway in response to DNA damage	21	0.10085	0.348	< 0.005 (+)
510	GO:0046688	BP	response to copper ion	11	0.30682	0.35295	< 0.005 (+)
511	GO:0090311	BP	regulation of protein deacetylation	19	0.30403	0.35373	< 0.005 (+)
512	GO:0010675	BP	regulation of cellular carbohydrate metabolic process	70	0.03808	0.36685	< 0.005 (+)
513	GO:0010758	BP	regulation of macrophage chemotaxis	6	0.0258	0.37089	< 0.005 (+)
514	GO:0072676	BP	lymphocyte migration	32	0.01217	0.37228	< 0.005 (+)
515	GO:0042094	BP	interleukin-2 biosynthetic process	16	0.138	0.39215	< 0.005 (+)
516	GO:0014910	BP	regulation of smooth muscle cell migration	23	0.01999	0.39376	< 0.005 (+)
517	GO:0002688	BP	regulation of leukocyte chemotaxis	42	0.0206	0.39415	< 0.005 (+)
518	GO:0050921	BP	positive regulation of chemotaxis	54	0.0126	0.40021	< 0.005 (+)
519	GO:0034121	BP	regulation of toll-like receptor signaling pathway	24	0.02589	0.40624	< 0.005 (+)
520	GO:0070542	BP	response to fatty acid	37	0.09471	0.40637	< 0.005 (+)
521	GO:0071356	BP	cellular response to tumor necrosis factor	61	0.03929	0.41381	< 0.005 (+)
522	GO:0031332	CC	RNAi effector complex	5	0.0594	0.4165	< 0.005 (+)
523	GO:0031214	BP	biomineral tissue development	69	0.01942	0.4207	< 0.005 (+)
524	GO:0014909	BP	smooth muscle cell migration	26	0.02079	0.42231	< 0.005 (+)
525	GO:0008347	BP	glial cell migration	13	0.02223	0.42465	< 0.005 (+)
526	GO:0048671	BP	negative regulation of collateral sprouting	7	0.13463	0.43732	< 0.005 (+)
527	GO:0014911	BP	positive regulation of smooth muscle cell migration	10	0.05475	0.43794	< 0.005 (+)
528	GO:0032892	BP	positive regulation of organic acid transport	13	0.13	0.44808	< 0.005 (+)
529	GO:0001959	BP	regulation of cytokine-mediated signaling pathway	66	0.09946	0.45365	< 0.005 (+)
530	GO:0033028	BP	myeloid cell apoptotic process	17	0.01378	0.46304	< 0.005 (+)
531	GO:0070234	BP	positive regulation of T cell apoptotic process	8	0.05871	0.46889	< 0.005 (+)
532	GO:0072678	BP	T cell migration	21	0.0188	0.47092	< 0.005 (+)
533	GO:0014812	BP	muscle cell migration	32	0.04136	0.48409	< 0.005 (+)
534	GO:0036314	BP	response to sterol	14	0.09469	0.48666	< 0.005 (+)
535	GO:0070723	BP	response to cholesterol	14	0.09469	0.48666	< 0.005 (+)
536	GO:0050840	MF	extracellular matrix binding	24	0.07913	0.49698	< 0.005 (+)
537	GO:0050708	BP	regulation of protein secretion	95	0.01287	0.505	< 0.005 (+)
538	GO:0060143	BP	positive regulation of syncytium formation by plasma membrane fusion	5	0.0417	0.52879	< 0.005 (+)
539	GO:0032640	BP	tumor necrosis factor production	51	0.04097	0.53213	< 0.005 (+)
540	GO:0032680	BP	regulation of tumor necrosis factor production	51	0.04097	0.53213	< 0.005 (+)
541	GO:0007405	BP	neuroblast proliferation	32	0.20293	0.5342	< 0.005 (+)
542	GO:0060338	BP	regulation of type I interferon-mediated signaling pathway	24	0.18559	0.54043	< 0.005 (+)
543	GO:0032722	BP	positive regulation of chemokine production	22	0.04082	0.54229	< 0.005 (+)
544	GO:0036230	BP	granulocyte activation	22	0.01202	0.57047	< 0.005 (+)
545	GO:0010819	BP	regulation of T cell chemotaxis	6	0.02877	0.57235	< 0.005 (+)
546	GO:0070168	BP	negative regulation of biomineral tissue development	11	0.01403	0.58857	< 0.005 (+)
547	GO:0002548	BP	monocyte chemotaxis	19	0.00677	0.59083	< 0.005 (+)
548	GO:1902692	BP	regulation of neuroblast proliferation	15	0.08364	0.60493	< 0.005 (+)
549	GO:0033032	BP	regulation of myeloid cell apoptotic process	16	0.01808	0.62207	< 0.005 (+)
550	GO:0042447	BP	hormone catabolic process	5	0.05237	0.626	< 0.005 (+)
551	GO:0010818	BP	T cell chemotaxis	12	0.00862	0.62605	< 0.005 (+)
552	GO:0071706	BP	tumor necrosis factor superfamily cytokine production	53	0.05658	0.6319	< 0.005 (+)
553	GO:2000177	BP	regulation of neural precursor cell proliferation	29	0.14484	0.6662	< 0.005 (+)
554	GO:0046165	BP	alcohol biosynthetic process	88	0.15882	0.67464	< 0.005 (+)
555	GO:0018377	BP	protein myristoylation	5	0.03934	0.6846	< 0.005 (+)
556	GO:0006814	BP	sodium ion transport	65	0.43196	0.69645	< 0.005 (+)
557	GO:0002685	BP	regulation of leukocyte migration	61	0.01627	0.70938	< 0.005 (+)
558	GO:0005149	MF	interleukin-1 receptor binding	8	0.19491	0.7518	< 0.005 (+)
559	GO:0030502	BP	negative regulation of bone mineralization	10	0.05385	0.77135	< 0.005 (+)
560	GO:0051931	BP	regulation of sensory perception	7	0.09951	0.79468	< 0.005 (+)
561	GO:0032651	BP	regulation of interleukin-1 beta production	27	0.1602	0.82288	< 0.005 (+)
562	GO:0010469	BP	regulation of receptor activity	50	0.93804	0.84601	< 0.005 (+)
563	GO:0032731	BP	positive regulation of interleukin-1 beta production	16	0.16694	0.84679	< 0.005 (+)
564	GO:0034123	BP	positive regulation of toll-like receptor signaling pathway	7	0.12561	0.85169	< 0.005 (+)
565	GO:0032612	BP	interleukin-1 production	34	0.04897	0.89251	< 0.005 (+)
566	GO:0050716	BP	positive regulation of interleukin-1 secretion	12	0.17818	0.89355	< 0.005 (+)
567	GO:0032611	BP	interleukin-1 beta production	31	0.06958	0.89394	< 0.005 (+)
568	GO:0019233	BP	sensory perception of pain	35	0.45662	0.89634	< 0.005 (+)
569	GO:0005267	MF	potassium channel activity	54	0.8079	0.90038	< 0.005 (+)
570	GO:0032732	BP	positive regulation of interleukin-1 production	17	0.21532	0.90144	< 0.005 (+)
571	GO:0010761	BP	fibroblast migration	14	0.90398	0.90404	< 0.005 (+)
572	GO:0050701	BP	interleukin-1 secretion	18	0.25887	0.91676	< 0.005 (+)
573	GO:0072372	CC	primary cilium	71	0.9055	0.91962	< 0.005 (+)
574	GO:0001505	BP	regulation of neurotransmitter levels	78	0.92489	0.92084	< 0.005 (+)
575	GO:0015850	BP	organic hydroxy compound transport	90	0.91749	0.92707	< 0.005 (+)
576	GO:0070192	BP	chromosome organization involved in meiosis	23	0.92817	0.92754	< 0.005 (+)
577	GO:0007215	BP	glutamate receptor signaling pathway	26	0.94206	0.93284	< 0.005 (+)
578	GO:0071467	BP	cellular response to pH	6	0.95614	0.98763	< 0.005 (+)
