# Supplementary material for: Single-cell mass cytometry and transcriptome profiling reveal the impact of graphene on human immune cells
Source: Nat Commun. 2017 Oct 24;8:1109. doi: 10.1038/s41467-017-01015-3 (PMC5653675; doi:10.1038/s41467-017-01015-3)
Supplement: Supplementary file 5 — Supplementary Data 4 [file 41467_2017_1015_MOESM5_ESM.xlsx]

## Sheet: GO Pathways Monocytes
Supplementary Dataset 4: Identification of gene ontology categories in Monocytes (THP1 Cell line)
Description of the problem:
Number of classes: 2
Column of the Experiment Descriptors sheet that defines class variable: GO vs Control
Number of genes used for random variance estimation: 47217
Number of genes that passed filtering criteria: 12487
Type of Gene Sets: Gene Ontology
Number of total investigated Gene Sets: 5265
Type of univariate test used: Two-sample T-test
Random variance model was used.
Tests used to find significant gene sets are: LS/KS permutation test, Efron-Tibshirani's GSA maxmean test
The threshold of determining significant gene sets is 0.005
LS/KS permutation test finds gene sets which have more genes differentially expressed among the phenotype class than expected by chance.
Efron-Tibshirani's test uses 'maxmean' statistics to identify gene sets differentially expressed.
Summary of Results:
798 out of 5265 investigated gene sets passed the 0.005 significance threshold
	GO category	GO ontology	GO term	Number of genes	LS permutationp-value	KS permutationp-value	Efron-Tibshirani's GSA test p-value
1	GO:0006119	BP	oxidative phosphorylation	56	0.00001	0.00011	< 0.005 (-)
2	GO:0006354	BP	DNA-templated transcription, elongation	98	0.00001	0.00001	< 0.005 (-)
3	GO:0006368	BP	transcription elongation from RNA polymerase II promoter	73	0.00001	0.00013	< 0.005 (-)
4	GO:0006695	BP	cholesterol biosynthetic process	34	0.00001	0.00001	0.01 (+)
5	GO:0006818	BP	hydrogen transport	75	0.00001	0.00014	< 0.005 (-)
6	GO:0015985	BP	energy coupled proton transport, down electrochemical gradient	17	0.00001	0.00058	< 0.005 (-)
7	GO:0015986	BP	ATP synthesis coupled proton transport	17	0.00001	0.00058	< 0.005 (-)
8	GO:0015992	BP	proton transport	74	0.00001	0.00019	< 0.005 (-)
9	GO:0022900	BP	electron transport chain	93	0.00001	0.00001	< 0.005 (-)
10	GO:0022904	BP	respiratory electron transport chain	92	0.00001	0.00001	< 0.005 (-)
11	GO:0042773	BP	ATP synthesis coupled electron transport	44	0.00001	0.00016	< 0.005 (-)
12	GO:0042775	BP	mitochondrial ATP synthesis coupled electron transport	44	0.00001	0.00016	< 0.005 (-)
13	GO:1902600	BP	hydrogen ion transmembrane transport	57	0.00001	0.00011	< 0.005 (-)
14	GO:0000313	CC	organellar ribosome	50	0.00001	0.00007	< 0.005 (-)
15	GO:0005746	CC	mitochondrial respiratory chain	55	0.00001	0.00001	0.055 (-)
16	GO:0005753	CC	mitochondrial proton-transporting ATP synthase complex	20	0.00001	0.00008	< 0.005 (-)
17	GO:0005761	CC	mitochondrial ribosome	50	0.00001	0.00007	< 0.005 (-)
18	GO:0016469	CC	proton-transporting two-sector ATPase complex	46	0.00001	0.00148	< 0.005 (-)
19	GO:0016591	CC	DNA-directed RNA polymerase II, holoenzyme	79	0.00001	0.00001	< 0.005 (-)
20	GO:0030964	CC	NADH dehydrogenase complex	37	0.00001	0.00061	0.055 (-)
21	GO:0033177	CC	proton-transporting two-sector ATPase complex, proton-transporting domain	20	0.00001	0.00001	< 0.005 (-)
22	GO:0045259	CC	proton-transporting ATP synthase complex	21	0.00001	0.00003	< 0.005 (-)
23	GO:0045263	CC	proton-transporting ATP synthase complex, coupling factor F(o)	10	0.00001	0.00001	< 0.005 (-)
24	GO:0045271	CC	respiratory chain complex I	37	0.00001	0.00061	0.055 (-)
25	GO:0070469	CC	respiratory chain	60	0.00001	0.00001	0.055 (-)
26	GO:1990204	CC	oxidoreductase complex	71	0.00001	0.00025	0.095 (-)
27	GO:0003954	MF	NADH dehydrogenase activity	34	0.00001	0.00011	< 0.005 (-)
28	GO:0015078	MF	hydrogen ion transmembrane transporter activity	72	0.00001	0.00069	< 0.005 (-)
29	GO:0050136	MF	NADH dehydrogenase (quinone) activity	34	0.00001	0.00011	< 0.005 (-)
30	GO:0016126	BP	sterol biosynthetic process	37	0.00001	0.00006	< 0.005 (+)
31	GO:0033179	CC	proton-transporting V-type ATPase, V0 domain	10	0.00001	0.01072	< 0.005 (+)
32	GO:0000314	CC	organellar small ribosomal subunit	18	0.00002	0.00531	< 0.005 (-)
33	GO:0050434	BP	positive regulation of viral transcription	48	0.00003	0.00003	< 0.005 (-)
34	GO:0006289	BP	nucleotide-excision repair	69	0.00003	0.00161	< 0.005 (-)
35	GO:0035967	BP	cellular response to topologically incorrect protein	89	0.00004	0.00067	< 0.005 (+)
36	GO:0016655	MF	oxidoreductase activity, acting on NAD(P)H, quinone or similar compound as acceptor	46	0.00005	0.00008	0.02 (-)
37	GO:0000428	CC	DNA-directed RNA polymerase complex	94	0.00005	0.00001	< 0.005 (-)
38	GO:0055029	CC	nuclear DNA-directed RNA polymerase complex	94	0.00005	0.00001	< 0.005 (-)
39	GO:0006754	BP	ATP biosynthetic process	30	0.00006	0.01182	< 0.005 (-)
40	GO:0030532	CC	small nuclear ribonucleoprotein complex	36	0.00006	0.00001	< 0.005 (-)
41	GO:0030880	CC	RNA polymerase complex	95	0.00006	0.00001	< 0.005 (-)
42	GO:0006270	BP	DNA replication initiation	22	0.00007	0.00121	< 0.005 (+)
43	GO:0070461	CC	SAGA-type complex	24	0.00007	0.01143	< 0.005 (+)
44	GO:0015935	CC	small ribosomal subunit	59	0.00007	0.00001	0.055 (-)
45	GO:0000502	CC	proteasome complex	62	0.00008	0.00002	0.13 (-)
46	GO:0006984	BP	ER-nucleus signaling pathway	93	0.00008	0.00189	< 0.005 (+)
47	GO:0000123	CC	histone acetyltransferase complex	60	0.00008	0.00007	0.005 (-)
48	GO:0031248	CC	protein acetyltransferase complex	60	0.00008	0.00007	0.005 (-)
49	GO:1902493	CC	acetyltransferase complex	60	0.00008	0.00007	0.005 (-)
50	GO:0006415	BP	translational termination	90	0.00008	0.00001	0.14 (-)
51	GO:0015934	CC	large ribosomal subunit	71	0.00009	0.00011	0.095 (-)
52	GO:0045806	BP	negative regulation of endocytosis	22	0.00011	0.00294	< 0.005 (+)
53	GO:0042119	BP	neutrophil activation	19	0.00013	0.0068	0.015 (-)
54	GO:0009206	BP	purine ribonucleoside triphosphate biosynthetic process	37	0.00015	0.006	< 0.005 (-)
55	GO:0009145	BP	purine nucleoside triphosphate biosynthetic process	38	0.00015	0.00384	< 0.005 (-)
56	GO:0042451	BP	purine nucleoside biosynthetic process	70	0.00016	0.0072	< 0.005 (-)
57	GO:0046129	BP	purine ribonucleoside biosynthetic process	70	0.00016	0.0072	< 0.005 (-)
58	GO:0030968	BP	endoplasmic reticulum unfolded protein response	83	0.00016	0.00189	< 0.005 (+)
59	GO:0034620	BP	cellular response to unfolded protein	84	0.00016	0.00148	< 0.005 (+)
60	GO:0048524	BP	positive regulation of viral process	65	0.00017	0.00028	< 0.005 (-)
61	GO:0042590	BP	antigen processing and presentation of exogenous peptide antigen via MHC class I	74	0.00017	0.00013	0.04 (-)
62	GO:0009201	BP	ribonucleoside triphosphate biosynthetic process	42	0.00018	0.00632	< 0.005 (-)
63	GO:0044773	BP	mitotic DNA damage checkpoint	82	0.0002	0.00001	< 0.005 (-)
64	GO:0008135	MF	translation factor activity, nucleic acid binding	73	0.0002	0.00029	< 0.005 (-)
65	GO:0046782	BP	regulation of viral transcription	65	0.00021	0.00057	< 0.005 (-)
66	GO:0008203	BP	cholesterol metabolic process	82	0.00023	0.00041	< 0.005 (+)
67	GO:0032075	BP	positive regulation of nuclease activity	66	0.00024	0.01561	< 0.005 (+)
68	GO:0044774	BP	mitotic DNA integrity checkpoint	84	0.00024	0.00001	0.025 (-)
69	GO:0045351	BP	type I interferon biosynthetic process	9	0.00025	0.01161	< 0.005 (+)
70	GO:0005924	CC	cell-substrate adherens junction	92	0.00031	0.06525	< 0.005 (+)
71	GO:0002283	BP	neutrophil activation involved in immune response	12	0.00032	0.00241	< 0.005 (-)
72	GO:0016651	MF	oxidoreductase activity, acting on NAD(P)H	72	0.00032	0.00218	0.095 (-)
73	GO:0042641	CC	actomyosin	38	0.00034	0.03008	< 0.005 (+)
74	GO:0060696	BP	regulation of phospholipid catabolic process	5	0.00034	0.00643	< 0.005 (-)
75	GO:0018410	BP	C-terminal protein amino acid modification	27	0.0004	0.00077	0.04 (-)
76	GO:0030330	BP	DNA damage response, signal transduction by p53 class mediator	96	0.0004	0.00001	0.115 (-)
77	GO:0032432	CC	actin filament bundle	30	0.00045	0.08437	< 0.005 (+)
78	GO:0072337	BP	modified amino acid transport	9	0.00048	0.01891	< 0.005 (+)
79	GO:0009127	BP	purine nucleoside monophosphate biosynthetic process	50	0.00049	0.02617	< 0.005 (-)
80	GO:0009168	BP	purine ribonucleoside monophosphate biosynthetic process	50	0.00049	0.02617	< 0.005 (-)
81	GO:0042555	CC	MCM complex	7	0.00053	0.05396	< 0.005 (+)
82	GO:0036230	BP	granulocyte activation	22	0.00054	0.0154	< 0.005 (-)
83	GO:0042993	BP	positive regulation of transcription factor import into nucleus	21	0.00055	0.00448	< 0.005 (+)
84	GO:0043902	BP	positive regulation of multi-organism process	70	0.00058	0.00082	< 0.005 (-)
85	GO:0006506	BP	GPI anchor biosynthetic process	28	0.00058	0.00045	< 0.005 (-)
86	GO:0003697	MF	single-stranded DNA binding	54	0.00058	0.00001	< 0.005 (-)
87	GO:0031124	BP	mRNA 3'-end processing	73	0.0006	0.00002	0.06 (-)
88	GO:0090208	BP	positive regulation of triglyceride metabolic process	9	0.00064	0.01252	< 0.005 (+)
89	GO:0051289	BP	protein homotetramerization	45	0.00065	0.00841	< 0.005 (-)
90	GO:0016125	BP	sterol metabolic process	88	0.00067	0.00116	< 0.005 (+)
91	GO:0051436	BP	negative regulation of ubiquitin-protein ligase activity involved in mitotic cell cycle	64	0.00068	0.00027	< 0.005 (-)
92	GO:0051028	BP	mRNA transport	99	0.00071	0.00003	0.035 (+)
93	GO:0032786	BP	positive regulation of DNA-templated transcription, elongation	18	0.00071	0.00006	0.015 (-)
94	GO:0006475	BP	internal protein amino acid acetylation	96	0.00077	0.0011	< 0.005 (+)
95	GO:0000291	BP	nuclear-transcribed mRNA catabolic process, exonucleolytic	29	0.00079	0.02058	< 0.005 (-)
96	GO:0006338	BP	chromatin remodeling	80	0.0008	0.00243	0.085 (+)
97	GO:0032069	BP	regulation of nuclease activity	70	0.0008	0.01903	< 0.005 (+)
98	GO:0002474	BP	antigen processing and presentation of peptide antigen via MHC class I	92	0.0009	0.00068	0.04 (-)
99	GO:0010985	BP	negative regulation of lipoprotein particle clearance	5	0.00092	0.01884	< 0.005 (-)
100	GO:0031571	BP	mitotic G1 DNA damage checkpoint	67	0.00095	0.00004	0.04 (-)
101	GO:0044819	BP	mitotic G1/S transition checkpoint	67	0.00095	0.00004	0.04 (-)
102	GO:0005643	CC	nuclear pore	62	0.00095	0.00009	< 0.005 (+)
103	GO:0042455	BP	ribonucleoside biosynthetic process	83	0.00097	0.01506	< 0.005 (-)
104	GO:0046930	CC	pore complex	71	0.00099	0.00003	< 0.005 (+)
105	GO:0033260	BP	nuclear cell cycle DNA replication	30	0.00104	0.00187	< 0.005 (+)
106	GO:0006505	BP	GPI anchor metabolic process	29	0.00106	0.00123	< 0.005 (-)
107	GO:0019080	BP	viral gene expression	93	0.00109	0.00001	0.14 (-)
108	GO:0009142	BP	nucleoside triphosphate biosynthetic process	49	0.00113	0.0189	< 0.005 (-)
109	GO:0070069	CC	cytochrome complex	8	0.00116	0.01916	0.055 (-)
110	GO:0072395	BP	signal transduction involved in cell cycle checkpoint	62	0.00119	0.00002	0.04 (-)
111	GO:0072401	BP	signal transduction involved in DNA integrity checkpoint	62	0.00119	0.00002	0.04 (-)
112	GO:0072413	BP	signal transduction involved in mitotic cell cycle checkpoint	62	0.00119	0.00002	0.04 (-)
113	GO:0072422	BP	signal transduction involved in DNA damage checkpoint	62	0.00119	0.00002	0.04 (-)
114	GO:1902402	BP	signal transduction involved in mitotic DNA damage checkpoint	62	0.00119	0.00002	0.04 (-)
115	GO:1902403	BP	signal transduction involved in mitotic DNA integrity checkpoint	62	0.00119	0.00002	0.04 (-)
116	GO:0030055	CC	cell-substrate junction	96	0.00125	0.1249	< 0.005 (+)
117	GO:0008023	CC	transcription elongation factor complex	23	0.00128	0.00229	< 0.005 (-)
118	GO:0042273	BP	ribosomal large subunit biogenesis	12	0.00131	0.00131	0.08 (-)
119	GO:0018393	BP	internal peptidyl-lysine acetylation	92	0.00133	0.0024	< 0.005 (+)
120	GO:1902229	BP	regulation of intrinsic apoptotic signaling pathway in response to DNA damage	21	0.00144	0.03708	< 0.005 (+)
121	GO:0006406	BP	mRNA export from nucleus	53	0.00147	0.00007	0.155 (+)
122	GO:0044783	BP	G1 DNA damage checkpoint	68	0.00148	0.00009	0.04 (-)
123	GO:0009163	BP	nucleoside biosynthetic process	92	0.00149	0.02751	< 0.005 (-)
124	GO:1901659	BP	glycosyl compound biosynthetic process	92	0.00149	0.02751	< 0.005 (-)
125	GO:2001243	BP	negative regulation of intrinsic apoptotic signaling pathway	45	0.00154	0.04049	< 0.005 (+)
126	GO:0031123	BP	RNA 3'-end processing	85	0.00161	0.00007	< 0.005 (-)
127	GO:0044769	MF	ATPase activity, coupled to transmembrane movement of ions, rotational mechanism	19	0.00161	0.1767	0.1 (-)
128	GO:0030374	MF	ligand-dependent nuclear receptor transcription coactivator activity	39	0.00161	0.00881	< 0.005 (+)
129	GO:0032528	BP	microvillus organization	5	0.00163	0.03844	< 0.005 (+)
130	GO:0048029	MF	monosaccharide binding	48	0.00166	0.01841	< 0.005 (+)
131	GO:0019883	BP	antigen processing and presentation of endogenous antigen	11	0.00169	0.08155	0.02 (-)
132	GO:0051352	BP	negative regulation of ligase activity	69	0.00174	0.00029	< 0.005 (-)
133	GO:0051444	BP	negative regulation of ubiquitin-protein ligase activity	69	0.00174	0.00029	< 0.005 (-)
134	GO:0000779	CC	condensed chromosome, centromeric region	74	0.00174	0.00026	< 0.005 (-)
135	GO:0022626	CC	cytosolic ribosome	89	0.00177	0.00001	0.215 (-)
136	GO:2001242	BP	regulation of intrinsic apoptotic signaling pathway	82	0.00178	0.01092	< 0.005 (+)
137	GO:0031145	BP	anaphase-promoting complex-dependent proteasomal ubiquitin-dependent protein catabolic process	77	0.00179	0.00014	< 0.005 (-)
138	GO:0006370	BP	7-methylguanosine mRNA capping	29	0.0018	0.01529	< 0.005 (-)
139	GO:0051437	BP	positive regulation of ubiquitin-protein ligase activity involved in mitotic cell cycle	67	0.00182	0.00018	< 0.005 (-)
140	GO:0051439	BP	regulation of ubiquitin-protein ligase activity involved in mitotic cell cycle	72	0.00185	0.00024	< 0.005 (-)
141	GO:0072431	BP	signal transduction involved in mitotic G1 DNA damage checkpoint	61	0.0019	0.00003	0.115 (-)
142	GO:1902400	BP	intracellular signal transduction involved in G1 DNA damage checkpoint	61	0.0019	0.00003	0.115 (-)
143	GO:0016675	MF	oxidoreductase activity, acting on a heme group of donors	19	0.0019	0.00843	< 0.005 (-)
144	GO:0016790	MF	thiolester hydrolase activity	48	0.00221	0.00922	< 0.005 (-)
145	GO:0016573	BP	histone acetylation	91	0.0023	0.00291	0.005 (+)
146	GO:0030176	CC	integral component of endoplasmic reticulum membrane	80	0.00232	0.00403	< 0.005 (+)
147	GO:1900044	BP	regulation of protein K63-linked ubiquitination	5	0.00233	0.00054	< 0.005 (+)
148	GO:0006497	BP	protein lipidation	57	0.00234	0.00069	< 0.005 (+)
149	GO:0043044	BP	ATP-dependent chromatin remodeling	25	0.00236	0.0011	< 0.005 (-)
150	GO:0017069	MF	snRNA binding	13	0.00248	0.19067	0.155 (+)
151	GO:0006271	BP	DNA strand elongation involved in DNA replication	33	0.00255	0.11104	< 0.005 (+)
152	GO:0031227	CC	intrinsic component of endoplasmic reticulum membrane	85	0.00255	0.00399	< 0.005 (+)
153	GO:0033176	CC	proton-transporting V-type ATPase complex	23	0.00258	0.25251	< 0.005 (+)
154	GO:0018394	BP	peptidyl-lysine acetylation	97	0.00259	0.00678	0.04 (+)
155	GO:0009055	MF	electron carrier activity	79	0.00261	0.04078	0.095 (-)
156	GO:0032201	BP	telomere maintenance via semi-conservative replication	24	0.00264	0.00433	0.12 (+)
157	GO:0000288	BP	nuclear-transcribed mRNA catabolic process, deadenylation-dependent decay	56	0.0027	0.00255	< 0.005 (-)
158	GO:0046364	BP	monosaccharide biosynthetic process	53	0.00274	0.01368	< 0.005 (+)
159	GO:0009295	CC	nucleoid	37	0.00284	0.00338	0.07 (-)
160	GO:0031528	CC	microvillus membrane	10	0.00287	0.03586	< 0.005 (+)
161	GO:0044798	CC	nuclear transcription factor complex	61	0.00288	0.00689	< 0.005 (-)
162	GO:0006513	BP	protein monoubiquitination	34	0.00288	0.00061	< 0.005 (-)
163	GO:0042158	BP	lipoprotein biosynthetic process	59	0.0029	0.00031	< 0.005 (+)
164	GO:0031577	BP	spindle checkpoint	41	0.0029	0.00549	< 0.005 (-)
165	GO:0005793	CC	endoplasmic reticulum-Golgi intermediate compartment	53	0.00294	0.0276	< 0.005 (+)
166	GO:0006405	BP	RNA export from nucleus	62	0.00295	0.00002	0.225 (+)
167	GO:0042645	CC	mitochondrial nucleoid	36	0.00298	0.00476	0.07 (-)
168	GO:0000777	CC	condensed chromosome kinetochore	70	0.00307	0.00031	< 0.005 (-)
169	GO:0070603	CC	SWI/SNF superfamily-type complex	56	0.00307	0.00494	0.045 (+)
170	GO:0043966	BP	histone H3 acetylation	37	0.00318	0.00628	< 0.005 (+)
171	GO:0021539	BP	subthalamus development	35	0.00335	0.0095	0.095 (-)
172	GO:0006261	BP	DNA-dependent DNA replication	97	0.00347	0.00344	0.04 (+)
173	GO:0043312	BP	neutrophil degranulation	10	0.00362	0.01081	< 0.005 (-)
174	GO:0032784	BP	regulation of DNA-templated transcription, elongation	26	0.00363	0.00204	< 0.005 (-)
175	GO:0043486	BP	histone exchange	20	0.00367	0.00251	< 0.005 (-)
176	GO:0042393	MF	histone binding	98	0.00367	0.00154	0.055 (+)
177	GO:2001300	BP	lipoxin metabolic process	5	0.00367	0.16792	< 0.005 (-)
178	GO:0035267	CC	NuA4 histone acetyltransferase complex	14	0.00369	0.01068	0.035 (-)
179	GO:0043189	CC	H4/H2A histone acetyltransferase complex	14	0.00369	0.01068	0.035 (-)
180	GO:1902562	CC	H4 histone acetyltransferase complex	14	0.00369	0.01068	0.035 (-)
181	GO:0022616	BP	DNA strand elongation	36	0.00381	0.10699	0.11 (+)
182	GO:0009124	BP	nucleoside monophosphate biosynthetic process	69	0.00383	0.09229	< 0.005 (-)
183	GO:2000134	BP	negative regulation of G1/S transition of mitotic cell cycle	83	0.00387	0.0016	< 0.005 (-)
184	GO:0034383	BP	low-density lipoprotein particle clearance	10	0.00388	0.01009	< 0.005 (+)
185	GO:2001020	BP	regulation of response to DNA damage stimulus	94	0.004	0.0026	< 0.005 (-)
186	GO:0006098	BP	pentose-phosphate shunt	12	0.00404	0.00716	< 0.005 (+)
187	GO:0031397	BP	negative regulation of protein ubiquitination	96	0.00407	0.00002	< 0.005 (-)
188	GO:0046165	BP	alcohol biosynthetic process	88	0.00409	0.03833	< 0.005 (+)
189	GO:0042921	BP	glucocorticoid receptor signaling pathway	7	0.00422	0.05702	< 0.005 (+)
190	GO:0006740	BP	NADPH regeneration	13	0.00422	0.00373	< 0.005 (+)
191	GO:0006353	BP	DNA-templated transcription, termination	71	0.00423	0.00014	< 0.005 (-)
192	GO:0035257	MF	nuclear hormone receptor binding	94	0.00423	0.01151	0.045 (+)
193	GO:0035304	BP	regulation of protein dephosphorylation	11	0.00428	0.00087	0.035 (+)
194	GO:0015988	BP	energy coupled proton transmembrane transport, against electrochemical gradient	26	0.0043	0.21703	0.04 (+)
195	GO:0006626	BP	protein targeting to mitochondrion	44	0.00435	0.04377	< 0.005 (-)
196	GO:0051443	BP	positive regulation of ubiquitin-protein ligase activity	76	0.00435	0.00018	0.04 (-)
197	GO:1900408	BP	negative regulation of cellular response to oxidative stress	8	0.00439	0.06537	< 0.005 (+)
198	GO:0043154	BP	negative regulation of cysteine-type endopeptidase activity involved in apoptotic process	49	0.00444	0.01361	< 0.005 (+)
199	GO:0008630	BP	intrinsic apoptotic signaling pathway in response to DNA damage	80	0.00449	0.00232	0.045 (+)
200	GO:0016578	BP	histone deubiquitination	16	0.00461	0.04703	< 0.005 (+)
201	GO:0009452	BP	7-methylguanosine RNA capping	31	0.00471	0.05136	< 0.005 (-)
202	GO:0036260	BP	RNA capping	31	0.00471	0.05136	< 0.005 (-)
203	GO:0015682	BP	ferric iron transport	31	0.00476	0.2876	< 0.005 (+)
204	GO:0072512	BP	trivalent inorganic cation transport	31	0.00476	0.2876	< 0.005 (+)
205	GO:0070585	BP	protein localization to mitochondrion	45	0.00478	0.03532	< 0.005 (-)
206	GO:0019200	MF	carbohydrate kinase activity	14	0.00482	0.2424	< 0.005 (+)
207	GO:0061028	BP	establishment of endothelial barrier	12	0.0051	0.01816	< 0.005 (+)
208	GO:0005092	MF	GDP-dissociation inhibitor activity	11	0.00533	0.13762	< 0.005 (+)
209	GO:1902165	BP	regulation of intrinsic apoptotic signaling pathway in response to DNA damage by p53 class mediator	9	0.00542	0.01236	< 0.005 (+)
210	GO:0015002	MF	heme-copper terminal oxidase activity	18	0.00543	0.01474	< 0.005 (-)
211	GO:0016676	MF	oxidoreductase activity, acting on a heme group of donors, oxygen as acceptor	18	0.00543	0.01474	< 0.005 (-)
212	GO:0009247	BP	glycolipid biosynthetic process	41	0.00556	0.00364	0.015 (-)
213	GO:0033238	BP	regulation of cellular amine metabolic process	62	0.00558	0.00121	< 0.005 (-)
214	GO:0031573	BP	intra-S DNA damage checkpoint	8	0.0058	0.00069	< 0.005 (-)
215	GO:0042824	CC	MHC class I peptide loading complex	5	0.00586	0.0048	< 0.005 (+)
216	GO:0004519	MF	endonuclease activity	83	0.00586	0.00265	< 0.005 (-)
217	GO:0035305	BP	negative regulation of dephosphorylation	6	0.00587	0.01999	< 0.005 (+)
218	GO:0072655	BP	establishment of protein localization to mitochondrion	66	0.00587	0.03881	< 0.005 (-)
219	GO:0009156	BP	ribonucleoside monophosphate biosynthetic process	63	0.00629	0.07886	< 0.005 (-)
220	GO:0080008	CC	Cul4-RING ubiquitin ligase complex	14	0.00636	0.02005	< 0.005 (-)
221	GO:0035306	BP	positive regulation of dephosphorylation	9	0.00639	0.00069	< 0.005 (+)
222	GO:0031254	CC	cell trailing edge	6	0.00645	0.34914	< 0.005 (+)
223	GO:2001026	BP	regulation of endothelial cell chemotaxis	6	0.00646	0.03841	< 0.005 (+)
224	GO:0051438	BP	regulation of ubiquitin-protein ligase activity	89	0.00659	0.00012	0.04 (-)
225	GO:0006007	BP	glucose catabolic process	58	0.00667	0.06919	< 0.005 (+)
226	GO:0000275	CC	mitochondrial proton-transporting ATP synthase complex, catalytic core F(1)	5	0.00668	0.1687	< 0.005 (-)
227	GO:0051183	MF	vitamin transporter activity	5	0.00678	0.02362	< 0.005 (+)
228	GO:0001889	BP	liver development	73	0.00679	0.05907	< 0.005 (+)
229	GO:2000117	BP	negative regulation of cysteine-type endopeptidase activity	52	0.00679	0.01343	< 0.005 (+)
230	GO:0006094	BP	gluconeogenesis	44	0.00692	0.0082	< 0.005 (+)
231	GO:0071158	BP	positive regulation of cell cycle arrest	74	0.00697	0.00022	0.04 (-)
232	GO:0000776	CC	kinetochore	91	0.00698	0.00159	< 0.005 (-)
233	GO:0042470	CC	melanosome	84	0.00698	0.00058	0.045 (+)
234	GO:0048770	CC	pigment granule	84	0.00698	0.00058	0.045 (+)
235	GO:0043620	BP	regulation of DNA-templated transcription in response to stress	38	0.00714	0.02551	< 0.005 (-)
236	GO:0060590	MF	ATPase regulator activity	13	0.00716	0.07137	< 0.005 (-)
237	GO:0007159	BP	leukocyte cell-cell adhesion	30	0.00725	0.21849	< 0.005 (+)
238	GO:0010833	BP	telomere maintenance via telomere lengthening	39	0.00727	0.00114	< 0.005 (-)
239	GO:1902175	BP	regulation of intrinsic apoptotic signaling pathway in response to oxidative stress	10	0.00742	0.05501	< 0.005 (-)
240	GO:0051351	BP	positive regulation of ligase activity	79	0.00784	0.00046	0.04 (-)
241	GO:0044349	BP	DNA excision	20	0.00786	0.11256	< 0.005 (-)
242	GO:0006284	BP	base-excision repair	35	0.00791	0.03705	< 0.005 (+)
243	GO:0070938	CC	contractile ring	8	0.00792	0.14448	< 0.005 (+)
244	GO:0051262	BP	protein tetramerization	73	0.00795	0.02944	< 0.005 (-)
245	GO:0045185	BP	maintenance of protein location	91	0.00799	0.00465	< 0.005 (+)
246	GO:0072524	BP	pyridine-containing compound metabolic process	42	0.00802	0.03681	< 0.005 (+)
247	GO:0043618	BP	regulation of transcription from RNA polymerase II promoter in response to stress	33	0.00808	0.01673	< 0.005 (-)
248	GO:0000466	BP	maturation of 5.8S rRNA from tricistronic rRNA transcript (SSU-rRNA, 5.8S rRNA, LSU-rRNA)	6	0.00809	0.09184	< 0.005 (-)
249	GO:0018196	BP	peptidyl-asparagine modification	88	0.00817	0.00212	0.115 (+)
250	GO:0016894	MF	endonuclease activity, active with either ribo- or deoxyribonucleic acids and producing 3'-phosphomonoesters	14	0.00818	0.0906	< 0.005 (-)
251	GO:0047485	MF	protein N-terminus binding	72	0.00839	0.02999	< 0.005 (-)
252	GO:0006664	BP	glycolipid metabolic process	73	0.00841	0.00227	0.04 (+)
253	GO:0045240	CC	dihydrolipoyl dehydrogenase complex	6	0.00848	0.11072	< 0.005 (+)
254	GO:0006336	BP	DNA replication-independent nucleosome assembly	17	0.00861	0.01179	< 0.005 (-)
255	GO:0034724	BP	DNA replication-independent nucleosome organization	17	0.00861	0.01179	< 0.005 (-)
256	GO:0030071	BP	regulation of mitotic metaphase/anaphase transition	40	0.00884	0.01872	< 0.005 (-)
257	GO:0031958	BP	corticosteroid receptor signaling pathway	8	0.009	0.08365	< 0.005 (+)
258	GO:0042095	BP	interferon-gamma biosynthetic process	7	0.00901	0.05365	< 0.005 (+)
259	GO:0009267	BP	cellular response to starvation	74	0.00901	0.00947	< 0.005 (+)
260	GO:0001842	BP	neural fold formation	5	0.00917	0.08079	< 0.005 (+)
261	GO:1901881	BP	positive regulation of protein depolymerization	8	0.0092	0.25657	< 0.005 (+)
262	GO:0016073	BP	snRNA metabolic process	13	0.00958	0.0002	< 0.005 (+)
263	GO:0016236	BP	macroautophagy	41	0.00973	0.00451	0.04 (-)
264	GO:0060049	BP	regulation of protein glycosylation	7	0.01001	0.00193	< 0.005 (+)
265	GO:0001076	MF	RNA polymerase II transcription factor binding transcription factor activity	86	0.01026	0.17768	< 0.005 (+)
266	GO:0003158	BP	endothelium development	44	0.01036	0.01562	< 0.005 (+)
267	GO:0007051	BP	spindle organization	73	0.01077	0.00345	< 0.005 (-)
268	GO:0071174	BP	mitotic spindle checkpoint	35	0.01087	0.02881	< 0.005 (-)
269	GO:0006633	BP	fatty acid biosynthetic process	94	0.01091	0.08106	< 0.005 (-)
270	GO:0045540	BP	regulation of cholesterol biosynthetic process	8	0.01098	0.0074	< 0.005 (+)
271	GO:0005771	CC	multivesicular body	18	0.01115	0.29668	< 0.005 (+)
272	GO:0031055	BP	chromatin remodeling at centromere	19	0.0114	0.00717	< 0.005 (-)
273	GO:0019320	BP	hexose catabolic process	69	0.01156	0.09311	< 0.005 (+)
274	GO:0050543	MF	icosatetraenoic acid binding	5	0.01168	0.16804	< 0.005 (-)
275	GO:0051340	BP	regulation of ligase activity	92	0.01169	0.00028	0.04 (-)
276	GO:0019319	BP	hexose biosynthetic process	47	0.01173	0.00999	< 0.005 (+)
277	GO:0007569	BP	cell aging	61	0.01176	0.10868	< 0.005 (+)
278	GO:0006487	BP	protein N-linked glycosylation	94	0.01186	0.0023	0.07 (+)
279	GO:0040001	BP	establishment of mitotic spindle localization	15	0.01197	0.07187	< 0.005 (-)
280	GO:0045841	BP	negative regulation of mitotic metaphase/anaphase transition	33	0.01212	0.04754	< 0.005 (-)
281	GO:0043243	BP	positive regulation of protein complex disassembly	13	0.01241	0.28202	< 0.005 (+)
282	GO:0010984	BP	regulation of lipoprotein particle clearance	9	0.01245	0.29762	< 0.005 (-)
283	GO:0001885	BP	endothelial cell development	23	0.01256	0.03789	< 0.005 (-)
284	GO:0031468	BP	nuclear envelope reassembly	9	0.01262	0.06542	< 0.005 (+)
285	GO:1900407	BP	regulation of cellular response to oxidative stress	13	0.01277	0.03512	< 0.005 (+)
286	GO:0002576	BP	platelet degranulation	56	0.01282	0.02095	0.005 (+)
287	GO:0007052	BP	mitotic spindle organization	34	0.01286	0.00594	< 0.005 (-)
288	GO:0035437	BP	maintenance of protein localization in endoplasmic reticulum	6	0.01286	0.02148	< 0.005 (+)
289	GO:0043631	BP	RNA polyadenylation	23	0.01307	0.00428	0.14 (+)
290	GO:0048261	BP	negative regulation of receptor-mediated endocytosis	7	0.01355	0.05964	< 0.005 (-)
291	GO:0045239	CC	tricarboxylic acid cycle enzyme complex	9	0.01377	0.01673	< 0.005 (+)
292	GO:0005675	CC	holo TFIIH complex	11	0.01385	0.17979	< 0.005 (-)
293	GO:0005732	CC	small nucleolar ribonucleoprotein complex	12	0.01401	0.01943	< 0.005 (-)
294	GO:0007091	BP	metaphase/anaphase transition of mitotic cell cycle	38	0.01406	0.03581	< 0.005 (-)
295	GO:0001541	BP	ovarian follicle development	26	0.01414	0.00265	0.04 (+)
296	GO:0006379	BP	mRNA cleavage	12	0.01437	0.00747	< 0.005 (-)
297	GO:0016779	MF	nucleotidyltransferase activity	99	0.01438	0.00004	0.22 (+)
298	GO:1902099	BP	regulation of metaphase/anaphase transition of cell cycle	41	0.01457	0.03276	< 0.005 (-)
299	GO:0051494	BP	negative regulation of cytoskeleton organization	66	0.01457	0.00894	< 0.005 (+)
300	GO:0045350	BP	interferon-beta biosynthetic process	5	0.01481	0.16811	< 0.005 (+)
301	GO:0045357	BP	regulation of interferon-beta biosynthetic process	5	0.01481	0.16811	< 0.005 (+)
302	GO:0051131	BP	chaperone-mediated protein complex assembly	11	0.01495	0.00016	0.015 (-)
303	GO:0016180	BP	snRNA processing	12	0.01495	0.00046	< 0.005 (+)
304	GO:0016405	MF	CoA-ligase activity	7	0.01495	0.06489	< 0.005 (+)
305	GO:0044452	CC	nucleolar part	35	0.01496	0.0158	< 0.005 (-)
306	GO:0035307	BP	positive regulation of protein dephosphorylation	8	0.01523	0.00176	< 0.005 (+)
307	GO:0006337	BP	nucleosome disassembly	15	0.01546	0.09763	< 0.005 (+)
308	GO:0031498	BP	chromatin disassembly	15	0.01546	0.09763	< 0.005 (+)
309	GO:0032986	BP	protein-DNA complex disassembly	15	0.01546	0.09763	< 0.005 (+)
310	GO:0000109	CC	nucleotide-excision repair complex	11	0.01579	0.00485	< 0.005 (-)
311	GO:0004601	MF	peroxidase activity	27	0.01582	0.01253	< 0.005 (-)
312	GO:0016684	MF	oxidoreductase activity, acting on peroxide as acceptor	27	0.01582	0.01253	< 0.005 (-)
313	GO:1902230	BP	negative regulation of intrinsic apoptotic signaling pathway in response to DNA damage	17	0.01592	0.13479	< 0.005 (+)
314	GO:1901976	BP	regulation of cell cycle checkpoint	15	0.01616	0.00376	0.045 (+)
315	GO:0034708	CC	methyltransferase complex	65	0.01639	0.0016	0.045 (+)
316	GO:0032354	BP	response to follicle-stimulating hormone	7	0.01658	0.24707	< 0.005 (+)
317	GO:0090544	CC	BAF-type complex	13	0.0166	0.08395	< 0.005 (+)
318	GO:0003159	BP	morphogenesis of an endothelium	7	0.01672	0.00105	< 0.005 (+)
319	GO:0061154	BP	endothelial tube morphogenesis	7	0.01672	0.00105	< 0.005 (+)
320	GO:0042157	BP	lipoprotein metabolic process	87	0.01686	0.02051	< 0.005 (-)
321	GO:0016574	BP	histone ubiquitination	28	0.0171	0.00167	< 0.005 (+)
322	GO:0051293	BP	establishment of spindle localization	21	0.01712	0.05028	< 0.005 (-)
323	GO:0050691	BP	regulation of defense response to virus by host	18	0.01713	0.02806	< 0.005 (+)
324	GO:0072349	MF	modified amino acid transmembrane transporter activity	7	0.01768	0.00183	< 0.005 (-)
325	GO:0002275	BP	myeloid cell activation involved in immune response	41	0.018	0.00275	< 0.005 (-)
326	GO:0034728	BP	nucleosome organization	86	0.01819	0.35279	< 0.005 (-)
327	GO:0030863	CC	cortical cytoskeleton	37	0.01871	0.08447	< 0.005 (+)
328	GO:1902100	BP	negative regulation of metaphase/anaphase transition of cell cycle	34	0.01876	0.08131	< 0.005 (-)
329	GO:0005504	MF	fatty acid binding	17	0.01885	0.16964	< 0.005 (-)
330	GO:0045059	BP	positive thymic T cell selection	9	0.01886	0.09349	< 0.005 (+)
331	GO:0045839	BP	negative regulation of mitosis	39	0.01922	0.03769	< 0.005 (-)
332	GO:0000118	CC	histone deacetylase complex	46	0.01924	0.17829	< 0.005 (+)
333	GO:0006907	BP	pinocytosis	13	0.01934	0.01876	< 0.005 (+)
334	GO:0097502	BP	mannosylation	12	0.01959	0.00727	< 0.005 (-)
335	GO:0007094	BP	mitotic spindle assembly checkpoint	32	0.01981	0.06049	< 0.005 (-)
336	GO:0071173	BP	spindle assembly checkpoint	32	0.01981	0.06049	< 0.005 (-)
337	GO:0070003	MF	threonine-type peptidase activity	18	0.01981	0.00003	0.17 (-)
338	GO:0044784	BP	metaphase/anaphase transition of cell cycle	39	0.01988	0.05941	< 0.005 (-)
339	GO:0034447	BP	very-low-density lipoprotein particle clearance	5	0.02001	0.04887	< 0.005 (-)
340	GO:0030520	BP	intracellular estrogen receptor signaling pathway	28	0.02002	0.00112	0.045 (+)
341	GO:0030593	BP	neutrophil chemotaxis	36	0.02057	0.16465	< 0.005 (-)
342	GO:1990266	BP	neutrophil migration	36	0.02057	0.16465	< 0.005 (-)
343	GO:0051972	BP	regulation of telomerase activity	8	0.02075	0.00994	< 0.005 (-)
344	GO:0034104	BP	negative regulation of tissue remodeling	8	0.02095	0.22378	< 0.005 (+)
345	GO:0000346	CC	transcription export complex	8	0.02098	0.00134	0.1 (-)
346	GO:0030496	CC	midbody	88	0.02099	0.0013	< 0.005 (+)
347	GO:0000153	CC	cytoplasmic ubiquitin ligase complex	7	0.02131	0.01712	< 0.005 (-)
348	GO:0006998	BP	nuclear envelope organization	48	0.02157	0.00018	< 0.005 (+)
349	GO:0090151	BP	establishment of protein localization to mitochondrial membrane	7	0.02172	0.03652	< 0.005 (-)
350	GO:0071156	BP	regulation of cell cycle arrest	89	0.02197	0.00122	0.11 (-)
351	GO:0033523	BP	histone H2B ubiquitination	8	0.02209	0.02446	< 0.005 (-)
352	GO:0003823	MF	antigen binding	47	0.02256	0.0253	< 0.005 (-)
353	GO:2000209	BP	regulation of anoikis	14	0.02278	0.01145	< 0.005 (+)
354	GO:0030062	CC	mitochondrial tricarboxylic acid cycle enzyme complex	6	0.02297	0.09782	< 0.005 (+)
355	GO:0030837	BP	negative regulation of actin filament polymerization	27	0.0231	0.03772	< 0.005 (-)
356	GO:0005839	CC	proteasome core complex	18	0.0233	0.00003	0.17 (-)
357	GO:0045072	BP	regulation of interferon-gamma biosynthetic process	6	0.02396	0.09025	< 0.005 (+)
358	GO:0006515	BP	misfolded or incompletely synthesized protein catabolic process	9	0.02447	0.00655	< 0.005 (-)
359	GO:0048500	CC	signal recognition particle	6	0.02448	0.01433	< 0.005 (-)
360	GO:0042533	BP	tumor necrosis factor biosynthetic process	10	0.02451	0.13603	< 0.005 (+)
361	GO:0042534	BP	regulation of tumor necrosis factor biosynthetic process	10	0.02451	0.13603	< 0.005 (+)
362	GO:0043244	BP	regulation of protein complex disassembly	54	0.02462	0.04408	< 0.005 (+)
363	GO:0061515	BP	myeloid cell development	21	0.02465	0.18718	< 0.005 (+)
364	GO:0045713	BP	low-density lipoprotein particle receptor biosynthetic process	5	0.02491	0.38065	< 0.005 (-)
365	GO:0051294	BP	establishment of spindle orientation	16	0.025	0.14012	< 0.005 (-)
366	GO:0036041	MF	long-chain fatty acid binding	8	0.02522	0.14124	< 0.005 (-)
367	GO:0016127	BP	sterol catabolic process	6	0.0261	0.19541	< 0.005 (+)
368	GO:0090545	CC	CHD-type complex	15	0.02611	0.20295	< 0.005 (+)
369	GO:0043534	BP	blood vessel endothelial cell migration	44	0.02636	0.2847	< 0.005 (+)
370	GO:0070486	BP	leukocyte aggregation	8	0.02707	0.09378	< 0.005 (-)
371	GO:0006449	BP	regulation of translational termination	6	0.02738	0.09362	< 0.005 (-)
372	GO:0016903	MF	oxidoreductase activity, acting on the aldehyde or oxo group of donors	29	0.02787	0.06919	< 0.005 (+)
373	GO:0050765	BP	negative regulation of phagocytosis	7	0.02801	0.05236	< 0.005 (+)
374	GO:0000723	BP	telomere maintenance	60	0.02914	0.01443	< 0.005 (-)
375	GO:0032200	BP	telomere organization	60	0.02914	0.01443	< 0.005 (-)
376	GO:0015937	BP	coenzyme A biosynthetic process	9	0.0295	0.0301	< 0.005 (+)
377	GO:0031902	CC	late endosome membrane	74	0.03036	0.10799	< 0.005 (-)
378	GO:0030518	BP	intracellular steroid hormone receptor signaling pathway	88	0.03045	0.00072	0.045 (+)
379	GO:0004521	MF	endoribonuclease activity	35	0.03065	0.00991	< 0.005 (-)
380	GO:0071695	BP	anatomical structure maturation	32	0.03151	0.12654	< 0.005 (+)
381	GO:0006308	BP	DNA catabolic process	77	0.03239	0.19535	< 0.005 (-)
382	GO:0016624	MF	oxidoreductase activity, acting on the aldehyde or oxo group of donors, disulfide as acceptor	6	0.0326	0.07358	< 0.005 (+)
383	GO:1900024	BP	regulation of substrate adhesion-dependent cell spreading	14	0.03281	0.04014	< 0.005 (+)
384	GO:0015440	MF	peptide-transporting ATPase activity	5	0.0337	0.06155	< 0.005 (+)
385	GO:0010506	BP	regulation of autophagy	52	0.0338	0.02722	< 0.005 (+)
386	GO:0030397	BP	membrane disassembly	37	0.03391	0.00382	0.23 (+)
387	GO:0051081	BP	nuclear envelope disassembly	37	0.03391	0.00382	0.23 (+)
388	GO:0006600	BP	creatine metabolic process	8	0.03395	0.20152	< 0.005 (+)
389	GO:0032507	BP	maintenance of protein location in cell	80	0.0343	0.01349	< 0.005 (+)
390	GO:0000030	MF	mannosyltransferase activity	16	0.03441	0.00072	< 0.005 (-)
391	GO:0033210	BP	leptin-mediated signaling pathway	5	0.03455	0.00449	< 0.005 (-)
392	GO:0035767	BP	endothelial cell chemotaxis	12	0.03495	0.21745	< 0.005 (+)
393	GO:0060316	BP	positive regulation of ryanodine-sensitive calcium-release channel activity	5	0.03504	0.00441	0.095 (+)
394	GO:0042625	MF	ATPase activity, coupled to transmembrane movement of ions	49	0.03557	0.47259	< 0.005 (+)
395	GO:0061365	BP	positive regulation of triglyceride lipase activity	6	0.03564	0.28025	< 0.005 (-)
396	GO:0051701	BP	interaction with host	82	0.03585	0.32034	< 0.005 (+)
397	GO:0009994	BP	oocyte differentiation	18	0.03622	0.01763	< 0.005 (+)
398	GO:0050542	MF	icosanoid binding	6	0.03675	0.3699	< 0.005 (-)
399	GO:1901567	MF	fatty acid derivative binding	6	0.03675	0.3699	< 0.005 (-)
400	GO:0010664	BP	negative regulation of striated muscle cell apoptotic process	6	0.03692	0.0925	< 0.005 (+)
401	GO:0036037	BP	CD8-positive, alpha-beta T cell activation	6	0.03696	0.09069	< 0.005 (+)
402	GO:0006997	BP	nucleus organization	72	0.03707	0.0009	0.145 (+)
403	GO:0045815	BP	positive regulation of gene expression, epigenetic	9	0.0371	0.22761	< 0.005 (+)
404	GO:0048845	BP	venous blood vessel morphogenesis	7	0.03768	0.0589	< 0.005 (+)
405	GO:0010870	BP	positive regulation of receptor biosynthetic process	9	0.03925	0.09518	< 0.005 (+)
406	GO:0031094	CC	platelet dense tubular network	7	0.03927	0.55547	< 0.005 (+)
407	GO:0015781	BP	pyrimidine nucleotide-sugar transport	5	0.03945	0.03034	< 0.005 (-)
408	GO:0015165	MF	pyrimidine nucleotide-sugar transmembrane transporter activity	5	0.03945	0.03034	< 0.005 (-)
409	GO:0032104	BP	regulation of response to extracellular stimulus	29	0.03969	0.02307	< 0.005 (-)
410	GO:0032107	BP	regulation of response to nutrient levels	29	0.03969	0.02307	< 0.005 (-)
411	GO:0060331	BP	negative regulation of response to interferon-gamma	5	0.04059	0.17078	< 0.005 (-)
412	GO:0032675	BP	regulation of interleukin-6 production	53	0.04061	0.12824	< 0.005 (+)
413	GO:0046459	BP	short-chain fatty acid metabolic process	12	0.04062	0.00164	0.035 (-)
414	GO:0055102	MF	lipase inhibitor activity	10	0.041	0.09182	< 0.005 (-)
415	GO:0032495	BP	response to muramyl dipeptide	10	0.04131	0.00257	0.055 (+)
416	GO:0006734	BP	NADH metabolic process	6	0.04205	0.10455	< 0.005 (+)
417	GO:0034243	BP	regulation of transcription elongation from RNA polymerase II promoter	15	0.04233	0.07732	< 0.005 (-)
418	GO:0046851	BP	negative regulation of bone remodeling	6	0.0424	0.15381	< 0.005 (+)
419	GO:0007007	BP	inner mitochondrial membrane organization	10	0.0425	0.04508	< 0.005 (-)
420	GO:0000149	MF	SNARE binding	43	0.04301	0.06016	< 0.005 (-)
421	GO:0006303	BP	double-strand break repair via nonhomologous end joining	16	0.04354	0.47142	< 0.005 (-)
422	GO:0006858	BP	extracellular transport	6	0.04363	0.1354	< 0.005 (-)
423	GO:0005913	CC	cell-cell adherens junction	31	0.04388	0.33576	< 0.005 (+)
424	GO:0030515	MF	snoRNA binding	14	0.044	0.04265	< 0.005 (-)
425	GO:0043139	MF	5'-3' DNA helicase activity	6	0.04427	0.03761	< 0.005 (+)
426	GO:0043276	BP	anoikis	17	0.04436	0.04876	< 0.005 (+)
427	GO:0022624	CC	proteasome accessory complex	23	0.04462	0.05664	< 0.005 (-)
428	GO:0051017	BP	actin filament bundle assembly	62	0.04464	0.0937	< 0.005 (+)
429	GO:0061572	BP	actin filament bundle organization	62	0.04464	0.0937	< 0.005 (+)
430	GO:0008334	BP	histone mRNA metabolic process	23	0.0447	0.0002	< 0.005 (-)
431	GO:0010507	BP	negative regulation of autophagy	14	0.04484	0.08805	< 0.005 (+)
432	GO:0044766	BP	multi-organism transport	30	0.04494	0.03636	< 0.005 (-)
433	GO:0046794	BP	transport of virus	30	0.04494	0.03636	< 0.005 (-)
434	GO:0075733	BP	intracellular transport of virus	30	0.04494	0.03636	< 0.005 (-)
435	GO:1902583	BP	multi-organism intracellular transport	30	0.04494	0.03636	< 0.005 (-)
436	GO:0051261	BP	protein depolymerization	49	0.04535	0.07917	< 0.005 (+)
437	GO:0051784	BP	negative regulation of nuclear division	44	0.04551	0.03587	< 0.005 (-)
438	GO:0051920	MF	peroxiredoxin activity	7	0.04578	0.00219	0.25 (-)
439	GO:0060632	BP	regulation of microtubule-based movement	6	0.04592	0.09222	< 0.005 (-)
440	GO:0016471	CC	vacuolar proton-transporting V-type ATPase complex	13	0.0464	0.38475	< 0.005 (+)
441	GO:0005172	MF	vascular endothelial growth factor receptor binding	5	0.04656	0.53164	< 0.005 (+)
442	GO:0042997	BP	negative regulation of Golgi to plasma membrane protein transport	5	0.04686	0.37294	< 0.005 (-)
443	GO:0016209	MF	antioxidant activity	45	0.04699	0.00595	< 0.005 (-)
444	GO:0030286	CC	dynein complex	23	0.04721	0.2648	< 0.005 (-)
445	GO:0032635	BP	interleukin-6 production	54	0.04725	0.10071	< 0.005 (+)
446	GO:0008064	BP	regulation of actin polymerization or depolymerization	88	0.04734	0.25743	< 0.005 (+)
447	GO:0030832	BP	regulation of actin filament length	88	0.04734	0.25743	< 0.005 (+)
448	GO:0030864	CC	cortical actin cytoskeleton	22	0.04791	0.23815	< 0.005 (+)
449	GO:0000307	CC	cyclin-dependent protein kinase holoenzyme complex	13	0.04883	0.29209	< 0.005 (+)
450	GO:0035336	BP	long-chain fatty-acyl-CoA metabolic process	21	0.05033	0.26077	< 0.005 (+)
451	GO:0008375	MF	acetylglucosaminyltransferase activity	34	0.05055	0.06016	< 0.005 (-)
452	GO:0035520	BP	monoubiquitinated protein deubiquitination	7	0.05115	0.18445	< 0.005 (-)
453	GO:0007033	BP	vacuole organization	55	0.05166	0.00258	0.11 (-)
454	GO:0002281	BP	macrophage activation involved in immune response	6	0.05228	0.08353	< 0.005 (-)
455	GO:0015932	MF	nucleobase-containing compound transmembrane transporter activity	24	0.05268	0.0192	< 0.005 (-)
456	GO:0033866	BP	nucleoside bisphosphate biosynthetic process	13	0.05289	0.06229	< 0.005 (-)
457	GO:0034030	BP	ribonucleoside bisphosphate biosynthetic process	13	0.05289	0.06229	< 0.005 (-)
458	GO:0034033	BP	purine nucleoside bisphosphate biosynthetic process	13	0.05289	0.06229	< 0.005 (-)
459	GO:0008637	BP	apoptotic mitochondrial changes	90	0.05297	0.23787	< 0.005 (-)
460	GO:0000726	BP	non-recombinational repair	17	0.05354	0.40675	< 0.005 (-)
461	GO:0016892	MF	endoribonuclease activity, producing 3'-phosphomonoesters	11	0.05422	0.11433	< 0.005 (-)
462	GO:0016854	MF	racemase and epimerase activity	11	0.05538	0.03311	< 0.005 (-)
463	GO:0046835	BP	carbohydrate phosphorylation	12	0.05714	0.3795	< 0.005 (+)
464	GO:0002011	BP	morphogenesis of an epithelial sheet	19	0.05723	0.23263	< 0.005 (+)
465	GO:0072673	BP	lamellipodium morphogenesis	7	0.05778	0.06935	< 0.005 (+)
466	GO:0046503	BP	glycerolipid catabolic process	23	0.05888	0.27496	< 0.005 (+)
467	GO:0051119	MF	sugar transmembrane transporter activity	16	0.0589	0.00163	< 0.005 (-)
468	GO:0016504	MF	peptidase activator activity	32	0.05895	0.09924	< 0.005 (-)
469	GO:0042036	BP	negative regulation of cytokine biosynthetic process	20	0.05922	0.14392	< 0.005 (+)
470	GO:0022406	BP	membrane docking	27	0.05992	0.16171	< 0.005 (-)
471	GO:0050686	BP	negative regulation of mRNA processing	10	0.06057	0.07276	< 0.005 (+)
472	GO:0006273	BP	lagging strand elongation	8	0.06086	0.16774	< 0.005 (+)
473	GO:0034508	BP	centromere complex assembly	28	0.06126	0.00447	0.04 (-)
474	GO:0002532	BP	production of molecular mediator involved in inflammatory response	17	0.06172	0.04256	< 0.005 (-)
475	GO:0014044	BP	Schwann cell development	15	0.06176	0.36709	< 0.005 (+)
476	GO:0001731	BP	formation of translation preinitiation complex	15	0.06185	0.00452	0.14 (-)
477	GO:0030581	BP	symbiont intracellular protein transport in host	5	0.06208	0.2296	< 0.005 (-)
478	GO:0046719	BP	regulation by virus of viral protein levels in host cell	5	0.06208	0.2296	< 0.005 (-)
479	GO:0051708	BP	intracellular protein transport in other organism involved in symbiotic interaction	5	0.06208	0.2296	< 0.005 (-)
480	GO:0000303	BP	response to superoxide	12	0.06305	0.04545	< 0.005 (-)
481	GO:0003333	BP	amino acid transmembrane transport	14	0.06354	0.02802	< 0.005 (+)
482	GO:0006361	BP	transcription initiation from RNA polymerase I promoter	25	0.06378	0.04732	< 0.005 (-)
483	GO:0071897	BP	DNA biosynthetic process	30	0.06382	0.08727	< 0.005 (+)
484	GO:0033962	BP	cytoplasmic mRNA processing body assembly	13	0.06402	0.00165	0.205 (+)
485	GO:0051125	BP	regulation of actin nucleation	11	0.06416	0.21028	< 0.005 (+)
486	GO:0015293	MF	symporter activity	62	0.06435	0.14088	< 0.005 (+)
487	GO:0005868	CC	cytoplasmic dynein complex	15	0.06504	0.25704	< 0.005 (-)
488	GO:0035924	BP	cellular response to vascular endothelial growth factor stimulus	17	0.06577	0.19948	< 0.005 (+)
489	GO:0034385	CC	triglyceride-rich lipoprotein particle	10	0.06588	0.1655	< 0.005 (-)
490	GO:0030175	CC	filopodium	46	0.06632	0.16669	< 0.005 (+)
491	GO:0000076	BP	DNA replication checkpoint	8	0.06673	0.02649	< 0.005 (+)
492	GO:0000347	CC	THO complex	6	0.06684	0.0044	< 0.005 (-)
493	GO:0038084	BP	vascular endothelial growth factor signaling pathway	9	0.06811	0.09785	< 0.005 (+)
494	GO:0005388	MF	calcium-transporting ATPase activity	5	0.06837	0.18393	< 0.005 (+)
495	GO:0009134	BP	nucleoside diphosphate catabolic process	6	0.06847	0.17432	< 0.005 (-)
496	GO:0032372	BP	negative regulation of sterol transport	6	0.06891	0.19974	< 0.005 (-)
497	GO:0032375	BP	negative regulation of cholesterol transport	6	0.06891	0.19974	< 0.005 (-)
498	GO:0046456	BP	icosanoid biosynthetic process	33	0.06967	0.67064	< 0.005 (-)
499	GO:1901570	BP	fatty acid derivative biosynthetic process	33	0.06967	0.67064	< 0.005 (-)
500	GO:0070993	CC	translation preinitiation complex	15	0.06982	0.00452	0.18 (-)
501	GO:0015780	BP	nucleotide-sugar transport	6	0.07148	0.01587	< 0.005 (-)
502	GO:0036126	CC	sperm flagellum	10	0.07241	0.35696	< 0.005 (-)
503	GO:0060055	BP	angiogenesis involved in wound healing	9	0.07266	0.1627	< 0.005 (+)
504	GO:0061025	BP	membrane fusion	82	0.07292	0.00872	< 0.005 (-)
505	GO:0046460	BP	neutral lipid biosynthetic process	42	0.073	0.41378	< 0.005 (+)
506	GO:0046463	BP	acylglycerol biosynthetic process	42	0.073	0.41378	< 0.005 (+)
507	GO:0032317	BP	regulation of Rap GTPase activity	6	0.0736	0.41574	< 0.005 (+)
508	GO:0032854	BP	positive regulation of Rap GTPase activity	6	0.0736	0.41574	< 0.005 (+)
509	GO:0009083	BP	branched-chain amino acid catabolic process	19	0.0738	0.38893	< 0.005 (-)
510	GO:0008514	MF	organic anion transmembrane transporter activity	74	0.07446	0.06186	< 0.005 (+)
511	GO:0060976	BP	coronary vasculature development	10	0.07474	0.20121	< 0.005 (+)
512	GO:0042996	BP	regulation of Golgi to plasma membrane protein transport	7	0.07477	0.49011	< 0.005 (-)
513	GO:0044320	BP	cellular response to leptin stimulus	6	0.07584	0.08963	< 0.005 (-)
514	GO:0019432	BP	triglyceride biosynthetic process	41	0.07765	0.47403	< 0.005 (+)
515	GO:0048284	BP	organelle fusion	58	0.07772	0.00755	< 0.005 (-)
516	GO:0033619	BP	membrane protein proteolysis	39	0.0787	0.0448	< 0.005 (+)
517	GO:0031514	CC	motile cilium	30	0.07897	0.28331	< 0.005 (-)
518	GO:1901879	BP	regulation of protein depolymerization	44	0.07936	0.12925	< 0.005 (+)
519	GO:0016866	MF	intramolecular transferase activity	24	0.07948	0.00494	0.11 (-)
520	GO:0034382	BP	chylomicron remnant clearance	5	0.07959	0.36991	< 0.005 (-)
521	GO:0071830	BP	triglyceride-rich lipoprotein particle clearance	5	0.07959	0.36991	< 0.005 (-)
522	GO:0048821	BP	erythrocyte development	16	0.07972	0.5895	< 0.005 (+)
523	GO:0034340	BP	response to type I interferon	62	0.08006	0.05385	< 0.005 (-)
524	GO:0032371	BP	regulation of sterol transport	22	0.08029	0.07512	< 0.005 (-)
525	GO:0032374	BP	regulation of cholesterol transport	22	0.08029	0.07512	< 0.005 (-)
526	GO:0051495	BP	positive regulation of cytoskeleton organization	92	0.08071	0.28061	< 0.005 (+)
527	GO:0001836	BP	release of cytochrome c from mitochondria	42	0.08122	0.14437	< 0.005 (-)
528	GO:0072341	MF	modified amino acid binding	29	0.08132	0.06825	< 0.005 (+)
529	GO:0031371	CC	ubiquitin conjugating enzyme complex	8	0.08251	0.23762	< 0.005 (-)
530	GO:0006906	BP	vesicle fusion	35	0.0827	0.0307	< 0.005 (-)
531	GO:0046943	MF	carboxylic acid transmembrane transporter activity	50	0.0838	0.0951	< 0.005 (+)
532	GO:0042626	MF	ATPase activity, coupled to transmembrane movement of substances	75	0.08433	0.55949	< 0.005 (+)
533	GO:0042090	BP	interleukin-12 biosynthetic process	8	0.08457	0.14005	< 0.005 (+)
534	GO:0045075	BP	regulation of interleukin-12 biosynthetic process	8	0.08457	0.14005	< 0.005 (+)
535	GO:0032233	BP	positive regulation of actin filament bundle assembly	25	0.08662	0.32495	< 0.005 (+)
536	GO:0015144	MF	carbohydrate transmembrane transporter activity	17	0.08688	0.00666	< 0.005 (-)
537	GO:1901476	MF	carbohydrate transporter activity	17	0.08688	0.00666	< 0.005 (-)
538	GO:1901505	MF	carbohydrate derivative transporter activity	22	0.08704	0.03993	< 0.005 (-)
539	GO:0006890	BP	retrograde vesicle-mediated transport, Golgi to ER	24	0.08709	0.24558	< 0.005 (+)
540	GO:0009395	BP	phospholipid catabolic process	20	0.08716	0.32738	< 0.005 (-)
541	GO:0035384	BP	thioester biosynthetic process	31	0.08754	0.27989	< 0.005 (+)
542	GO:0071616	BP	acyl-CoA biosynthetic process	31	0.08754	0.27989	< 0.005 (+)
543	GO:0000441	CC	SSL2-core TFIIH complex	7	0.08757	0.64614	< 0.005 (-)
544	GO:0009191	BP	ribonucleoside diphosphate catabolic process	5	0.08765	0.27576	< 0.005 (-)
545	GO:0008154	BP	actin polymerization or depolymerization	99	0.08803	0.57017	< 0.005 (+)
546	GO:0032770	BP	positive regulation of monooxygenase activity	11	0.0886	0.1731	< 0.005 (+)
547	GO:0042089	BP	cytokine biosynthetic process	70	0.08893	0.19763	< 0.005 (+)
548	GO:0005402	MF	cation:sugar symporter activity	7	0.08901	0.00702	< 0.005 (-)
549	GO:0042887	MF	amide transmembrane transporter activity	6	0.0897	0.23664	< 0.005 (+)
550	GO:0004859	MF	phospholipase inhibitor activity	7	0.09101	0.10695	< 0.005 (-)
551	GO:0042627	CC	chylomicron	5	0.0917	0.48575	< 0.005 (-)
552	GO:0042287	MF	MHC protein binding	15	0.09233	0.4256	< 0.005 (+)
553	GO:0019430	BP	removal of superoxide radicals	10	0.09411	0.02625	< 0.005 (-)
554	GO:0071451	BP	cellular response to superoxide	10	0.09411	0.02625	< 0.005 (-)
555	GO:0042107	BP	cytokine metabolic process	72	0.09587	0.21131	< 0.005 (+)
556	GO:0031461	CC	cullin-RING ubiquitin ligase complex	81	0.0959	0.01063	< 0.005 (-)
557	GO:0005342	MF	organic acid transmembrane transporter activity	51	0.09614	0.07791	< 0.005 (+)
558	GO:0032482	BP	Rab protein signal transduction	6	0.09628	0.16702	< 0.005 (+)
559	GO:0043368	BP	positive T cell selection	16	0.09637	0.44605	< 0.005 (+)
560	GO:0043409	BP	negative regulation of MAPK cascade	88	0.0964	0.0043	0.075 (+)
561	GO:0030042	BP	actin filament depolymerization	26	0.09742	0.52972	< 0.005 (+)
562	GO:0032487	BP	regulation of Rap protein signal transduction	8	0.09769	0.46357	< 0.005 (+)
563	GO:0060337	BP	type I interferon signaling pathway	61	0.09802	0.06537	< 0.005 (-)
564	GO:0071357	BP	cellular response to type I interferon	61	0.09802	0.06537	< 0.005 (-)
565	GO:0010866	BP	regulation of triglyceride biosynthetic process	8	0.09927	0.39537	< 0.005 (+)
566	GO:0035337	BP	fatty-acyl-CoA metabolic process	24	0.10128	0.38278	< 0.005 (+)
567	GO:0072070	BP	loop of Henle development	6	0.10214	0.37026	< 0.005 (+)
568	GO:0043492	MF	ATPase activity, coupled to movement of substances	76	0.10277	0.61129	< 0.005 (+)
569	GO:0045335	CC	phagocytic vesicle	59	0.10286	0.30645	< 0.005 (+)
570	GO:0043374	BP	CD8-positive, alpha-beta T cell differentiation	5	0.10297	0.16913	< 0.005 (+)
571	GO:0018345	BP	protein palmitoylation	20	0.10517	0.1457	< 0.005 (+)
572	GO:0033522	BP	histone H2A ubiquitination	13	0.10529	0.02586	< 0.005 (+)
573	GO:0003183	BP	mitral valve morphogenesis	5	0.10546	0.19931	< 0.005 (+)
574	GO:0015748	BP	organophosphate ester transport	47	0.10591	0.0103	< 0.005 (-)
575	GO:0071621	BP	granulocyte chemotaxis	43	0.10831	0.42014	< 0.005 (-)
576	GO:0030433	BP	ER-associated ubiquitin-dependent protein catabolic process	33	0.10998	0.13926	< 0.005 (+)
577	GO:0060216	BP	definitive hemopoiesis	16	0.11209	0.53845	< 0.005 (+)
578	GO:0070670	BP	response to interleukin-4	20	0.11225	0.07948	< 0.005 (+)
579	GO:0021782	BP	glial cell development	41	0.1129	0.12702	< 0.005 (+)
580	GO:1901264	BP	carbohydrate derivative transport	27	0.11517	0.04465	< 0.005 (-)
581	GO:0015291	MF	secondary active transmembrane transporter activity	92	0.11657	0.23911	< 0.005 (+)
582	GO:0006857	BP	oligopeptide transport	9	0.11694	0.08401	< 0.005 (+)
583	GO:0090484	MF	drug transporter activity	8	0.11702	0.19041	< 0.005 (+)
584	GO:0060947	BP	cardiac vascular smooth muscle cell differentiation	5	0.11826	0.35955	< 0.005 (+)
585	GO:0002178	CC	palmitoyltransferase complex	5	0.11849	0.11071	< 0.005 (+)
586	GO:0009312	BP	oligosaccharide biosynthetic process	8	0.1203	0.0576	< 0.005 (-)
587	GO:0048010	BP	vascular endothelial growth factor receptor signaling pathway	29	0.12043	0.29576	< 0.005 (+)
588	GO:0060379	BP	cardiac muscle cell myoblast differentiation	7	0.12122	0.3046	< 0.005 (+)
589	GO:0044801	BP	single-organism membrane fusion	63	0.12182	0.03029	< 0.005 (-)
590	GO:0016765	MF	transferase activity, transferring alkyl or aryl (other than methyl) groups	41	0.12233	0.26779	< 0.005 (-)
591	GO:0031497	BP	chromatin assembly	78	0.12243	0.61554	< 0.005 (-)
592	GO:0010822	BP	positive regulation of mitochondrion organization	47	0.12261	0.13788	< 0.005 (-)
593	GO:0060074	BP	synapse maturation	11	0.123	0.08062	< 0.005 (+)
594	GO:0010460	BP	positive regulation of heart rate	7	0.12341	0.23613	< 0.005 (-)
595	GO:0015114	MF	phosphate ion transmembrane transporter activity	6	0.1276	0.43707	< 0.005 (+)
596	GO:0005338	MF	nucleotide-sugar transmembrane transporter activity	7	0.12868	0.07772	< 0.005 (-)
597	GO:0050770	BP	regulation of axonogenesis	77	0.13022	0.08486	< 0.005 (+)
598	GO:0000079	BP	regulation of cyclin-dependent protein serine/threonine kinase activity	73	0.13174	0.0049	0.16 (-)
599	GO:0032516	BP	positive regulation of phosphoprotein phosphatase activity	5	0.13233	0.05595	< 0.005 (+)
600	GO:0002903	BP	negative regulation of B cell apoptotic process	9	0.13814	0.17765	< 0.005 (+)
601	GO:0050771	BP	negative regulation of axonogenesis	34	0.13869	0.37481	< 0.005 (+)
602	GO:0005355	MF	glucose transmembrane transporter activity	8	0.14061	0.08017	< 0.005 (+)
603	GO:0006334	BP	nucleosome assembly	67	0.14235	0.62099	< 0.005 (-)
604	GO:0032096	BP	negative regulation of response to food	6	0.14447	0.11376	< 0.005 (-)
605	GO:0032099	BP	negative regulation of appetite	6	0.14447	0.11376	< 0.005 (-)
606	GO:0043536	BP	positive regulation of blood vessel endothelial cell migration	14	0.14526	0.69052	< 0.005 (+)
607	GO:0031256	CC	leading edge membrane	68	0.14825	0.4996	< 0.005 (+)
608	GO:0034333	BP	adherens junction assembly	41	0.15064	0.30599	< 0.005 (+)
609	GO:0032320	BP	positive regulation of Ras GTPase activity	76	0.15284	0.41587	< 0.005 (+)
610	GO:0032210	BP	regulation of telomere maintenance via telomerase	8	0.15334	0.02659	< 0.005 (-)
611	GO:0006360	BP	transcription from RNA polymerase I promoter	40	0.15515	0.09673	< 0.005 (-)
612	GO:0005149	MF	interleukin-1 receptor binding	8	0.15613	0.4273	< 0.005 (+)
613	GO:0097530	BP	granulocyte migration	45	0.15662	0.4519	< 0.005 (-)
614	GO:0031420	MF	alkali metal ion binding	5	0.15696	0.42396	< 0.005 (+)
615	GO:2000278	BP	regulation of DNA biosynthetic process	10	0.15819	0.07284	< 0.005 (+)
616	GO:0035137	BP	hindlimb morphogenesis	22	0.15897	0.42183	< 0.005 (+)
617	GO:0034315	BP	regulation of Arp2/3 complex-mediated actin nucleation	9	0.16161	0.16123	< 0.005 (+)
618	GO:0032319	BP	regulation of Rho GTPase activity	75	0.1623	0.53349	< 0.005 (+)
619	GO:0004029	MF	aldehyde dehydrogenase (NAD) activity	9	0.16335	0.21018	< 0.005 (-)
620	GO:0051342	BP	regulation of cyclic-nucleotide phosphodiesterase activity	6	0.16387	0.00244	0.055 (+)
621	GO:0015295	MF	solute:hydrogen symporter activity	8	0.16409	0.05316	< 0.005 (-)
622	GO:0022028	BP	tangential migration from the subventricular zone to the olfactory bulb	7	0.16418	0.43034	< 0.005 (+)
623	GO:0001829	BP	trophectodermal cell differentiation	12	0.1642	0.2106	< 0.005 (+)
624	GO:0010821	BP	regulation of mitochondrion organization	71	0.16742	0.19738	< 0.005 (-)
625	GO:0065004	BP	protein-DNA complex assembly	95	0.16757	0.19836	< 0.005 (-)
626	GO:0006904	BP	vesicle docking involved in exocytosis	21	0.16792	0.24981	< 0.005 (-)
627	GO:0016114	BP	terpenoid biosynthetic process	8	0.16904	0.53957	< 0.005 (-)
628	GO:0060759	BP	regulation of response to cytokine stimulus	72	0.17067	0.27819	< 0.005 (+)
629	GO:0032994	CC	protein-lipid complex	19	0.17075	0.29132	< 0.005 (-)
630	GO:0034358	CC	plasma lipoprotein particle	19	0.17075	0.29132	< 0.005 (-)
631	GO:0016409	MF	palmitoyltransferase activity	26	0.17255	0.09155	< 0.005 (+)
632	GO:0016505	MF	peptidase activator activity involved in apoptotic process	19	0.17782	0.43944	< 0.005 (-)
633	GO:0001158	MF	enhancer sequence-specific DNA binding	16	0.17805	0.71127	< 0.005 (+)
634	GO:0006346	BP	methylation-dependent chromatin silencing	6	0.18022	0.55939	< 0.005 (+)
635	GO:0032806	CC	carboxy-terminal domain protein kinase complex	9	0.1825	0.45166	< 0.005 (-)
636	GO:0015149	MF	hexose transmembrane transporter activity	9	0.18251	0.0542	< 0.005 (+)
637	GO:0042827	CC	platelet dense granule	5	0.18495	0.18691	< 0.005 (-)
638	GO:0010922	BP	positive regulation of phosphatase activity	12	0.1885	0.22218	< 0.005 (+)
639	GO:0009886	BP	post-embryonic morphogenesis	7	0.18905	0.13773	< 0.005 (-)
640	GO:0060761	BP	negative regulation of response to cytokine stimulus	26	0.19027	0.18215	< 0.005 (+)
641	GO:0010561	BP	negative regulation of glycoprotein biosynthetic process	8	0.19239	0.04424	< 0.005 (-)
642	GO:0071371	BP	cellular response to gonadotropin stimulus	10	0.19282	0.69341	< 0.005 (+)
643	GO:0015145	MF	monosaccharide transmembrane transporter activity	10	0.19313	0.03253	< 0.005 (+)
644	GO:0061314	BP	Notch signaling involved in heart development	6	0.19362	0.07778	< 0.005 (+)
645	GO:0019238	MF	cyclohydrolase activity	6	0.19402	0.09523	< 0.005 (-)
646	GO:0015605	MF	organophosphate ester transmembrane transporter activity	17	0.19652	0.13603	< 0.005 (-)
647	GO:0050858	BP	negative regulation of antigen receptor-mediated signaling pathway	12	0.20043	0.03363	< 0.005 (-)
648	GO:0050764	BP	regulation of phagocytosis	34	0.20062	0.24767	< 0.005 (+)
649	GO:0060425	BP	lung morphogenesis	19	0.20074	0.01555	< 0.005 (-)
650	GO:0004659	MF	prenyltransferase activity	13	0.20308	0.31771	< 0.005 (-)
651	GO:0016671	MF	oxidoreductase activity, acting on a sulfur group of donors, disulfide as acceptor	6	0.20315	0.00888	< 0.005 (-)
652	GO:0043433	BP	negative regulation of sequence-specific DNA binding transcription factor activity	84	0.20341	0.12133	< 0.005 (-)
653	GO:0034364	CC	high-density lipoprotein particle	11	0.204	0.45862	< 0.005 (-)
654	GO:0004000	MF	adenosine deaminase activity	7	0.21051	0.08385	< 0.005 (+)
655	GO:0015215	MF	nucleotide transmembrane transporter activity	14	0.21235	0.08605	< 0.005 (-)
656	GO:0045737	BP	positive regulation of cyclin-dependent protein kinase activity	13	0.21482	0.29209	< 0.005 (+)
657	GO:0001960	BP	negative regulation of cytokine-mediated signaling pathway	22	0.22308	0.21601	< 0.005 (+)
658	GO:0035886	BP	vascular smooth muscle cell differentiation	10	0.2276	0.83966	< 0.005 (+)
659	GO:0030952	BP	establishment or maintenance of cytoskeleton polarity	5	0.22799	0.65021	< 0.005 (+)
660	GO:0002674	BP	negative regulation of acute inflammatory response	6	0.22848	0.47346	< 0.005 (-)
661	GO:1901677	MF	phosphate transmembrane transporter activity	21	0.23145	0.20797	< 0.005 (-)
662	GO:0034982	BP	mitochondrial protein processing	5	0.23156	0.06036	< 0.005 (-)
663	GO:0055081	BP	anion homeostasis	20	0.23521	0.26249	< 0.005 (+)
664	GO:0006893	BP	Golgi to plasma membrane transport	28	0.23911	0.1795	< 0.005 (-)
665	GO:0010155	BP	regulation of proton transport	9	0.24224	0.81273	< 0.005 (+)
666	GO:0048278	BP	vesicle docking	23	0.24472	0.18026	< 0.005 (-)
667	GO:0015914	BP	phospholipid transport	30	0.24945	0.02129	< 0.005 (-)
668	GO:0006862	BP	nucleotide transport	15	0.25046	0.07118	< 0.005 (-)
669	GO:0050772	BP	positive regulation of axonogenesis	37	0.25627	0.29626	< 0.005 (+)
670	GO:0036344	BP	platelet morphogenesis	12	0.25678	0.85959	< 0.005 (+)
671	GO:0021772	BP	olfactory bulb development	22	0.25773	0.64329	< 0.005 (+)
672	GO:0002475	BP	antigen processing and presentation via MHC class Ib	8	0.25999	0.19719	< 0.005 (-)
673	GO:0030903	BP	notochord development	5	0.26005	0.63114	< 0.005 (-)
674	GO:0031201	CC	SNARE complex	33	0.26016	0.22318	< 0.005 (-)
675	GO:0048730	BP	epidermis morphogenesis	18	0.26188	0.39205	< 0.005 (+)
676	GO:0031690	MF	adrenergic receptor binding	10	0.26774	0.23737	< 0.005 (+)
677	GO:0034310	BP	primary alcohol catabolic process	5	0.27396	0.6589	< 0.005 (-)
678	GO:0002446	BP	neutrophil mediated immunity	13	0.27837	0.77338	< 0.005 (-)
679	GO:0004576	MF	oligosaccharyl transferase activity	9	0.27872	0.03961	< 0.005 (-)
680	GO:0034384	BP	high-density lipoprotein particle clearance	6	0.28333	0.232	< 0.005 (-)
681	GO:0010001	BP	glial cell differentiation	82	0.28506	0.45718	< 0.005 (+)
682	GO:0051100	BP	negative regulation of binding	65	0.28534	0.12893	< 0.005 (-)
683	GO:0001765	BP	membrane raft assembly	6	0.28606	0.33228	< 0.005 (+)
684	GO:0098581	BP	detection of external biotic stimulus	14	0.28933	0.60749	< 0.005 (-)
685	GO:0051101	BP	regulation of DNA binding	57	0.28941	0.66013	< 0.005 (-)
686	GO:0050768	BP	negative regulation of neurogenesis	69	0.29219	0.67248	< 0.005 (+)
687	GO:0061042	BP	vascular wound healing	5	0.29912	0.66139	< 0.005 (+)
688	GO:0032350	BP	regulation of hormone metabolic process	12	0.30031	0.71813	< 0.005 (+)
689	GO:0007567	BP	parturition	9	0.3034	0.09088	< 0.005 (+)
690	GO:0001012	MF	RNA polymerase II regulatory region DNA binding	83	0.30542	0.59411	< 0.005 (+)
691	GO:0006086	BP	acetyl-CoA biosynthetic process from pyruvate	10	0.31215	0.0513	< 0.005 (-)
692	GO:0050812	BP	regulation of acyl-CoA biosynthetic process	10	0.31215	0.0513	< 0.005 (-)
693	GO:0021988	BP	olfactory lobe development	23	0.31454	0.71948	< 0.005 (+)
694	GO:0032321	BP	positive regulation of Rho GTPase activity	46	0.31691	0.55659	< 0.005 (+)
695	GO:0034370	BP	triglyceride-rich lipoprotein particle remodeling	5	0.31906	0.15403	< 0.005 (-)
696	GO:0034372	BP	very-low-density lipoprotein particle remodeling	5	0.31906	0.15403	< 0.005 (-)
697	GO:0015174	MF	basic amino acid transmembrane transporter activity	5	0.32098	0.19979	< 0.005 (-)
698	GO:0060571	BP	morphogenesis of an epithelial fold	14	0.32144	0.35669	< 0.005 (+)
699	GO:0046677	BP	response to antibiotic	30	0.32727	0.63993	< 0.005 (-)
700	GO:0009595	BP	detection of biotic stimulus	15	0.3327	0.52476	< 0.005 (-)
701	GO:1901216	BP	positive regulation of neuron death	36	0.33472	0.43356	< 0.005 (+)
702	GO:0048003	BP	antigen processing and presentation of lipid antigen via MHC class Ib	5	0.33991	0.43467	< 0.005 (-)
703	GO:0033293	MF	monocarboxylic acid binding	37	0.34149	0.63284	< 0.005 (-)
704	GO:0098543	BP	detection of other organism	12	0.3423	0.76346	< 0.005 (-)
705	GO:0006476	BP	protein deacetylation	44	0.34584	0.32105	< 0.005 (+)
706	GO:0016668	MF	oxidoreductase activity, acting on a sulfur group of donors, NAD(P) as acceptor	8	0.34835	0.37463	< 0.005 (-)
707	GO:0017081	MF	chloride channel regulator activity	6	0.34936	0.78823	< 0.005 (+)
708	GO:0034367	BP	macromolecular complex remodeling	13	0.3504	0.19335	< 0.005 (-)
709	GO:0034368	BP	protein-lipid complex remodeling	13	0.3504	0.19335	< 0.005 (-)
710	GO:0034369	BP	plasma lipoprotein particle remodeling	13	0.3504	0.19335	< 0.005 (-)
711	GO:0000977	MF	RNA polymerase II regulatory region sequence-specific DNA binding	81	0.35278	0.65534	< 0.005 (+)
712	GO:0007212	BP	dopamine receptor signaling pathway	19	0.36333	0.9152	< 0.005 (+)
713	GO:0015662	MF	ATPase activity, coupled to transmembrane movement of ions, phosphorylative mechanism	20	0.36707	0.78176	< 0.005 (+)
714	GO:0043921	BP	modulation by host of viral transcription	15	0.38341	0.46414	< 0.005 (+)
715	GO:0052312	BP	modulation of transcription in other organism involved in symbiotic interaction	15	0.38341	0.46414	< 0.005 (+)
716	GO:0052472	BP	modulation by host of symbiont transcription	15	0.38341	0.46414	< 0.005 (+)
717	GO:0006919	BP	activation of cysteine-type endopeptidase activity involved in apoptotic process	72	0.39284	0.46922	< 0.005 (-)
718	GO:0010811	BP	positive regulation of cell-substrate adhesion	46	0.42912	0.69	< 0.005 (+)
719	GO:0005901	CC	caveola	39	0.4624	0.3462	< 0.005 (+)
720	GO:0043392	BP	negative regulation of DNA binding	29	0.50091	0.58956	< 0.005 (-)
721	GO:0035455	BP	response to interferon-alpha	16	0.54105	0.36109	< 0.005 (-)
722	GO:0032401	BP	establishment of melanosome localization	13	0.55407	0.44353	< 0.005 (-)
723	GO:0051904	BP	pigment granule transport	13	0.55407	0.44353	< 0.005 (-)
724	GO:0051905	BP	establishment of pigment granule localization	13	0.55407	0.44353	< 0.005 (-)
725	GO:0016339	BP	calcium-dependent cell-cell adhesion	13	0.56684	0.90664	< 0.005 (+)
726	GO:0042311	BP	vasodilation	32	0.56686	0.44772	< 0.005 (-)
727	GO:0002526	BP	acute inflammatory response	58	0.6235	0.85038	< 0.005 (-)
728	GO:0005891	CC	voltage-gated calcium channel complex	11	0.62554	0.89528	< 0.005 (-)
729	GO:0048048	BP	embryonic eye morphogenesis	23	0.6653	0.83474	< 0.005 (+)
730	GO:0048641	BP	regulation of skeletal muscle tissue development	39	0.90047	0.8584	< 0.005 (+)
731	GO:0002053	BP	positive regulation of mesenchymal cell proliferation	23	0.91019	0.78042	< 0.005 (-)
732	GO:0051924	BP	regulation of calcium ion transport	89	0.92969	0.76983	< 0.005 (-)
733	GO:0007274	BP	neuromuscular synaptic transmission	12	0.93023	0.94817	< 0.005 (-)
734	GO:0071804	BP	cellular potassium ion transport	37	0.93831	0.95695	< 0.005 (-)
735	GO:0071805	BP	potassium ion transmembrane transport	37	0.93831	0.95695	< 0.005 (-)
736	GO:2000177	BP	regulation of neural precursor cell proliferation	29	0.942	0.92168	< 0.005 (-)
737	GO:0001704	BP	formation of primary germ layer	46	0.94331	0.94534	< 0.005 (+)
738	GO:0002793	BP	positive regulation of peptide secretion	38	0.94421	0.91411	< 0.005 (-)
739	GO:0090277	BP	positive regulation of peptide hormone secretion	38	0.94421	0.91411	< 0.005 (-)
740	GO:0001707	BP	mesoderm formation	35	0.95052	0.9703	< 0.005 (-)
741	GO:0048332	BP	mesoderm morphogenesis	37	0.95099	0.96994	< 0.005 (-)
742	GO:0046887	BP	positive regulation of hormone secretion	49	0.95178	0.94255	< 0.005 (-)
743	GO:0044243	BP	multicellular organismal catabolic process	48	0.9557	1	< 0.005 (-)
744	GO:0005104	MF	fibroblast growth factor receptor binding	10	0.95601	0.90384	< 0.005 (+)
745	GO:0007270	BP	neuron-neuron synaptic transmission	50	0.95955	0.84002	< 0.005 (+)
746	GO:2000648	BP	positive regulation of stem cell proliferation	38	0.96243	0.95066	< 0.005 (-)
747	GO:0051928	BP	positive regulation of calcium ion transport	38	0.9646	0.91051	< 0.005 (+)
748	GO:0007224	BP	smoothened signaling pathway	62	0.97001	0.91873	< 0.005 (-)
749	GO:0022843	MF	voltage-gated cation channel activity	50	0.97352	0.97299	< 0.005 (+)
750	GO:0035249	BP	synaptic transmission, glutamatergic	31	0.97402	0.85333	< 0.005 (+)
751	GO:0005244	MF	voltage-gated ion channel activity	77	0.97674	0.99566	< 0.005 (+)
752	GO:0022832	MF	voltage-gated channel activity	77	0.97674	0.99566	< 0.005 (+)
753	GO:0034702	CC	ion channel complex	89	0.97815	0.97275	< 0.005 (+)
754	GO:0043583	BP	ear development	100	0.98031	0.98226	< 0.005 (-)
755	GO:0015276	MF	ligand-gated ion channel activity	57	0.98163	0.96062	< 0.005 (-)
756	GO:0022834	MF	ligand-gated channel activity	57	0.98163	0.96062	< 0.005 (-)
757	GO:0043270	BP	positive regulation of ion transport	76	0.99386	0.96067	< 0.005 (-)
758	GO:0006813	BP	potassium ion transport	75	0.99407	0.99579	< 0.005 (-)
759	GO:0048704	BP	embryonic skeletal system morphogenesis	58	1	0.99186	< 0.005 (+)
760	GO:0048706	BP	embryonic skeletal system development	75	1	0.97796	< 0.005 (+)

## Sheet: GONH2 Pathways Monocytes
Supplementary Dataset 4: Identification of gene ontology categories in Monocytes (THP1 Cell line)
Description of the problem:
Number of classes: 2
Column of the Experiment Descriptors sheet that defines class variable: GONH2 vs Control
Number of genes used for random variance estimation: 47217
Number of genes that passed filtering criteria: 12487
Type of Gene Sets: Gene Ontology
Number of total investigated Gene Sets: 5265
Type of univariate test used: Two-sample T-test
Random variance model was used.
Tests used to find significant gene sets are: LS/KS permutation test, Efron-Tibshirani's GSA maxmean test
The threshold of determining significant gene sets is 0.005
LS/KS permutation test finds gene sets which have more genes differentially expressed among the phenotype class than expected by chance.
Efron-Tibshirani's test uses 'maxmean' statistics to identify gene sets differentially expressed.
Summary of Results:
798 out of 5265 investigated gene sets passed the 0.005 significance threshold
	GO category	GO ontology	GO term	Number of genes	LS permutationp-value	KS permutationp-value	Efron-Tibshirani's GSA test p-value
1	GO:0002274	BP	myeloid leukocyte activation	96	0.00001	0.00074	< 0.005 (+)
2	GO:0002544	BP	chronic inflammatory response	11	0.00001	0.00745	< 0.005 (+)
3	GO:0002685	BP	regulation of leukocyte migration	61	0.00001	0.02534	< 0.005 (+)
4	GO:0002819	BP	regulation of adaptive immune response	78	0.00001	0.13928	0.045 (+)
5	GO:0007159	BP	leukocyte cell-cell adhesion	30	0.00001	0.00075	< 0.005 (+)
6	GO:0008630	BP	intrinsic apoptotic signaling pathway in response to DNA damage	80	0.00001	0.00278	< 0.005 (+)
7	GO:0010043	BP	response to zinc ion	28	0.00001	0.00008	< 0.005 (+)
8	GO:0019079	BP	viral genome replication	56	0.00001	0.06392	< 0.005 (+)
9	GO:0030224	BP	monocyte differentiation	20	0.00001	0.00587	< 0.005 (+)
10	GO:0030593	BP	neutrophil chemotaxis	36	0.00001	0.01994	< 0.005 (+)
11	GO:0030595	BP	leukocyte chemotaxis	87	0.00001	0.00377	< 0.005 (+)
12	GO:0031663	BP	lipopolysaccharide-mediated signaling pathway	37	0.00001	0.00007	< 0.005 (+)
13	GO:0032613	BP	interleukin-10 production	25	0.00001	0.04307	0.015 (+)
14	GO:0032635	BP	interleukin-6 production	54	0.00001	0.00003	< 0.005 (+)
15	GO:0032640	BP	tumor necrosis factor production	51	0.00001	0.00122	< 0.005 (+)
16	GO:0032653	BP	regulation of interleukin-10 production	24	0.00001	0.07087	< 0.005 (+)
17	GO:0032675	BP	regulation of interleukin-6 production	53	0.00001	0.00002	< 0.005 (+)
18	GO:0032680	BP	regulation of tumor necrosis factor production	51	0.00001	0.00122	< 0.005 (+)
19	GO:0034103	BP	regulation of tissue remodeling	31	0.00001	0.02983	< 0.005 (+)
20	GO:0034109	BP	homotypic cell-cell adhesion	35	0.00001	0.11757	< 0.005 (+)
21	GO:0034113	BP	heterotypic cell-cell adhesion	14	0.00001	0.05919	< 0.005 (+)
22	GO:0034121	BP	regulation of toll-like receptor signaling pathway	24	0.00001	0.02146	< 0.005 (+)
23	GO:0034142	BP	toll-like receptor 4 signaling pathway	88	0.00001	0.01759	< 0.005 (+)
24	GO:0034144	BP	negative regulation of toll-like receptor 4 signaling pathway	5	0.00001	0.01926	< 0.005 (+)
25	GO:0034340	BP	response to type I interferon	62	0.00001	0.00105	< 0.005 (+)
26	GO:0034341	BP	response to interferon-gamma	88	0.00001	0.00004	< 0.005 (+)
27	GO:0042088	BP	T-helper 1 type immune response	26	0.00001	0.01009	< 0.005 (+)
28	GO:0042092	BP	type 2 immune response	21	0.00001	0.00258	< 0.005 (+)
29	GO:0042742	BP	defense response to bacterium	76	0.00001	0.01511	< 0.005 (+)
30	GO:0042771	BP	intrinsic apoptotic signaling pathway in response to DNA damage by p53 class mediator	32	0.00001	0.03876	< 0.005 (+)
31	GO:0043433	BP	negative regulation of sequence-specific DNA binding transcription factor activity	84	0.00001	0.00546	< 0.005 (-)
32	GO:0043901	BP	negative regulation of multi-organism process	75	0.00001	0.00644	< 0.005 (+)
33	GO:0045069	BP	regulation of viral genome replication	47	0.00001	0.05125	< 0.005 (+)
34	GO:0045071	BP	negative regulation of viral genome replication	32	0.00001	0.00279	< 0.005 (+)
35	GO:0045124	BP	regulation of bone resorption	17	0.00001	0.00908	< 0.005 (+)
36	GO:0046686	BP	response to cadmium ion	27	0.00001	0.00087	< 0.005 (+)
37	GO:0046850	BP	regulation of bone remodeling	19	0.00001	0.00872	< 0.005 (+)
38	GO:0048144	BP	fibroblast proliferation	54	0.00001	0.00518	< 0.005 (+)
39	GO:0048145	BP	regulation of fibroblast proliferation	52	0.00001	0.01205	< 0.005 (+)
40	GO:0048146	BP	positive regulation of fibroblast proliferation	31	0.00001	0.09048	< 0.005 (-)
41	GO:0048525	BP	negative regulation of viral process	52	0.00001	0.01249	< 0.005 (+)
42	GO:0050869	BP	negative regulation of B cell activation	21	0.00001	0.00194	< 0.005 (+)
43	GO:0060333	BP	interferon-gamma-mediated signaling pathway	59	0.00001	0.00018	< 0.005 (+)
44	GO:0060337	BP	type I interferon signaling pathway	61	0.00001	0.00066	< 0.005 (+)
45	GO:0070431	BP	nucleotide-binding oligomerization domain containing 2 signaling pathway	6	0.00001	0.0151	< 0.005 (+)
46	GO:0071216	BP	cellular response to biotic stimulus	96	0.00001	0.00089	< 0.005 (+)
47	GO:0071219	BP	cellular response to molecule of bacterial origin	85	0.00001	0.00032	< 0.005 (+)
48	GO:0071222	BP	cellular response to lipopolysaccharide	82	0.00001	0.00017	< 0.005 (+)
49	GO:0071241	BP	cellular response to inorganic substance	61	0.00001	0.00115	< 0.005 (+)
50	GO:0071248	BP	cellular response to metal ion	55	0.00001	0.00113	< 0.005 (+)
51	GO:0071346	BP	cellular response to interferon-gamma	74	0.00001	0.00046	< 0.005 (+)
52	GO:0071357	BP	cellular response to type I interferon	61	0.00001	0.00066	< 0.005 (+)
53	GO:0071621	BP	granulocyte chemotaxis	43	0.00001	0.00374	< 0.005 (+)
54	GO:0071622	BP	regulation of granulocyte chemotaxis	18	0.00001	0.1115	< 0.005 (+)
55	GO:0071706	BP	tumor necrosis factor superfamily cytokine production	53	0.00001	0.00117	< 0.005 (+)
56	GO:0097529	BP	myeloid leukocyte migration	67	0.00001	0.00059	< 0.005 (+)
57	GO:0097530	BP	granulocyte migration	45	0.00001	0.00139	< 0.005 (+)
58	GO:1990266	BP	neutrophil migration	36	0.00001	0.01994	< 0.005 (+)
59	GO:1990267	BP	response to transition metal nanoparticle	52	0.00001	0.00388	< 0.005 (+)
60	GO:2000401	BP	regulation of lymphocyte migration	18	0.00001	0.00585	< 0.005 (+)
61	GO:0005924	CC	cell-substrate adherens junction	92	0.00001	0.01	< 0.005 (+)
62	GO:0033256	CC	I-kappaB/NF-kappaB complex	5	0.00001	0.01515	< 0.005 (+)
63	GO:0008360	BP	regulation of cell shape	81	0.00001	0.00343	< 0.005 (+)
64	GO:0032611	BP	interleukin-1 beta production	31	0.00001	0.01936	< 0.005 (+)
65	GO:0019883	BP	antigen processing and presentation of endogenous antigen	11	0.00001	0.33827	< 0.005 (+)
66	GO:0036230	BP	granulocyte activation	22	0.00001	0.00249	0.14 (+)
67	GO:0002703	BP	regulation of leukocyte mediated immunity	79	0.00001	0.0416	0.1 (+)
68	GO:0001909	BP	leukocyte mediated cytotoxicity	50	0.00001	0.00781	0.1 (+)
69	GO:0045453	BP	bone resorption	29	0.00002	0.04309	< 0.005 (+)
70	GO:0042089	BP	cytokine biosynthetic process	70	0.00002	0.00494	< 0.005 (+)
71	GO:0001913	BP	T cell mediated cytotoxicity	30	0.00002	0.01338	0.045 (+)
72	GO:0042379	MF	chemokine receptor binding	29	0.00002	0.15179	< 0.005 (+)
73	GO:0002822	BP	regulation of adaptive immune response based on somatic recombination of immune receptors built from immunoglobulin superfamily domains	70	0.00002	0.184	0.045 (+)
74	GO:0032612	BP	interleukin-1 production	34	0.00002	0.03291	< 0.005 (+)
75	GO:0051262	BP	protein tetramerization	73	0.00002	0.00043	< 0.005 (+)
76	GO:0042107	BP	cytokine metabolic process	72	0.00002	0.0099	< 0.005 (+)
77	GO:0071887	BP	leukocyte apoptotic process	66	0.00002	0.00607	0.035 (+)
78	GO:0032602	BP	chemokine production	41	0.00002	0.00145	< 0.005 (+)
79	GO:0034114	BP	regulation of heterotypic cell-cell adhesion	10	0.00002	0.01724	< 0.005 (+)
80	GO:0003823	MF	antigen binding	47	0.00002	0.00224	0.085 (+)
81	GO:0002688	BP	regulation of leukocyte chemotaxis	42	0.00002	0.08228	< 0.005 (+)
82	GO:0002699	BP	positive regulation of immune effector process	79	0.00003	0.05377	0.045 (+)
83	GO:0030055	CC	cell-substrate junction	96	0.00003	0.01399	< 0.005 (+)
84	GO:0033033	BP	negative regulation of myeloid cell apoptotic process	9	0.00003	0.00981	< 0.005 (+)
85	GO:0001906	BP	cell killing	55	0.00003	0.01812	0.14 (+)
86	GO:0050731	BP	positive regulation of peptidyl-tyrosine phosphorylation	69	0.00003	0.04935	< 0.005 (+)
87	GO:0006925	BP	inflammatory cell apoptotic process	8	0.00003	0.00191	< 0.005 (+)
88	GO:0042108	BP	positive regulation of cytokine biosynthetic process	37	0.00003	0.00666	< 0.005 (+)
89	GO:0002690	BP	positive regulation of leukocyte chemotaxis	35	0.00003	0.13909	< 0.005 (+)
90	GO:0032606	BP	type I interferon production	94	0.00004	0.00096	0.09 (+)
91	GO:0005125	MF	cytokine activity	82	0.00004	0.31099	< 0.005 (+)
92	GO:0032649	BP	regulation of interferon-gamma production	50	0.00004	0.00777	< 0.005 (+)
93	GO:0060759	BP	regulation of response to cytokine stimulus	72	0.00005	0.03511	< 0.005 (+)
94	GO:0022904	BP	respiratory electron transport chain	92	0.00005	0.00001	0.04 (-)
95	GO:0032652	BP	regulation of interleukin-1 production	29	0.00005	0.01837	< 0.005 (+)
96	GO:2000107	BP	negative regulation of leukocyte apoptotic process	31	0.00005	0.01492	< 0.005 (+)
97	GO:1902165	BP	regulation of intrinsic apoptotic signaling pathway in response to DNA damage by p53 class mediator	9	0.00005	0.00981	< 0.005 (+)
98	GO:0042035	BP	regulation of cytokine biosynthetic process	61	0.00005	0.00242	< 0.005 (+)
99	GO:0000060	BP	protein import into nucleus, translocation	29	0.00005	0.07438	< 0.005 (+)
100	GO:0031348	BP	negative regulation of defense response	70	0.00006	0.00004	0.055 (+)
101	GO:0002695	BP	negative regulation of leukocyte activation	81	0.00006	0.00839	< 0.005 (+)
102	GO:0032642	BP	regulation of chemokine production	34	0.00007	0.00605	< 0.005 (+)
103	GO:0032432	CC	actin filament bundle	30	0.00007	0.00846	< 0.005 (+)
104	GO:2000106	BP	regulation of leukocyte apoptotic process	54	0.00007	0.00735	< 0.005 (+)
105	GO:0070486	BP	leukocyte aggregation	8	0.00007	0.01535	< 0.005 (+)
106	GO:0002828	BP	regulation of type 2 immune response	16	0.00007	0.00152	< 0.005 (+)
107	GO:0050864	BP	regulation of B cell activation	66	0.00007	0.08621	< 0.005 (+)
108	GO:0034122	BP	negative regulation of toll-like receptor signaling pathway	15	0.00007	0.04837	< 0.005 (+)
109	GO:0022900	BP	electron transport chain	93	0.00008	0.00001	0.04 (-)
110	GO:0002687	BP	positive regulation of leukocyte migration	45	0.00008	0.11399	< 0.005 (+)
111	GO:0032722	BP	positive regulation of chemokine production	22	0.00008	0.01076	< 0.005 (+)
112	GO:0032609	BP	interferon-gamma production	58	0.00008	0.02949	< 0.005 (+)
113	GO:0032651	BP	regulation of interleukin-1 beta production	27	0.00008	0.01739	< 0.005 (+)
114	GO:0032495	BP	response to muramyl dipeptide	10	0.00008	0.03151	< 0.005 (+)
115	GO:1902254	BP	negative regulation of intrinsic apoptotic signaling pathway by p53 class mediator	11	0.00008	0.00657	< 0.005 (+)
116	GO:0035747	BP	natural killer cell chemotaxis	5	0.00009	0.02924	< 0.005 (+)
117	GO:0002821	BP	positive regulation of adaptive immune response	43	0.00009	0.1821	0.045 (+)
118	GO:0071674	BP	mononuclear cell migration	7	0.00009	0.00429	< 0.005 (+)
119	GO:0071675	BP	regulation of mononuclear cell migration	7	0.00009	0.00429	< 0.005 (+)
120	GO:0032479	BP	regulation of type I interferon production	92	0.0001	0.0018	0.09 (+)
121	GO:0072332	BP	intrinsic apoptotic signaling pathway by p53 class mediator	50	0.00011	0.03215	< 0.005 (+)
122	GO:0022407	BP	regulation of cell-cell adhesion	53	0.00011	0.1821	< 0.005 (+)
123	GO:0050866	BP	negative regulation of cell activation	88	0.00011	0.00693	< 0.005 (+)
124	GO:0002676	BP	regulation of chronic inflammatory response	7	0.00011	0.05042	< 0.005 (+)
125	GO:0043299	BP	leukocyte degranulation	35	0.00011	0.03779	0.155 (-)
126	GO:0045428	BP	regulation of nitric oxide biosynthetic process	25	0.00012	0.02858	< 0.005 (+)
127	GO:0030330	BP	DNA damage response, signal transduction by p53 class mediator	96	0.00013	0.0054	0.315 (+)
128	GO:0033028	BP	myeloid cell apoptotic process	17	0.00014	0.01317	< 0.005 (+)
129	GO:1902253	BP	regulation of intrinsic apoptotic signaling pathway by p53 class mediator	12	0.00014	0.00348	< 0.005 (-)
130	GO:0050707	BP	regulation of cytokine secretion	56	0.00014	0.03721	< 0.005 (+)
131	GO:0032615	BP	interleukin-12 production	33	0.00014	0.00255	< 0.005 (+)
132	GO:0010533	BP	regulation of activation of Janus kinase activity	5	0.00014	0.00011	< 0.005 (+)
133	GO:0032655	BP	regulation of interleukin-12 production	32	0.00015	0.00453	< 0.005 (+)
134	GO:1901797	BP	negative regulation of signal transduction by p53 class mediator	16	0.00016	0.00575	< 0.005 (+)
135	GO:0034138	BP	toll-like receptor 3 signaling pathway	74	0.00016	0.05684	< 0.005 (+)
136	GO:0071888	BP	macrophage apoptotic process	7	0.00016	0.00751	< 0.005 (+)
137	GO:2001243	BP	negative regulation of intrinsic apoptotic signaling pathway	45	0.00016	0.00431	< 0.005 (-)
138	GO:0050715	BP	positive regulation of cytokine secretion	33	0.00017	0.01185	< 0.005 (+)
139	GO:0042533	BP	tumor necrosis factor biosynthetic process	10	0.00017	0.00037	0.065 (+)
140	GO:0042534	BP	regulation of tumor necrosis factor biosynthetic process	10	0.00017	0.00037	0.065 (+)
141	GO:0051250	BP	negative regulation of lymphocyte activation	70	0.00019	0.0174	< 0.005 (+)
142	GO:1902230	BP	negative regulation of intrinsic apoptotic signaling pathway in response to DNA damage	17	0.00019	0.04507	< 0.005 (-)
143	GO:0046851	BP	negative regulation of bone remodeling	6	0.00019	0.00752	< 0.005 (+)
144	GO:0002753	BP	cytoplasmic pattern recognition receptor signaling pathway	37	0.00019	0.01427	< 0.005 (+)
145	GO:0035821	BP	modification of morphology or physiology of other organism	48	0.00019	0.11493	< 0.005 (+)
146	GO:0006809	BP	nitric oxide biosynthetic process	32	0.00019	0.03586	< 0.005 (+)
147	GO:0034104	BP	negative regulation of tissue remodeling	8	0.0002	0.01693	< 0.005 (+)
148	GO:0002706	BP	regulation of lymphocyte mediated immunity	61	0.0002	0.2187	0.045 (+)
149	GO:0048659	BP	smooth muscle cell proliferation	45	0.00021	0.00878	< 0.005 (+)
150	GO:1901623	BP	regulation of lymphocyte chemotaxis	9	0.00021	0.03672	< 0.005 (+)
151	GO:0019724	BP	B cell mediated immunity	60	0.00022	0.06588	< 0.005 (+)
152	GO:0072676	BP	lymphocyte migration	32	0.00023	0.28638	< 0.005 (+)
153	GO:0033032	BP	regulation of myeloid cell apoptotic process	16	0.00024	0.02702	< 0.005 (+)
154	GO:0002275	BP	myeloid cell activation involved in immune response	41	0.00024	0.0646	0.1 (+)
155	GO:0002824	BP	positive regulation of adaptive immune response based on somatic recombination of immune receptors built from immunoglobulin superfamily domains	41	0.00024	0.3122	0.045 (+)
156	GO:0016064	BP	immunoglobulin mediated immune response	58	0.00026	0.09023	< 0.005 (+)
157	GO:0042976	BP	activation of Janus kinase activity	9	0.00027	0.00707	< 0.005 (+)
158	GO:0048246	BP	macrophage chemotaxis	15	0.00027	0.02042	< 0.005 (+)
159	GO:0048020	MF	CCR chemokine receptor binding	9	0.00027	0.12472	< 0.005 (+)
160	GO:0010758	BP	regulation of macrophage chemotaxis	6	0.00028	0.01272	< 0.005 (+)
161	GO:0042119	BP	neutrophil activation	19	0.00028	0.00454	0.14 (+)
162	GO:2001242	BP	regulation of intrinsic apoptotic signaling pathway	82	0.00028	0.00058	< 0.005 (-)
163	GO:0048660	BP	regulation of smooth muscle cell proliferation	44	0.00029	0.01339	< 0.005 (+)
164	GO:0034110	BP	regulation of homotypic cell-cell adhesion	14	0.00029	0.20642	< 0.005 (+)
165	GO:1902229	BP	regulation of intrinsic apoptotic signaling pathway in response to DNA damage	21	0.0003	0.00648	< 0.005 (+)
166	GO:2000109	BP	regulation of macrophage apoptotic process	6	0.0003	0.0195	< 0.005 (+)
167	GO:0050708	BP	regulation of protein secretion	95	0.00031	0.03432	0.04 (+)
168	GO:0061081	BP	positive regulation of myeloid leukocyte cytokine production involved in immune response	7	0.00031	0.00325	< 0.005 (+)
169	GO:0019865	MF	immunoglobulin binding	13	0.00032	0.02083	< 0.005 (+)
170	GO:0050728	BP	negative regulation of inflammatory response	52	0.00034	0.00008	< 0.005 (+)
171	GO:0072678	BP	T cell migration	21	0.00035	0.15228	0.035 (+)
172	GO:0050855	BP	regulation of B cell receptor signaling pathway	6	0.00035	0.00243	< 0.005 (+)
173	GO:0030666	CC	endocytic vesicle membrane	93	0.00036	0.00495	< 0.005 (+)
174	GO:0042345	BP	regulation of NF-kappaB import into nucleus	28	0.00037	0.06057	< 0.005 (+)
175	GO:0042348	BP	NF-kappaB import into nucleus	28	0.00037	0.06057	< 0.005 (+)
176	GO:0046849	BP	bone remodeling	37	0.00037	0.08617	< 0.005 (+)
177	GO:0043392	BP	negative regulation of DNA binding	29	0.00038	0.33542	< 0.005 (-)
178	GO:0042036	BP	negative regulation of cytokine biosynthetic process	20	0.00039	0.00182	< 0.005 (+)
179	GO:0045351	BP	type I interferon biosynthetic process	9	0.00043	0.03511	< 0.005 (+)
180	GO:0048247	BP	lymphocyte chemotaxis	17	0.00046	0.15976	< 0.005 (+)
181	GO:0098543	BP	detection of other organism	12	0.00048	0.135	0.04 (-)
182	GO:0000083	BP	regulation of transcription involved in G1/S transition of mitotic cell cycle	21	0.00049	0.00114	0.11 (+)
183	GO:0045766	BP	positive regulation of angiogenesis	59	0.00049	0.03399	0.055 (+)
184	GO:0048520	BP	positive regulation of behavior	61	0.0005	0.15141	< 0.005 (+)
185	GO:0002712	BP	regulation of B cell mediated immunity	23	0.00051	0.06548	< 0.005 (+)
186	GO:0030100	BP	regulation of endocytosis	98	0.00051	0.00343	0.095 (+)
187	GO:0002705	BP	positive regulation of leukocyte mediated immunity	37	0.00052	0.40504	0.045 (+)
188	GO:0002708	BP	positive regulation of lymphocyte mediated immunity	37	0.00052	0.40504	0.045 (+)
189	GO:0046209	BP	nitric oxide metabolic process	41	0.00053	0.02244	< 0.005 (+)
190	GO:0006270	BP	DNA replication initiation	22	0.00054	0.00214	0.11 (+)
191	GO:0050663	BP	cytokine secretion	70	0.00055	0.05783	0.055 (+)
192	GO:0032732	BP	positive regulation of interleukin-1 production	17	0.00057	0.00099	< 0.005 (+)
193	GO:0002718	BP	regulation of cytokine production involved in immune response	30	0.00059	0.03507	< 0.005 (+)
194	GO:0042611	CC	MHC protein complex	18	0.00059	0.03243	0.045 (+)
195	GO:0051289	BP	protein homotetramerization	45	0.00059	0.00002	< 0.005 (-)
196	GO:0098581	BP	detection of external biotic stimulus	14	0.0006	0.03664	0.095 (-)
197	GO:0045655	BP	regulation of monocyte differentiation	7	0.00061	0.04463	< 0.005 (+)
198	GO:0051817	BP	modification of morphology or physiology of other organism involved in symbiotic interaction	46	0.00063	0.13342	< 0.005 (+)
199	GO:0001916	BP	positive regulation of T cell mediated cytotoxicity	18	0.00065	0.14779	0.085 (+)
200	GO:0071347	BP	cellular response to interleukin-1	33	0.00067	0.13972	< 0.005 (+)
201	GO:0090022	BP	regulation of neutrophil chemotaxis	14	0.0007	0.30595	< 0.005 (+)
202	GO:1902622	BP	regulation of neutrophil migration	14	0.0007	0.30595	< 0.005 (+)
203	GO:0045342	BP	MHC class II biosynthetic process	9	0.00071	0.00084	< 0.005 (-)
204	GO:0002889	BP	regulation of immunoglobulin mediated immune response	22	0.00072	0.10527	< 0.005 (+)
205	GO:0014066	BP	regulation of phosphatidylinositol 3-kinase signaling	42	0.00073	0.10891	0.04 (+)
206	GO:1900408	BP	negative regulation of cellular response to oxidative stress	8	0.00074	0.00097	< 0.005 (+)
207	GO:0009595	BP	detection of biotic stimulus	15	0.00074	0.04102	0.095 (-)
208	GO:0034134	BP	toll-like receptor 2 signaling pathway	66	0.00075	0.09003	< 0.005 (+)
209	GO:0050729	BP	positive regulation of inflammatory response	45	0.00075	0.12855	< 0.005 (+)
210	GO:0042590	BP	antigen processing and presentation of exogenous peptide antigen via MHC class I	74	0.00076	0.04997	0.2 (+)
211	GO:0032480	BP	negative regulation of type I interferon production	32	0.00078	0.01805	< 0.005 (+)
212	GO:0070665	BP	positive regulation of leukocyte proliferation	75	0.00078	0.42165	< 0.005 (+)
213	GO:0045414	BP	regulation of interleukin-8 biosynthetic process	8	0.00079	0.01715	< 0.005 (+)
214	GO:0045055	BP	regulated secretory pathway	43	0.00082	0.06172	0.17 (+)
215	GO:0070372	BP	regulation of ERK1 and ERK2 cascade	85	0.00083	0.01572	< 0.005 (+)
216	GO:0015440	MF	peptide-transporting ATPase activity	5	0.00083	0.2224	< 0.005 (+)
217	GO:0009266	BP	response to temperature stimulus	76	0.00084	0.0053	0.08 (-)
218	GO:0070371	BP	ERK1 and ERK2 cascade	95	0.00084	0.03745	< 0.005 (+)
219	GO:0022409	BP	positive regulation of cell-cell adhesion	23	0.00084	0.4519	< 0.005 (+)
220	GO:0002444	BP	myeloid leukocyte mediated immunity	42	0.00086	0.03531	0.055 (-)
221	GO:0060556	BP	regulation of vitamin D biosynthetic process	6	0.00086	0.08339	< 0.005 (+)
222	GO:0060558	BP	regulation of calcidiol 1-monooxygenase activity	6	0.00086	0.08339	< 0.005 (+)
223	GO:0030316	BP	osteoclast differentiation	50	0.00088	0.14348	0.04 (+)
224	GO:0032731	BP	positive regulation of interleukin-1 beta production	16	0.0009	0.00172	< 0.005 (+)
225	GO:0006959	BP	humoral immune response	64	0.0009	0.16784	< 0.005 (+)
226	GO:0016045	BP	detection of bacterium	11	0.00091	0.22502	0.085 (+)
227	GO:1990204	CC	oxidoreductase complex	71	0.00092	0.00004	0.04 (-)
228	GO:0050764	BP	regulation of phagocytosis	34	0.00095	0.05087	0.055 (+)
229	GO:0042542	BP	response to hydrogen peroxide	67	0.00095	0.06495	< 0.005 (+)
230	GO:0043124	BP	negative regulation of I-kappaB kinase/NF-kappaB signaling	28	0.00097	0.10526	< 0.005 (+)
231	GO:0002756	BP	MyD88-independent toll-like receptor signaling pathway	68	0.00098	0.02948	< 0.005 (+)
232	GO:0070664	BP	negative regulation of leukocyte proliferation	41	0.00099	0.12542	< 0.005 (+)
233	GO:0001959	BP	regulation of cytokine-mediated signaling pathway	66	0.00101	0.12943	< 0.005 (+)
234	GO:0061082	BP	myeloid leukocyte cytokine production	12	0.0011	0.04254	< 0.005 (+)
235	GO:0098553	CC	lumenal side of endoplasmic reticulum membrane	21	0.00113	0.12724	< 0.005 (+)
236	GO:0098576	CC	lumenal side of membrane	21	0.00113	0.12724	< 0.005 (+)
237	GO:0002286	BP	T cell activation involved in immune response	37	0.00115	0.07208	< 0.005 (+)
238	GO:0070424	BP	regulation of nucleotide-binding oligomerization domain containing signaling pathway	5	0.00116	0.09029	< 0.005 (+)
239	GO:0032846	BP	positive regulation of homeostatic process	41	0.00116	0.12806	< 0.005 (+)
240	GO:0002468	BP	dendritic cell antigen processing and presentation	5	0.00121	0.12056	< 0.005 (+)
241	GO:0002604	BP	regulation of dendritic cell antigen processing and presentation	5	0.00121	0.12056	< 0.005 (+)
242	GO:0002474	BP	antigen processing and presentation of peptide antigen via MHC class I	92	0.00123	0.03882	0.255 (+)
243	GO:0042977	BP	activation of JAK2 kinase activity	7	0.00127	0.05139	< 0.005 (+)
244	GO:0042641	CC	actomyosin	38	0.0013	0.02664	< 0.005 (+)
245	GO:0071356	BP	cellular response to tumor necrosis factor	61	0.00132	0.21331	< 0.005 (+)
246	GO:0002456	BP	T cell mediated immunity	53	0.00134	0.18615	0.045 (+)
247	GO:0042531	BP	positive regulation of tyrosine phosphorylation of STAT protein	21	0.00136	0.24946	< 0.005 (+)
248	GO:0030502	BP	negative regulation of bone mineralization	10	0.00137	0.0034	< 0.005 (+)
249	GO:0042116	BP	macrophage activation	28	0.00139	0.04689	0.045 (+)
250	GO:0002755	BP	MyD88-dependent toll-like receptor signaling pathway	69	0.00142	0.10095	< 0.005 (+)
251	GO:0070555	BP	response to interleukin-1	51	0.00143	0.19531	< 0.005 (+)
252	GO:0072593	BP	reactive oxygen species metabolic process	85	0.00143	0.01748	0.195 (+)
253	GO:0006518	BP	peptide metabolic process	69	0.00144	0.06118	0.3 (+)
254	GO:0002367	BP	cytokine production involved in immune response	37	0.00146	0.10974	< 0.005 (+)
255	GO:0050714	BP	positive regulation of protein secretion	55	0.00151	0.03153	0.04 (+)
256	GO:0072677	BP	eosinophil migration	7	0.00154	0.00819	0.04 (+)
257	GO:0015078	MF	hydrogen ion transmembrane transporter activity	72	0.00156	0.00117	< 0.005 (-)
258	GO:0034612	BP	response to tumor necrosis factor	78	0.00156	0.13133	0.04 (+)
259	GO:0061041	BP	regulation of wound healing	59	0.00158	0.06952	< 0.005 (+)
260	GO:0048771	BP	tissue remodeling	79	0.00163	0.04144	0.04 (+)
261	GO:0007567	BP	parturition	9	0.00163	0.16602	< 0.005 (+)
262	GO:0030669	CC	clathrin-coated endocytic vesicle membrane	26	0.00164	0.08726	< 0.005 (+)
263	GO:0015197	MF	peptide transporter activity	6	0.00167	0.2034	< 0.005 (+)
264	GO:0032691	BP	negative regulation of interleukin-1 beta production	7	0.00171	0.1217	< 0.005 (+)
265	GO:0015985	BP	energy coupled proton transport, down electrochemical gradient	17	0.00173	0.0011	< 0.005 (-)
266	GO:0015986	BP	ATP synthesis coupled proton transport	17	0.00173	0.0011	< 0.005 (-)
267	GO:0032845	BP	negative regulation of homeostatic process	17	0.00177	0.10962	< 0.005 (+)
268	GO:0032946	BP	positive regulation of mononuclear cell proliferation	73	0.00177	0.54717	< 0.005 (+)
269	GO:0050671	BP	positive regulation of lymphocyte proliferation	73	0.00177	0.54717	< 0.005 (+)
270	GO:0034143	BP	regulation of toll-like receptor 4 signaling pathway	9	0.00177	0.26828	< 0.005 (+)
271	GO:0050777	BP	negative regulation of immune response	42	0.00179	0.03643	< 0.005 (+)
272	GO:0002861	BP	regulation of inflammatory response to antigenic stimulus	14	0.00183	0.08898	< 0.005 (+)
273	GO:0000307	CC	cyclin-dependent protein kinase holoenzyme complex	13	0.00185	0.09619	0.075 (+)
274	GO:0031652	BP	positive regulation of heat generation	6	0.00187	0.01386	< 0.005 (+)
275	GO:0046427	BP	positive regulation of JAK-STAT cascade	28	0.00191	0.25995	< 0.005 (+)
276	GO:0042228	BP	interleukin-8 biosynthetic process	9	0.00191	0.0591	< 0.005 (+)
277	GO:0097028	BP	dendritic cell differentiation	21	0.00192	0.05031	< 0.005 (+)
278	GO:0002467	BP	germinal center formation	11	0.00193	0.37825	< 0.005 (+)
279	GO:0070469	CC	respiratory chain	60	0.00196	0.00001	0.04 (-)
280	GO:0050716	BP	positive regulation of interleukin-1 secretion	12	0.00196	0.00367	< 0.005 (+)
281	GO:0050921	BP	positive regulation of chemotaxis	54	0.00204	0.34245	< 0.005 (+)
282	GO:0002431	BP	Fc receptor mediated stimulatory signaling pathway	67	0.00204	0.01477	0.045 (+)
283	GO:0033002	BP	muscle cell proliferation	68	0.00205	0.12202	0.125 (+)
284	GO:0010977	BP	negative regulation of neuron projection development	25	0.00206	0.21351	0.06 (+)
285	GO:0002577	BP	regulation of antigen processing and presentation	7	0.00207	0.20215	< 0.005 (+)
286	GO:0002579	BP	positive regulation of antigen processing and presentation	7	0.00207	0.20215	< 0.005 (+)
287	GO:0045334	CC	clathrin-coated endocytic vesicle	28	0.00209	0.07976	< 0.005 (+)
288	GO:0031254	CC	cell trailing edge	6	0.00213	0.10921	< 0.005 (+)
289	GO:0046364	BP	monosaccharide biosynthetic process	53	0.00213	0.00346	0.085 (+)
290	GO:0043300	BP	regulation of leukocyte degranulation	18	0.00214	0.02492	0.14 (+)
291	GO:0002675	BP	positive regulation of acute inflammatory response	11	0.00215	0.14979	< 0.005 (+)
292	GO:0033559	BP	unsaturated fatty acid metabolic process	67	0.00217	0.04581	0.15 (+)
293	GO:0001885	BP	endothelial cell development	23	0.00219	0.07863	< 0.005 (-)
294	GO:0032855	BP	positive regulation of Rac GTPase activity	20	0.0022	0.01219	0.03 (+)
295	GO:0002285	BP	lymphocyte activation involved in immune response	69	0.00223	0.03741	< 0.005 (+)
296	GO:0042827	CC	platelet dense granule	5	0.00224	0.01102	< 0.005 (-)
297	GO:0045346	BP	regulation of MHC class II biosynthetic process	8	0.00224	0.00227	< 0.005 (-)
298	GO:0070168	BP	negative regulation of biomineral tissue development	11	0.00229	0.01229	< 0.005 (+)
299	GO:0001660	BP	fever generation	6	0.00229	0.01386	0.04 (+)
300	GO:0050920	BP	regulation of chemotaxis	74	0.00232	0.30062	0.04 (+)
301	GO:0042887	MF	amide transmembrane transporter activity	6	0.00233	0.39068	< 0.005 (+)
302	GO:0051043	BP	regulation of membrane protein ectodomain proteolysis	13	0.00233	0.17429	< 0.005 (+)
303	GO:0034162	BP	toll-like receptor 9 signaling pathway	64	0.00237	0.22404	< 0.005 (+)
304	GO:0030212	BP	hyaluronan metabolic process	22	0.00237	0.17704	< 0.005 (+)
305	GO:0042368	BP	vitamin D biosynthetic process	7	0.00237	0.19955	< 0.005 (+)
306	GO:0005753	CC	mitochondrial proton-transporting ATP synthase complex	20	0.00238	0.00057	< 0.005 (-)
307	GO:0005884	CC	actin filament	39	0.00241	0.00214	< 0.005 (+)
308	GO:1902624	BP	positive regulation of neutrophil migration	10	0.00243	0.3932	< 0.005 (+)
309	GO:0001914	BP	regulation of T cell mediated cytotoxicity	23	0.00245	0.20869	0.1 (+)
310	GO:1902106	BP	negative regulation of leukocyte differentiation	46	0.00245	0.03951	0.04 (+)
311	GO:0070423	BP	nucleotide-binding oligomerization domain containing signaling pathway	28	0.00248	0.13083	< 0.005 (+)
312	GO:0050795	BP	regulation of behavior	95	0.00248	0.28862	< 0.005 (+)
313	GO:0030656	BP	regulation of vitamin metabolic process	7	0.00251	0.19955	< 0.005 (+)
314	GO:0006690	BP	icosanoid metabolic process	56	0.00253	0.05037	< 0.005 (+)
315	GO:1901568	BP	fatty acid derivative metabolic process	56	0.00253	0.05037	< 0.005 (+)
316	GO:0007259	BP	JAK-STAT cascade	74	0.00256	0.2116	0.095 (+)
317	GO:0015269	MF	calcium-activated potassium channel activity	8	0.0026	0.01276	< 0.005 (+)
318	GO:1901796	BP	regulation of signal transduction by p53 class mediator	28	0.00262	0.01296	< 0.005 (-)
319	GO:0001783	BP	B cell apoptotic process	19	0.00263	0.02317	0.075 (+)
320	GO:0043409	BP	negative regulation of MAPK cascade	88	0.00265	0.01108	0.055 (+)
321	GO:0019915	BP	lipid storage	44	0.00265	0.11489	< 0.005 (+)
322	GO:0044110	BP	growth involved in symbiotic interaction	10	0.0027	0.01321	< 0.005 (-)
323	GO:0044116	BP	growth of symbiont involved in interaction with host	10	0.0027	0.01321	< 0.005 (-)
324	GO:0044117	BP	growth of symbiont in host	10	0.0027	0.01321	< 0.005 (-)
325	GO:0044126	BP	regulation of growth of symbiont in host	10	0.0027	0.01321	< 0.005 (-)
326	GO:0044144	BP	modulation of growth of symbiont involved in interaction with host	10	0.0027	0.01321	< 0.005 (-)
327	GO:0044146	BP	negative regulation of growth of symbiont involved in interaction with host	10	0.0027	0.01321	< 0.005 (-)
328	GO:0010466	BP	negative regulation of peptidase activity	97	0.00272	0.01426	0.255 (+)
329	GO:0031620	BP	regulation of fever generation	5	0.00275	0.03161	< 0.005 (+)
330	GO:1900407	BP	regulation of cellular response to oxidative stress	13	0.00277	0.00383	< 0.005 (+)
331	GO:0002714	BP	positive regulation of B cell mediated immunity	8	0.00278	0.29652	< 0.005 (+)
332	GO:0002891	BP	positive regulation of immunoglobulin mediated immune response	8	0.00278	0.29652	< 0.005 (+)
333	GO:0043367	BP	CD4-positive, alpha-beta T cell differentiation	32	0.00283	0.31879	< 0.005 (+)
334	GO:1902600	BP	hydrogen ion transmembrane transport	57	0.00285	0.0006	< 0.005 (-)
335	GO:0019730	BP	antimicrobial humoral response	5	0.00288	0.16957	< 0.005 (+)
336	GO:0002923	BP	regulation of humoral immune response mediated by circulating immunoglobulin	5	0.00289	0.22242	< 0.005 (+)
337	GO:0045073	BP	regulation of chemokine biosynthetic process	8	0.00292	0.03975	< 0.005 (+)
338	GO:0007292	BP	female gamete generation	46	0.00293	0.00002	0.245 (+)
339	GO:0012507	CC	ER to Golgi transport vesicle membrane	31	0.00293	0.06823	0.085 (+)
340	GO:0001649	BP	osteoblast differentiation	84	0.00297	0.16081	< 0.005 (-)
341	GO:0071624	BP	positive regulation of granulocyte chemotaxis	11	0.00303	0.39898	< 0.005 (+)
342	GO:0010818	BP	T cell chemotaxis	12	0.00304	0.25713	0.035 (+)
343	GO:0045861	BP	negative regulation of proteolysis	31	0.00309	0.02213	0.04 (+)
344	GO:0045259	CC	proton-transporting ATP synthase complex	21	0.00311	0.00038	< 0.005 (-)
345	GO:0005746	CC	mitochondrial respiratory chain	55	0.00313	0.00003	0.04 (-)
346	GO:0043596	CC	nuclear replication fork	25	0.00315	0.00001	0.11 (+)
347	GO:0070227	BP	lymphocyte apoptotic process	48	0.00318	0.05748	0.035 (+)
348	GO:0042090	BP	interleukin-12 biosynthetic process	8	0.00323	0.00248	< 0.005 (+)
349	GO:0045075	BP	regulation of interleukin-12 biosynthetic process	8	0.00323	0.00248	< 0.005 (+)
350	GO:1902175	BP	regulation of intrinsic apoptotic signaling pathway in response to oxidative stress	10	0.00326	0.00672	< 0.005 (+)
351	GO:0042033	BP	chemokine biosynthetic process	9	0.00334	0.01762	< 0.005 (+)
352	GO:0030278	BP	regulation of ossification	98	0.00335	0.14623	< 0.005 (-)
353	GO:0006906	BP	vesicle fusion	35	0.00336	0.0135	0.055 (-)
354	GO:0033005	BP	positive regulation of mast cell activation	9	0.00336	0.01913	< 0.005 (+)
355	GO:0002507	BP	tolerance induction	10	0.00339	0.07338	< 0.005 (+)
356	GO:0039528	BP	cytoplasmic pattern recognition receptor signaling pathway in response to virus	11	0.00341	0.00514	< 0.005 (+)
357	GO:0035455	BP	response to interferon-alpha	16	0.00342	0.08358	0.045 (+)
358	GO:0045667	BP	regulation of osteoblast differentiation	59	0.00342	0.03959	< 0.005 (-)
359	GO:0032692	BP	negative regulation of interleukin-1 production	9	0.00345	0.12972	< 0.005 (+)
360	GO:0002294	BP	CD4-positive, alpha-beta T cell differentiation involved in immune response	24	0.00347	0.11973	< 0.005 (+)
361	GO:0042093	BP	T-helper cell differentiation	24	0.00347	0.11973	< 0.005 (+)
362	GO:0005657	CC	replication fork	44	0.00349	0.00017	0.11 (+)
363	GO:0001912	BP	positive regulation of leukocyte mediated cytotoxicity	22	0.00349	0.22121	0.14 (+)
364	GO:0051702	BP	interaction with symbiont	23	0.00352	0.17847	< 0.005 (+)
365	GO:0046852	BP	positive regulation of bone remodeling	8	0.00358	0.05343	< 0.005 (-)
366	GO:0098586	BP	cellular response to virus	14	0.00361	0.00337	< 0.005 (+)
367	GO:0032308	BP	positive regulation of prostaglandin secretion	7	0.00362	0.06547	0.055 (+)
368	GO:2000108	BP	positive regulation of leukocyte apoptotic process	18	0.00363	0.09991	< 0.005 (+)
369	GO:0015992	BP	proton transport	74	0.00368	0.00566	< 0.005 (-)
370	GO:0033003	BP	regulation of mast cell activation	19	0.00376	0.04481	0.055 (+)
371	GO:0016004	MF	phospholipase activator activity	8	0.0038	0.15379	0.055 (+)
372	GO:0060229	MF	lipase activator activity	8	0.0038	0.15379	0.055 (+)
373	GO:0014065	BP	phosphatidylinositol 3-kinase signaling	53	0.00383	0.25144	0.08 (+)
374	GO:0001893	BP	maternal placenta development	22	0.00385	0.00251	0.04 (+)
375	GO:0045080	BP	positive regulation of chemokine biosynthetic process	6	0.00385	0.02835	< 0.005 (+)
376	GO:0002576	BP	platelet degranulation	56	0.00385	0.18428	0.18 (+)
377	GO:0031649	BP	heat generation	11	0.00386	0.03912	0.04 (+)
378	GO:0032897	BP	negative regulation of viral transcription	18	0.00391	0.23715	< 0.005 (+)
379	GO:0051592	BP	response to calcium ion	57	0.004	0.02512	< 0.005 (+)
380	GO:0045335	CC	phagocytic vesicle	59	0.00401	0.09528	< 0.005 (+)
381	GO:0051495	BP	positive regulation of cytoskeleton organization	92	0.00402	0.08182	0.115 (+)
382	GO:0002832	BP	negative regulation of response to biotic stimulus	20	0.00404	0.12588	< 0.005 (+)
383	GO:0032770	BP	positive regulation of monooxygenase activity	11	0.00406	0.00979	< 0.005 (+)
384	GO:0002886	BP	regulation of myeloid leukocyte mediated immunity	19	0.00408	0.04481	0.14 (+)
385	GO:0009055	MF	electron carrier activity	79	0.00411	0.02893	0.04 (-)
386	GO:0000313	CC	organellar ribosome	50	0.00412	0.00619	0.135 (-)
387	GO:0005761	CC	mitochondrial ribosome	50	0.00412	0.00619	0.135 (-)
388	GO:0016469	CC	proton-transporting two-sector ATPase complex	46	0.00412	0.01462	< 0.005 (-)
389	GO:0051955	BP	regulation of amino acid transport	7	0.00423	0.16094	< 0.005 (+)
390	GO:0006818	BP	hydrogen transport	75	0.00425	0.00844	< 0.005 (-)
391	GO:0051384	BP	response to glucocorticoid	74	0.00429	0.10437	0.085 (+)
392	GO:0000079	BP	regulation of cyclin-dependent protein serine/threonine kinase activity	73	0.00436	0.10567	0.08 (-)
393	GO:0005355	MF	glucose transmembrane transporter activity	8	0.0044	0.16165	< 0.005 (+)
394	GO:0070301	BP	cellular response to hydrogen peroxide	44	0.00443	0.05287	0.015 (+)
395	GO:0051851	BP	modification by host of symbiont morphology or physiology	19	0.00447	0.36513	< 0.005 (+)
396	GO:0001910	BP	regulation of leukocyte mediated cytotoxicity	28	0.0045	0.22682	0.1 (+)
397	GO:0009408	BP	response to heat	44	0.00451	0.01681	0.08 (-)
398	GO:0033619	BP	membrane protein proteolysis	39	0.00455	0.52644	< 0.005 (+)
399	GO:0042990	BP	regulation of transcription factor import into nucleus	53	0.00455	0.29538	0.04 (+)
400	GO:0002711	BP	positive regulation of T cell mediated immunity	28	0.00475	0.55482	0.085 (+)
401	GO:0050830	BP	defense response to Gram-positive bacterium	20	0.00479	0.06413	< 0.005 (+)
402	GO:0035872	BP	nucleotide-binding domain, leucine rich repeat containing receptor signaling pathway	44	0.00481	0.06822	< 0.005 (+)
403	GO:2000403	BP	positive regulation of lymphocyte migration	13	0.00487	0.06894	0.075 (+)
404	GO:0006271	BP	DNA strand elongation involved in DNA replication	33	0.00492	0.00041	0.08 (+)
405	GO:0045239	CC	tricarboxylic acid cycle enzyme complex	9	0.00494	0.01159	0.04 (-)
406	GO:0001774	BP	microglial cell activation	5	0.00496	0.0524	< 0.005 (+)
407	GO:0002287	BP	alpha-beta T cell activation involved in immune response	25	0.00498	0.16767	< 0.005 (+)
408	GO:0002293	BP	alpha-beta T cell differentiation involved in immune response	25	0.00498	0.16767	< 0.005 (+)
409	GO:0043330	BP	response to exogenous dsRNA	22	0.005	0.11946	< 0.005 (+)
410	GO:2000278	BP	regulation of DNA biosynthetic process	10	0.00502	0.00238	< 0.005 (-)
411	GO:0042509	BP	regulation of tyrosine phosphorylation of STAT protein	27	0.00512	0.18762	< 0.005 (+)
412	GO:0050755	BP	chemokine metabolic process	10	0.00515	0.04279	< 0.005 (+)
413	GO:0050858	BP	negative regulation of antigen receptor-mediated signaling pathway	12	0.00518	0.22283	< 0.005 (+)
414	GO:0032623	BP	interleukin-2 production	37	0.00534	0.18993	< 0.005 (+)
415	GO:2001021	BP	negative regulation of response to DNA damage stimulus	30	0.00536	0.09224	< 0.005 (-)
416	GO:0045240	CC	dihydrolipoyl dehydrogenase complex	6	0.00551	0.04779	< 0.005 (+)
417	GO:0050706	BP	regulation of interleukin-1 beta secretion	14	0.00555	0.03393	< 0.005 (+)
418	GO:0002700	BP	regulation of production of molecular mediator of immune response	45	0.00559	0.08909	< 0.005 (+)
419	GO:0045263	CC	proton-transporting ATP synthase complex, coupling factor F(o)	10	0.00563	0.01131	< 0.005 (-)
420	GO:0045620	BP	negative regulation of lymphocyte differentiation	19	0.00568	0.08006	< 0.005 (+)
421	GO:0030193	BP	regulation of blood coagulation	42	0.00589	0.18485	< 0.005 (+)
422	GO:1900046	BP	regulation of hemostasis	42	0.00589	0.18485	< 0.005 (+)
423	GO:0035710	BP	CD4-positive, alpha-beta T cell activation	35	0.00593	0.40642	< 0.005 (+)
424	GO:0046688	BP	response to copper ion	11	0.00602	0.35622	< 0.005 (+)
425	GO:0043304	BP	regulation of mast cell degranulation	14	0.00629	0.07429	< 0.005 (+)
426	GO:2001237	BP	negative regulation of extrinsic apoptotic signaling pathway	61	0.00642	0.06828	< 0.005 (+)
427	GO:0006884	BP	cell volume homeostasis	10	0.00644	0.05043	< 0.005 (+)
428	GO:0002720	BP	positive regulation of cytokine production involved in immune response	16	0.00649	0.17363	< 0.005 (+)
429	GO:0030049	BP	muscle filament sliding	9	0.00659	0.2877	< 0.005 (+)
430	GO:0033275	BP	actin-myosin filament sliding	9	0.00659	0.2877	< 0.005 (+)
431	GO:0022616	BP	DNA strand elongation	36	0.0066	0.00161	0.11 (+)
432	GO:0036296	BP	response to increased oxygen levels	9	0.00672	0.47546	< 0.005 (+)
433	GO:0055093	BP	response to hyperoxia	9	0.00672	0.47546	< 0.005 (+)
434	GO:0031650	BP	regulation of heat generation	8	0.00674	0.09286	< 0.005 (+)
435	GO:0042510	BP	regulation of tyrosine phosphorylation of Stat1 protein	5	0.00677	0.18547	< 0.005 (+)
436	GO:0072567	BP	chemokine (C-X-C motif) ligand 2 production	6	0.00679	0.14729	< 0.005 (+)
437	GO:2000341	BP	regulation of chemokine (C-X-C motif) ligand 2 production	6	0.00679	0.14729	< 0.005 (+)
438	GO:0032663	BP	regulation of interleukin-2 production	31	0.00683	0.22286	< 0.005 (+)
439	GO:0051101	BP	regulation of DNA binding	57	0.00686	0.6552	< 0.005 (-)
440	GO:0034146	BP	toll-like receptor 5 signaling pathway	58	0.00691	0.37394	< 0.005 (+)
441	GO:0046425	BP	regulation of JAK-STAT cascade	50	0.00697	0.37667	< 0.005 (+)
442	GO:0031665	BP	negative regulation of lipopolysaccharide-mediated signaling pathway	6	0.00703	0.51071	< 0.005 (+)
443	GO:0070374	BP	positive regulation of ERK1 and ERK2 cascade	58	0.00712	0.13914	< 0.005 (+)
444	GO:0031072	MF	heat shock protein binding	45	0.00716	0.00055	0.245 (-)
445	GO:0033008	BP	positive regulation of mast cell activation involved in immune response	8	0.00727	0.0274	< 0.005 (+)
446	GO:0043302	BP	positive regulation of leukocyte degranulation	8	0.00727	0.0274	< 0.005 (+)
447	GO:0002831	BP	regulation of response to biotic stimulus	84	0.00728	0.07936	< 0.005 (+)
448	GO:0002292	BP	T cell differentiation involved in immune response	26	0.00733	0.22112	< 0.005 (+)
449	GO:0090218	BP	positive regulation of lipid kinase activity	14	0.00739	0.04489	< 0.005 (+)
450	GO:0050818	BP	regulation of coagulation	46	0.00742	0.16897	< 0.005 (+)
451	GO:0043171	BP	peptide catabolic process	7	0.00744	0.05546	< 0.005 (+)
452	GO:0034105	BP	positive regulation of tissue remodeling	17	0.00745	0.14651	< 0.005 (+)
453	GO:0000302	BP	response to reactive oxygen species	96	0.00763	0.22201	< 0.005 (+)
454	GO:0050691	BP	regulation of defense response to virus by host	18	0.00774	0.16579	< 0.005 (+)
455	GO:0002437	BP	inflammatory response to antigenic stimulus	28	0.00783	0.1536	< 0.005 (+)
456	GO:0042346	BP	positive regulation of NF-kappaB import into nucleus	14	0.00793	0.12738	< 0.005 (+)
457	GO:0016538	MF	cyclin-dependent protein serine/threonine kinase regulator activity	19	0.00798	0.18991	< 0.005 (+)
458	GO:0001556	BP	oocyte maturation	11	0.00811	0.00082	0.055 (+)
459	GO:0052173	BP	response to defenses of other organism involved in symbiotic interaction	5	0.00815	0.22301	< 0.005 (+)
460	GO:0052200	BP	response to host defenses	5	0.00815	0.22301	< 0.005 (+)
461	GO:0075136	BP	response to host	5	0.00815	0.22301	< 0.005 (+)
462	GO:0030225	BP	macrophage differentiation	23	0.00819	0.09685	< 0.005 (+)
463	GO:0002260	BP	lymphocyte homeostasis	37	0.00831	0.09632	< 0.005 (+)
464	GO:0045986	BP	negative regulation of smooth muscle contraction	7	0.00838	0.05042	< 0.005 (+)
465	GO:0015149	MF	hexose transmembrane transporter activity	9	0.00841	0.11479	< 0.005 (+)
466	GO:0070098	BP	chemokine-mediated signaling pathway	19	0.00856	0.18303	< 0.005 (+)
467	GO:0001776	BP	leukocyte homeostasis	43	0.00858	0.12763	< 0.005 (+)
468	GO:0042359	BP	vitamin D metabolic process	10	0.00869	0.14252	< 0.005 (+)
469	GO:0009060	BP	aerobic respiration	43	0.00881	0.0013	< 0.005 (-)
470	GO:0023023	MF	MHC protein complex binding	9	0.00883	0.02418	< 0.005 (+)
471	GO:0016504	MF	peptidase activator activity	32	0.0091	0.25216	< 0.005 (-)
472	GO:0051100	BP	negative regulation of binding	65	0.0091	0.37892	< 0.005 (-)
473	GO:0050704	BP	regulation of interleukin-1 secretion	15	0.00924	0.0726	< 0.005 (+)
474	GO:0021782	BP	glial cell development	41	0.00926	0.01629	< 0.005 (+)
475	GO:0046977	MF	TAP binding	7	0.00974	0.51513	< 0.005 (+)
476	GO:0060761	BP	negative regulation of response to cytokine stimulus	26	0.0099	0.30659	< 0.005 (+)
477	GO:0010576	MF	metalloenzyme regulator activity	7	0.00991	0.28445	< 0.005 (+)
478	GO:0048551	MF	metalloenzyme inhibitor activity	7	0.00991	0.28445	< 0.005 (+)
479	GO:0050765	BP	negative regulation of phagocytosis	7	0.01007	0.04891	< 0.005 (-)
480	GO:0006261	BP	DNA-dependent DNA replication	97	0.01014	0.00377	0.41 (+)
481	GO:0048875	BP	chemical homeostasis within a tissue	9	0.01026	0.00899	< 0.005 (-)
482	GO:0090382	BP	phagosome maturation	40	0.01048	0.19975	< 0.005 (+)
483	GO:0033006	BP	regulation of mast cell activation involved in immune response	15	0.01071	0.13257	< 0.005 (+)
484	GO:0045807	BP	positive regulation of endocytosis	52	0.01074	0.07354	< 0.005 (+)
485	GO:0070230	BP	positive regulation of lymphocyte apoptotic process	12	0.01077	0.15979	< 0.005 (+)
486	GO:0002825	BP	regulation of T-helper 1 type immune response	11	0.01111	0.12099	< 0.005 (+)
487	GO:0002704	BP	negative regulation of leukocyte mediated immunity	11	0.01201	0.22874	< 0.005 (+)
488	GO:0042730	BP	fibrinolysis	14	0.01205	0.29854	< 0.005 (+)
489	GO:0042773	BP	ATP synthesis coupled electron transport	44	0.01218	0.00016	< 0.005 (-)
490	GO:0042775	BP	mitochondrial ATP synthesis coupled electron transport	44	0.01218	0.00016	< 0.005 (-)
491	GO:0010883	BP	regulation of lipid storage	29	0.01307	0.09301	< 0.005 (+)
492	GO:0042362	BP	fat-soluble vitamin biosynthetic process	10	0.0133	0.35803	< 0.005 (+)
493	GO:0046631	BP	alpha-beta T cell activation	67	0.01344	0.51761	< 0.005 (+)
494	GO:0015145	MF	monosaccharide transmembrane transporter activity	10	0.01362	0.07998	< 0.005 (+)
495	GO:0042287	MF	MHC protein binding	15	0.01374	0.59984	< 0.005 (+)
496	GO:0042273	BP	ribosomal large subunit biogenesis	12	0.01398	0.03464	< 0.005 (-)
497	GO:0035672	BP	oligopeptide transmembrane transport	6	0.0144	0.17818	< 0.005 (-)
498	GO:0002313	BP	mature B cell differentiation involved in immune response	8	0.01453	0.48547	< 0.005 (+)
499	GO:0042993	BP	positive regulation of transcription factor import into nucleus	21	0.01478	0.19859	< 0.005 (+)
500	GO:0050702	BP	interleukin-1 beta secretion	16	0.01537	0.13694	< 0.005 (+)
501	GO:0002698	BP	negative regulation of immune effector process	45	0.01553	0.11206	< 0.005 (+)
502	GO:0097472	MF	cyclin-dependent protein kinase activity	14	0.01553	0.15792	< 0.005 (-)
503	GO:0051291	BP	protein heterooligomerization	62	0.01572	0.14744	< 0.005 (+)
504	GO:0008135	MF	translation factor activity, nucleic acid binding	73	0.01582	0.01292	< 0.005 (-)
505	GO:0050868	BP	negative regulation of T cell activation	52	0.01598	0.20085	< 0.005 (+)
506	GO:0016651	MF	oxidoreductase activity, acting on NAD(P)H	72	0.01606	0.00229	0.04 (-)
507	GO:0009157	BP	deoxyribonucleoside monophosphate biosynthetic process	6	0.01644	0.02405	< 0.005 (+)
508	GO:0033628	BP	regulation of cell adhesion mediated by integrin	26	0.01646	0.73505	< 0.005 (+)
509	GO:1902041	BP	regulation of extrinsic apoptotic signaling pathway via death domain receptors	28	0.01662	0.19302	< 0.005 (+)
510	GO:0032233	BP	positive regulation of actin filament bundle assembly	25	0.01683	0.21914	< 0.005 (+)
511	GO:0034614	BP	cellular response to reactive oxygen species	64	0.01689	0.21307	< 0.005 (+)
512	GO:0060338	BP	regulation of type I interferon-mediated signaling pathway	24	0.0169	0.10807	< 0.005 (+)
513	GO:0006020	BP	inositol metabolic process	6	0.01697	0.02089	< 0.005 (-)
514	GO:0003954	MF	NADH dehydrogenase activity	34	0.01697	0.00108	< 0.005 (-)
515	GO:0050136	MF	NADH dehydrogenase (quinone) activity	34	0.01697	0.00108	< 0.005 (-)
516	GO:0070229	BP	negative regulation of lymphocyte apoptotic process	20	0.0171	0.16625	< 0.005 (+)
517	GO:0019885	BP	antigen processing and presentation of endogenous peptide antigen via MHC class I	8	0.01718	0.61251	< 0.005 (+)
518	GO:0010543	BP	regulation of platelet activation	20	0.01719	0.25753	< 0.005 (+)
519	GO:0045072	BP	regulation of interferon-gamma biosynthetic process	6	0.01749	0.04509	< 0.005 (+)
520	GO:0031664	BP	regulation of lipopolysaccharide-mediated signaling pathway	15	0.01756	0.36131	< 0.005 (+)
521	GO:0032319	BP	regulation of Rho GTPase activity	75	0.0177	0.12589	< 0.005 (+)
522	GO:0042095	BP	interferon-gamma biosynthetic process	7	0.01781	0.01936	< 0.005 (+)
523	GO:0030964	CC	NADH dehydrogenase complex	37	0.018	0.00021	0.04 (-)
524	GO:0045271	CC	respiratory chain complex I	37	0.018	0.00021	0.04 (-)
525	GO:0046916	BP	cellular transition metal ion homeostasis	70	0.01804	0.14975	< 0.005 (-)
526	GO:0051983	BP	regulation of chromosome segregation	23	0.01821	0.00045	< 0.005 (-)
527	GO:0032305	BP	positive regulation of icosanoid secretion	9	0.0183	0.23081	< 0.005 (+)
528	GO:0005227	MF	calcium activated cation channel activity	12	0.01853	0.11748	< 0.005 (+)
529	GO:0051125	BP	regulation of actin nucleation	11	0.01867	0.00481	< 0.005 (+)
530	GO:0050543	MF	icosatetraenoic acid binding	5	0.01874	0.01116	< 0.005 (-)
531	GO:0032321	BP	positive regulation of Rho GTPase activity	46	0.01892	0.10078	< 0.005 (+)
532	GO:0009994	BP	oocyte differentiation	18	0.01907	0.00053	< 0.005 (+)
533	GO:0009620	BP	response to fungus	19	0.01929	0.06503	< 0.005 (-)
534	GO:2001020	BP	regulation of response to DNA damage stimulus	94	0.01948	0.01764	< 0.005 (-)
535	GO:0002679	BP	respiratory burst involved in defense response	8	0.01953	0.08405	< 0.005 (+)
536	GO:0043601	CC	nuclear replisome	18	0.02065	0.00044	0.11 (+)
537	GO:0070307	BP	lens fiber cell development	6	0.02072	0.16855	< 0.005 (+)
538	GO:0002634	BP	regulation of germinal center formation	6	0.02112	0.46351	< 0.005 (+)
539	GO:0010935	BP	regulation of macrophage cytokine production	7	0.02185	0.09067	< 0.005 (+)
540	GO:0045619	BP	regulation of lymphocyte differentiation	75	0.02224	0.18388	< 0.005 (+)
541	GO:0048477	BP	oogenesis	28	0.02245	0.0027	0.135 (+)
542	GO:0043921	BP	modulation by host of viral transcription	15	0.0225	0.49169	< 0.005 (+)
543	GO:0052312	BP	modulation of transcription in other organism involved in symbiotic interaction	15	0.0225	0.49169	< 0.005 (+)
544	GO:0052472	BP	modulation by host of symbiont transcription	15	0.0225	0.49169	< 0.005 (+)
545	GO:0044070	BP	regulation of anion transport	37	0.02285	0.08676	< 0.005 (+)
546	GO:0001782	BP	B cell homeostasis	16	0.02339	0.13137	< 0.005 (+)
547	GO:0016505	MF	peptidase activator activity involved in apoptotic process	19	0.02393	0.19152	< 0.005 (-)
548	GO:0032620	BP	interleukin-17 production	12	0.02455	0.12756	< 0.005 (+)
549	GO:0030894	CC	replisome	20	0.02457	0.00109	0.11 (+)
550	GO:0016655	MF	oxidoreductase activity, acting on NAD(P)H, quinone or similar compound as acceptor	46	0.02586	0.00029	< 0.005 (-)
551	GO:0006509	BP	membrane protein ectodomain proteolysis	30	0.02594	0.56387	< 0.005 (+)
552	GO:0045064	BP	T-helper 2 cell differentiation	11	0.02614	0.12099	< 0.005 (+)
553	GO:0008608	BP	attachment of spindle microtubules to kinetochore	14	0.02628	0.016	< 0.005 (-)
554	GO:0010884	BP	positive regulation of lipid storage	13	0.02692	0.08101	< 0.005 (+)
555	GO:0045581	BP	negative regulation of T cell differentiation	16	0.02717	0.2496	< 0.005 (+)
556	GO:0050688	BP	regulation of defense response to virus	64	0.02724	0.10125	< 0.005 (+)
557	GO:0050832	BP	defense response to fungus	10	0.02727	0.17267	< 0.005 (-)
558	GO:0007379	BP	segment specification	9	0.02745	0.18498	< 0.005 (+)
559	GO:0004601	MF	peroxidase activity	27	0.02748	0.01958	< 0.005 (-)
560	GO:0016684	MF	oxidoreductase activity, acting on peroxide as acceptor	27	0.02748	0.01958	< 0.005 (-)
561	GO:0005771	CC	multivesicular body	18	0.0275	0.26621	< 0.005 (-)
562	GO:0030279	BP	negative regulation of ossification	19	0.02786	0.11116	< 0.005 (+)
563	GO:0002455	BP	humoral immune response mediated by circulating immunoglobulin	24	0.02789	0.63456	< 0.005 (+)
564	GO:0048599	BP	oocyte development	18	0.02836	0.00313	0.09 (+)
565	GO:2000001	BP	regulation of DNA damage checkpoint	5	0.02837	0.00814	< 0.005 (-)
566	GO:0002863	BP	positive regulation of inflammatory response to antigenic stimulus	7	0.02844	0.5251	< 0.005 (+)
567	GO:0002673	BP	regulation of acute inflammatory response	27	0.02852	0.3962	< 0.005 (+)
568	GO:0050701	BP	interleukin-1 secretion	18	0.02867	0.18242	< 0.005 (+)
569	GO:0046641	BP	positive regulation of alpha-beta T cell proliferation	11	0.02904	0.60477	< 0.005 (+)
570	GO:0008347	BP	glial cell migration	13	0.02918	0.54282	< 0.005 (+)
571	GO:0050871	BP	positive regulation of B cell activation	43	0.02928	0.39676	< 0.005 (+)
572	GO:0055076	BP	transition metal ion homeostasis	89	0.02934	0.14706	< 0.005 (-)
573	GO:0022839	MF	ion gated channel activity	13	0.02944	0.19248	< 0.005 (+)
574	GO:0002335	BP	mature B cell differentiation	9	0.02979	0.61974	< 0.005 (+)
575	GO:0014002	BP	astrocyte development	7	0.03002	0.3054	< 0.005 (+)
576	GO:0045408	BP	regulation of interleukin-6 biosynthetic process	9	0.03027	0.22021	< 0.005 (+)
577	GO:0061042	BP	vascular wound healing	5	0.03043	0.61513	< 0.005 (+)
578	GO:0042508	BP	tyrosine phosphorylation of Stat1 protein	7	0.03044	0.38214	< 0.005 (+)
579	GO:0051303	BP	establishment of chromosome localization	19	0.03087	0.06649	< 0.005 (-)
580	GO:0050840	MF	extracellular matrix binding	24	0.03205	0.57724	< 0.005 (+)
581	GO:0016892	MF	endoribonuclease activity, producing 3'-phosphomonoesters	11	0.03239	0.27478	< 0.005 (-)
582	GO:0001773	BP	myeloid dendritic cell activation	17	0.03252	0.24003	< 0.005 (+)
583	GO:0009162	BP	deoxyribonucleoside monophosphate metabolic process	8	0.03256	0.0315	< 0.005 (+)
584	GO:0070536	BP	protein K63-linked deubiquitination	17	0.03313	0.19332	< 0.005 (-)
585	GO:0055106	MF	ubiquitin-protein ligase regulator activity	5	0.03382	0.08982	< 0.005 (+)
586	GO:0030903	BP	notochord development	5	0.03531	0.33476	< 0.005 (-)
587	GO:0045824	BP	negative regulation of innate immune response	13	0.03552	0.06404	< 0.005 (+)
588	GO:0002707	BP	negative regulation of lymphocyte mediated immunity	10	0.03629	0.372	< 0.005 (+)
589	GO:0006119	BP	oxidative phosphorylation	56	0.03636	0.00068	0.015 (-)
590	GO:0048713	BP	regulation of oligodendrocyte differentiation	15	0.03663	0.30801	< 0.005 (-)
591	GO:0005172	MF	vascular endothelial growth factor receptor binding	5	0.0373	0.00148	0.14 (+)
592	GO:0032660	BP	regulation of interleukin-17 production	11	0.03799	0.18425	< 0.005 (+)
593	GO:0010508	BP	positive regulation of autophagy	25	0.03806	0.16998	< 0.005 (-)
594	GO:0050542	MF	icosanoid binding	6	0.03826	0.06602	< 0.005 (-)
595	GO:1901567	MF	fatty acid derivative binding	6	0.03826	0.06602	< 0.005 (-)
596	GO:0008144	MF	drug binding	52	0.03831	0.02438	< 0.005 (+)
597	GO:0045063	BP	T-helper 1 cell differentiation	10	0.03856	0.19187	< 0.005 (+)
598	GO:0042226	BP	interleukin-6 biosynthetic process	10	0.03866	0.31828	< 0.005 (+)
599	GO:0060425	BP	lung morphogenesis	19	0.03894	0.28979	< 0.005 (-)
600	GO:0045920	BP	negative regulation of exocytosis	8	0.03921	0.14932	< 0.005 (-)
601	GO:0051988	BP	regulation of attachment of spindle microtubules to kinetochore	7	0.03944	0.04484	< 0.005 (-)
602	GO:0008443	MF	phosphofructokinase activity	5	0.03958	0.0138	< 0.005 (+)
603	GO:0002446	BP	neutrophil mediated immunity	13	0.03987	0.16587	< 0.005 (-)
604	GO:0030500	BP	regulation of bone mineralization	39	0.0402	0.32109	< 0.005 (+)
605	GO:0009083	BP	branched-chain amino acid catabolic process	19	0.041	0.29234	< 0.005 (-)
606	GO:0000275	CC	mitochondrial proton-transporting ATP synthase complex, catalytic core F(1)	5	0.04115	0.11674	< 0.005 (-)
607	GO:0046632	BP	alpha-beta T cell differentiation	51	0.0415	0.68251	< 0.005 (+)
608	GO:0016894	MF	endonuclease activity, active with either ribo- or deoxyribonucleic acids and producing 3'-phosphomonoesters	14	0.04187	0.25054	< 0.005 (-)
609	GO:2000117	BP	negative regulation of cysteine-type endopeptidase activity	52	0.04207	0.00283	0.22 (+)
610	GO:0007080	BP	mitotic metaphase plate congression	11	0.04216	0.16929	< 0.005 (-)
611	GO:1901216	BP	positive regulation of neuron death	36	0.04273	0.21278	< 0.005 (+)
612	GO:1900750	MF	oligopeptide binding	9	0.04279	0.00937	< 0.005 (+)
613	GO:0070461	CC	SAGA-type complex	24	0.04303	0.14934	< 0.005 (-)
614	GO:0031529	BP	ruffle organization	22	0.0432	0.31045	< 0.005 (+)
615	GO:0002903	BP	negative regulation of B cell apoptotic process	9	0.04326	0.21752	< 0.005 (+)
616	GO:0006303	BP	double-strand break repair via nonhomologous end joining	16	0.04415	0.14994	< 0.005 (-)
617	GO:0051119	MF	sugar transmembrane transporter activity	16	0.04453	0.11489	< 0.005 (+)
618	GO:0021772	BP	olfactory bulb development	22	0.04589	0.56541	< 0.005 (+)
619	GO:0034315	BP	regulation of Arp2/3 complex-mediated actin nucleation	9	0.04652	0.02047	< 0.005 (+)
620	GO:0001765	BP	membrane raft assembly	6	0.04666	0.75248	< 0.005 (+)
621	GO:0001843	BP	neural tube closure	51	0.04693	0.02263	< 0.005 (-)
622	GO:0060606	BP	tube closure	51	0.04693	0.02263	< 0.005 (-)
623	GO:0072341	MF	modified amino acid binding	29	0.0471	0.00115	0.24 (+)
624	GO:0043370	BP	regulation of CD4-positive, alpha-beta T cell differentiation	19	0.04876	0.4971	< 0.005 (+)
625	GO:0006289	BP	nucleotide-excision repair	69	0.0488	0.01591	< 0.005 (-)
626	GO:0006515	BP	misfolded or incompletely synthesized protein catabolic process	9	0.04898	0.00165	< 0.005 (-)
627	GO:0060055	BP	angiogenesis involved in wound healing	9	0.04903	0.29722	< 0.005 (+)
628	GO:0032204	BP	regulation of telomere maintenance	12	0.0494	0.12932	< 0.005 (-)
629	GO:0006449	BP	regulation of translational termination	6	0.04986	0.04932	< 0.005 (-)
630	GO:0044349	BP	DNA excision	20	0.04997	0.02516	< 0.005 (-)
631	GO:0097300	BP	programmed necrotic cell death	14	0.05061	0.09996	< 0.005 (+)
632	GO:0032370	BP	positive regulation of lipid transport	29	0.05061	0.6831	< 0.005 (+)
633	GO:0046640	BP	regulation of alpha-beta T cell proliferation	15	0.05089	0.59303	< 0.005 (+)
634	GO:0034383	BP	low-density lipoprotein particle clearance	10	0.05297	0.00052	< 0.005 (+)
635	GO:0006370	BP	7-methylguanosine mRNA capping	29	0.05325	0.02677	< 0.005 (-)
636	GO:0031442	BP	positive regulation of mRNA 3'-end processing	13	0.0533	0.02134	< 0.005 (-)
637	GO:0021988	BP	olfactory lobe development	23	0.05371	0.62404	< 0.005 (+)
638	GO:0060590	MF	ATPase regulator activity	13	0.05389	0.06011	< 0.005 (-)
639	GO:0060441	BP	epithelial tube branching involved in lung morphogenesis	12	0.05449	0.25957	< 0.005 (+)
640	GO:0046475	BP	glycerophospholipid catabolic process	9	0.05484	0.27609	< 0.005 (+)
641	GO:2000369	BP	regulation of clathrin-mediated endocytosis	7	0.05504	0.02327	< 0.005 (-)
642	GO:0060452	BP	positive regulation of cardiac muscle contraction	5	0.05592	0.13768	< 0.005 (-)
643	GO:0043149	BP	stress fiber assembly	39	0.05654	0.35973	< 0.005 (+)
644	GO:0035924	BP	cellular response to vascular endothelial growth factor stimulus	17	0.05784	0.24113	< 0.005 (+)
645	GO:0005793	CC	endoplasmic reticulum-Golgi intermediate compartment	53	0.05843	0.07781	< 0.005 (-)
646	GO:0090195	BP	chemokine secretion	5	0.05875	0.33013	< 0.005 (+)
647	GO:0090196	BP	regulation of chemokine secretion	5	0.05875	0.33013	< 0.005 (+)
648	GO:0060512	BP	prostate gland morphogenesis	16	0.05921	0.33409	< 0.005 (+)
649	GO:0030728	BP	ovulation	11	0.05967	0.00112	< 0.005 (-)
650	GO:0034314	BP	Arp2/3 complex-mediated actin nucleation	15	0.06031	0.02042	< 0.005 (+)
651	GO:0000441	CC	SSL2-core TFIIH complex	7	0.0612	0.29363	< 0.005 (-)
652	GO:0020027	BP	hemoglobin metabolic process	6	0.0639	0.17001	< 0.005 (-)
653	GO:0045582	BP	positive regulation of T cell differentiation	38	0.06407	0.27889	< 0.005 (+)
654	GO:0072673	BP	lamellipodium morphogenesis	7	0.06481	0.00887	< 0.005 (-)
655	GO:0018377	BP	protein myristoylation	5	0.06688	0.57198	< 0.005 (+)
656	GO:0070167	BP	regulation of biomineral tissue development	42	0.06863	0.4506	< 0.005 (+)
657	GO:0005675	CC	holo TFIIH complex	11	0.06875	0.0841	< 0.005 (-)
658	GO:0009081	BP	branched-chain amino acid metabolic process	22	0.06928	0.326	< 0.005 (-)
659	GO:0009452	BP	7-methylguanosine RNA capping	31	0.06991	0.02877	< 0.005 (-)
660	GO:0036260	BP	RNA capping	31	0.06991	0.02877	< 0.005 (-)
661	GO:0042753	BP	positive regulation of circadian rhythm	5	0.07013	0.24588	< 0.005 (-)
662	GO:0000428	CC	DNA-directed RNA polymerase complex	94	0.07071	0.04402	< 0.005 (-)
663	GO:0055029	CC	nuclear DNA-directed RNA polymerase complex	94	0.07071	0.04402	< 0.005 (-)
664	GO:0032806	CC	carboxy-terminal domain protein kinase complex	9	0.07093	0.26298	< 0.005 (-)
665	GO:0055013	BP	cardiac muscle cell development	20	0.07141	0.15595	< 0.005 (-)
666	GO:0003085	BP	negative regulation of systemic arterial blood pressure	9	0.0723	0.35031	< 0.005 (+)
667	GO:0047485	MF	protein N-terminus binding	72	0.0737	0.02033	< 0.005 (-)
668	GO:0032210	BP	regulation of telomere maintenance via telomerase	8	0.07383	0.103	< 0.005 (-)
669	GO:0030286	CC	dynein complex	23	0.07393	0.03559	< 0.005 (-)
670	GO:1901534	BP	positive regulation of hematopoietic progenitor cell differentiation	6	0.07403	0.64172	< 0.005 (+)
671	GO:0006656	BP	phosphatidylcholine biosynthetic process	19	0.07571	0.02954	< 0.005 (-)
672	GO:0042997	BP	negative regulation of Golgi to plasma membrane protein transport	5	0.07662	0.38048	< 0.005 (-)
673	GO:0006290	BP	pyrimidine dimer repair	6	0.07684	0.12946	< 0.005 (-)
674	GO:0043236	MF	laminin binding	17	0.07783	0.38857	< 0.005 (+)
675	GO:2000514	BP	regulation of CD4-positive, alpha-beta T cell activation	21	0.0779	0.50835	< 0.005 (+)
676	GO:0030880	CC	RNA polymerase complex	95	0.07831	0.05492	< 0.005 (-)
677	GO:0006368	BP	transcription elongation from RNA polymerase II promoter	73	0.07923	0.08298	< 0.005 (-)
678	GO:0016846	MF	carbon-sulfur lyase activity	9	0.07959	0.26956	< 0.005 (-)
679	GO:0015669	BP	gas transport	6	0.0798	0.18103	< 0.005 (-)
680	GO:0009411	BP	response to UV	90	0.08122	0.13336	< 0.005 (-)
681	GO:0043587	BP	tongue morphogenesis	7	0.08295	0.02375	< 0.005 (-)
682	GO:0060143	BP	positive regulation of syncytium formation by plasma membrane fusion	5	0.0842	0.6969	< 0.005 (+)
683	GO:0006354	BP	DNA-templated transcription, elongation	98	0.085	0.04666	< 0.005 (-)
684	GO:0050848	BP	regulation of calcium-mediated signaling	22	0.08528	0.59967	< 0.005 (+)
685	GO:0070252	BP	actin-mediated cell contraction	21	0.08671	0.67627	< 0.005 (+)
686	GO:0032434	BP	regulation of proteasomal ubiquitin-dependent protein catabolic process	56	0.08683	0.02735	< 0.005 (-)
687	GO:0032610	BP	interleukin-1 alpha production	5	0.08702	0.29471	< 0.005 (+)
688	GO:0001542	BP	ovulation from ovarian follicle	8	0.0871	0.01168	< 0.005 (-)
689	GO:0043902	BP	positive regulation of multi-organism process	70	0.08762	0.14022	< 0.005 (-)
690	GO:0045685	BP	regulation of glial cell differentiation	24	0.08828	0.52718	< 0.005 (-)
691	GO:0015002	MF	heme-copper terminal oxidase activity	18	0.08871	0.17777	< 0.005 (-)
692	GO:0016676	MF	oxidoreductase activity, acting on a heme group of donors, oxygen as acceptor	18	0.08871	0.17777	< 0.005 (-)
693	GO:0016675	MF	oxidoreductase activity, acting on a heme group of donors	19	0.08926	0.12095	< 0.005 (-)
694	GO:0048524	BP	positive regulation of viral process	65	0.08934	0.20158	< 0.005 (-)
695	GO:0031295	BP	T cell costimulation	47	0.09214	0.44968	< 0.005 (+)
696	GO:0055006	BP	cardiac cell development	21	0.09442	0.20378	< 0.005 (-)
697	GO:0006361	BP	transcription initiation from RNA polymerase I promoter	25	0.09496	0.22975	< 0.005 (-)
698	GO:0045793	BP	positive regulation of cell size	8	0.09618	0.51677	< 0.005 (-)
699	GO:0000729	BP	DNA double-strand break processing	7	0.09733	0.08469	< 0.005 (-)
700	GO:0016591	CC	DNA-directed RNA polymerase II, holoenzyme	79	0.09856	0.14325	< 0.005 (-)
701	GO:0060402	BP	calcium ion transport into cytosol	56	0.09875	0.53878	< 0.005 (+)
702	GO:0070646	BP	protein modification by small protein removal	74	0.10143	0.21939	< 0.005 (-)
703	GO:0043462	BP	regulation of ATPase activity	18	0.10397	0.06389	< 0.005 (-)
704	GO:0006275	BP	regulation of DNA replication	81	0.11124	0.20628	< 0.005 (-)
705	GO:0000738	BP	DNA catabolic process, exonucleolytic	13	0.11418	0.04011	< 0.005 (-)
706	GO:0048003	BP	antigen processing and presentation of lipid antigen via MHC class Ib	5	0.11474	0.91014	< 0.005 (-)
707	GO:0071218	BP	cellular response to misfolded protein	5	0.11618	0.00375	0.07 (-)
708	GO:0050434	BP	positive regulation of viral transcription	48	0.1164	0.1442	< 0.005 (-)
709	GO:0007095	BP	mitotic G2 DNA damage checkpoint	9	0.11702	0.1903	< 0.005 (-)
710	GO:0055015	BP	ventricular cardiac muscle cell development	9	0.11741	0.25216	< 0.005 (-)
711	GO:0031294	BP	lymphocyte costimulation	48	0.1185	0.50092	< 0.005 (+)
712	GO:0000784	CC	nuclear chromosome, telomeric region	19	0.1197	0.07662	< 0.005 (-)
713	GO:2000144	BP	positive regulation of DNA-templated transcription, initiation	6	0.12005	0.21918	< 0.005 (-)
714	GO:0071800	BP	podosome assembly	8	0.12256	0.66248	< 0.005 (+)
715	GO:0070419	CC	nonhomologous end joining complex	6	0.12877	0.15463	< 0.005 (-)
716	GO:0048531	MF	beta-1,3-galactosyltransferase activity	6	0.12947	0.47406	< 0.005 (-)
717	GO:0060972	BP	left/right pattern formation	12	0.13186	0.24281	< 0.005 (-)
718	GO:2000677	BP	regulation of transcription regulatory region DNA binding	14	0.13233	0.80855	< 0.005 (+)
719	GO:0000407	CC	pre-autophagosomal structure	12	0.13368	0.69215	< 0.005 (-)
720	GO:0031935	BP	regulation of chromatin silencing	9	0.13515	0.23509	< 0.005 (-)
721	GO:0031645	BP	negative regulation of neurological system process	5	0.13573	0.54482	< 0.005 (-)
722	GO:0032963	BP	collagen metabolic process	66	0.13607	0.91071	< 0.005 (-)
723	GO:0044798	CC	nuclear transcription factor complex	61	0.13766	0.04036	< 0.005 (-)
724	GO:0046503	BP	glycerolipid catabolic process	23	0.14031	0.15862	< 0.005 (+)
725	GO:0002823	BP	negative regulation of adaptive immune response based on somatic recombination of immune receptors built from immunoglobulin superfamily domains	10	0.14289	0.65397	< 0.005 (+)
726	GO:0016597	MF	amino acid binding	56	0.14496	0.00115	0.43 (+)
727	GO:1901532	BP	regulation of hematopoietic progenitor cell differentiation	17	0.14667	0.75312	< 0.005 (+)
728	GO:0090132	BP	epithelium migration	40	0.14753	0.29091	< 0.005 (-)
729	GO:0044236	BP	multicellular organismal metabolic process	79	0.14775	0.90682	< 0.005 (-)
730	GO:0061136	BP	regulation of proteasomal protein catabolic process	69	0.14886	0.06072	< 0.005 (-)
731	GO:0044818	BP	mitotic G2/M transition checkpoint	11	0.15251	0.19426	< 0.005 (-)
732	GO:0055070	BP	copper ion homeostasis	13	0.16167	0.33876	< 0.005 (+)
733	GO:0046473	BP	phosphatidic acid metabolic process	23	0.16503	0.08161	< 0.005 (-)
734	GO:0010870	BP	positive regulation of receptor biosynthetic process	9	0.16508	0.07662	< 0.005 (-)
735	GO:0002524	BP	hypersensitivity	5	0.16673	0.91014	< 0.005 (+)
736	GO:0002883	BP	regulation of hypersensitivity	5	0.16673	0.91014	< 0.005 (+)
737	GO:0071711	BP	basement membrane organization	6	0.16941	0.18678	< 0.005 (+)
738	GO:0051962	BP	positive regulation of nervous system development	13	0.17176	0.44961	< 0.005 (-)
739	GO:0051965	BP	positive regulation of synapse assembly	13	0.17176	0.44961	< 0.005 (-)
740	GO:0006111	BP	regulation of gluconeogenesis	15	0.17481	0.01676	< 0.005 (-)
741	GO:0060442	BP	branching involved in prostate gland morphogenesis	9	0.17661	0.63695	< 0.005 (+)
742	GO:0044259	BP	multicellular organismal macromolecule metabolic process	69	0.17668	0.91724	< 0.005 (-)
743	GO:0007289	BP	spermatid nucleus differentiation	9	0.1789	0.19861	< 0.005 (-)
744	GO:0005868	CC	cytoplasmic dynein complex	15	0.18144	0.15016	< 0.005 (-)
745	GO:0030990	CC	intraciliary transport particle	12	0.18547	0.37996	< 0.005 (-)
746	GO:0019430	BP	removal of superoxide radicals	10	0.18804	0.4933	< 0.005 (+)
747	GO:0071451	BP	cellular response to superoxide	10	0.18804	0.4933	< 0.005 (+)
748	GO:0031954	BP	positive regulation of protein autophosphorylation	8	0.1884	0.23395	< 0.005 (-)
749	GO:0090130	BP	tissue migration	43	0.19688	0.40962	< 0.005 (-)
750	GO:0072583	BP	clathrin-mediated endocytosis	12	0.20544	0.06479	< 0.005 (-)
751	GO:0035520	BP	monoubiquitinated protein deubiquitination	7	0.21802	0.10664	< 0.005 (-)
752	GO:0008375	MF	acetylglucosaminyltransferase activity	34	0.21895	0.47635	< 0.005 (-)
753	GO:0016811	MF	hydrolase activity, acting on carbon-nitrogen (but not peptide) bonds, in linear amides	39	0.22864	0.62112	< 0.005 (-)
754	GO:0000109	CC	nucleotide-excision repair complex	11	0.23116	0.00438	0.37 (-)
755	GO:1902017	BP	regulation of cilium assembly	5	0.2333	0.16419	< 0.005 (-)
756	GO:0001656	BP	metanephros development	50	0.23398	0.90442	< 0.005 (-)
757	GO:0004623	MF	phospholipase A2 activity	16	0.2364	0.8	< 0.005 (+)
758	GO:0051028	BP	mRNA transport	99	0.2367	0.0038	0.17 (-)
759	GO:0009312	BP	oligosaccharide biosynthetic process	8	0.23803	0.41083	< 0.005 (-)
760	GO:0071447	BP	cellular response to hydroperoxide	5	0.25399	0.30735	< 0.005 (-)
761	GO:1901800	BP	positive regulation of proteasomal protein catabolic process	39	0.26082	0.19432	< 0.005 (-)
762	GO:0003382	BP	epithelial cell morphogenesis	24	0.2721	0.6683	< 0.005 (-)
763	GO:2000351	BP	regulation of endothelial cell apoptotic process	16	0.2752	0.90187	< 0.005 (+)
764	GO:0060491	BP	regulation of cell projection assembly	57	0.28346	0.11011	< 0.005 (-)
765	GO:0042476	BP	odontogenesis	69	0.29304	0.61858	< 0.005 (-)
766	GO:0016878	MF	acid-thiol ligase activity	14	0.29912	0.37802	< 0.005 (-)
767	GO:0031514	CC	motile cilium	30	0.30616	0.18208	< 0.005 (-)
768	GO:0032634	BP	interleukin-5 production	7	0.31127	0.62675	< 0.005 (-)
769	GO:0032674	BP	regulation of interleukin-5 production	7	0.31127	0.62675	< 0.005 (-)
770	GO:0072577	BP	endothelial cell apoptotic process	19	0.32075	0.89147	< 0.005 (+)
771	GO:0000380	BP	alternative mRNA splicing, via spliceosome	19	0.32858	0.28893	< 0.005 (-)
772	GO:2000479	BP	regulation of cAMP-dependent protein kinase activity	6	0.33601	0.33662	< 0.005 (-)
773	GO:0008378	MF	galactosyltransferase activity	25	0.33771	0.60151	< 0.005 (-)
774	GO:0080008	CC	Cul4-RING ubiquitin ligase complex	14	0.34214	0.11499	< 0.005 (-)
775	GO:0002475	BP	antigen processing and presentation via MHC class Ib	8	0.36522	0.94736	< 0.005 (-)
776	GO:0006338	BP	chromatin remodeling	80	0.38193	0.24928	< 0.005 (-)
777	GO:0072372	CC	primary cilium	71	0.38499	0.61125	< 0.005 (-)
778	GO:0051963	BP	regulation of synapse assembly	20	0.38957	0.61682	< 0.005 (-)
779	GO:0043586	BP	tongue development	14	0.46285	0.22344	< 0.005 (-)
780	GO:0005778	CC	peroxisomal membrane	47	0.48084	0.14886	< 0.005 (-)
781	GO:0031903	CC	microbody membrane	47	0.48084	0.14886	< 0.005 (-)
782	GO:0001098	MF	basal transcription machinery binding	9	0.58144	0.45236	< 0.005 (-)
783	GO:0001099	MF	basal RNA polymerase II transcription machinery binding	9	0.58144	0.45236	< 0.005 (-)
784	GO:0005777	CC	peroxisome	96	0.59904	0.23379	< 0.005 (-)
785	GO:0042579	CC	microbody	96	0.59904	0.23379	< 0.005 (-)
786	GO:0044438	CC	microbody part	67	0.61421	0.21459	< 0.005 (-)
787	GO:0044439	CC	peroxisomal part	67	0.61421	0.21459	< 0.005 (-)
788	GO:0043175	MF	RNA polymerase core enzyme binding	8	0.69021	0.82974	< 0.005 (-)
789	GO:0016358	BP	dendrite development	92	0.82395	0.87555	< 0.005 (+)
790	GO:0007498	BP	mesoderm development	69	0.91802	0.94948	< 0.005 (-)
791	GO:0086009	BP	membrane repolarization	14	0.92405	0.93341	< 0.005 (+)
792	GO:0060560	BP	developmental growth involved in morphogenesis	83	0.9264	0.91594	< 0.005 (-)
793	GO:0014069	CC	postsynaptic density	71	0.92756	0.92609	< 0.005 (-)
794	GO:0048339	BP	paraxial mesoderm development	13	0.93482	0.92504	< 0.005 (-)
795	GO:0014075	BP	response to amine	25	0.93911	0.96172	< 0.005 (-)
796	GO:0001707	BP	mesoderm formation	35	0.9573	0.95526	< 0.005 (-)
797	GO:0048332	BP	mesoderm morphogenesis	37	0.96177	0.95687	< 0.005 (-)
798	GO:0001704	BP	formation of primary germ layer	46	0.96646	0.95402	< 0.005 (+)
